# Supplementary material for: Saccharomyces boulardii enhances anti-inflammatory effectors and AhR activation via metabolic interactions in probiotic communities
Source: ISME J. 2024 Nov 3;18(1):wrae212. doi: 10.1093/ismejo/wrae212 (PMC11631509; doi:10.1093/ismejo/wrae212)
Supplement: Table_S1_wrae212 [file table_s1_wrae212.xlsx]

## Sheet: Table S1
Phyla class	Genus class	Genus (former class)	Species class	Strain	Species	Type strain	Optimal Growth temp. (°C)	Oxygen requirment	Isolation	Isolation (Specific)
Actinomycetota	Bifidobacterium	Bifidobacterium	adolescentis	1	Bifidobacterium adolescentis (1)	Type strain ATCC29521	37	Anaerobic	Human	Human feces
Actinomycetota	Bifidobacterium	Bifidobacterium	adolescentis	2	Bifidobacterium adolescentis (2)		37	Anaerobic	Human	Human feces
Actinomycetota	Bifidobacterium	Bifidobacterium	adolescentis	3	Bifidobacterium adolescentis (3)		37	Anaerobic	Human	Human feces
Actinomycetota	Bifidobacterium	Bifidobacterium	adolescentis	4	Bifidobacterium adolescentis (4)		37	Anaerobic	Human	Adult human intestine
Actinomycetota	Bifidobacterium	Bifidobacterium	angulatum	1	Bifidobacterium angulatum (1)		37	Anaerobic	Animal	Feces
Actinomycetota	Bifidobacterium	Bifidobacterium	angulatum	2	Bifidobacterium angulatum (2)	Type strain (DSM20098)	37	Anaerobic	Human	Human feces
Actinomycetota	Bifidobacterium	Bifidobacterium	angulatum	3	Bifidobacterium angulatum (3)		37	Anaerobic	Human	Human feces
Actinomycetota	Bifidobacterium	Bifidobacterium	animalis subsp. animalis	1	Bifidobacterium animalis subsp. animalis (1)		37	Anaerobic	Animal	Rat feces
Actinomycetota	Bifidobacterium	Bifidobacterium	animalis subsp. lactis	1	Bifidobacterium animalis subsp. lactis (1)		37	Anaerobic	Human	Human Feces
Actinomycetota	Bifidobacterium	Bifidobacterium	animalis subsp. lactis	2	Bifidobacterium animalis subsp. lactis (2)	Type strain (ATCC15697)	37	Anaerobic	Food	Yogurt
Actinomycetota	Bifidobacterium	Bifidobacterium	bifidum	1	Bifidobacterium bifidum (1)	Type strain ATCC25527	37	Anaerobic	Unknown	Unknown
Actinomycetota	Bifidobacterium	Bifidobacterium	bifidum	2	Bifidobacterium bifidum (2)		37	Anaerobic	Unknown	Unknown
Actinomycetota	Bifidobacterium	Bifidobacterium	bifidum	3	Bifidobacterium bifidum (3)		37	Anaerobic	Animal	Feces
Actinomycetota	Bifidobacterium	Bifidobacterium	breve	1	Bifidobacterium breve (1)	Type strain ATCC15703	37	Anaerobic	Human	Infant human intestine
Actinomycetota	Bifidobacterium	Bifidobacterium	breve	2	Bifidobacterium breve (2)	Type strain DSM20213	37	Anaerobic	Human	Human feces
Actinomycetota	Bifidobacterium	Bifidobacterium	breve	3	Bifidobacterium breve (3)		37	Anaerobic	Human	Human feces
Actinomycetota	Bifidobacterium	Bifidobacterium	catenulatum	1	Bifidobacterium catenulatum (1)		37	Anaerobic	Human	Adult, intestine or feces
Actinomycetota	Bifidobacterium	Bifidobacterium	catenulatum	2	Bifidobacterium catenulatum (2)	Type strain LMG11043	37	Anaerobic	Human	Human feces
Actinomycetota	Bifidobacterium	Bifidobacterium	longum subsp. infantis	1	Bifidobacterium longum subsp. infantis (1)	Type strain (LMG9477T)	37	Anaerobic	Human	Infant human intestine
Actinomycetota	Bifidobacterium	Bifidobacterium	longum subsp. longum	1	Bifidobacterium longum subsp. longum (1)		37	Anaerobic	Human	Adult human intestine
Actinomycetota	Bifidobacterium	Bifidobacterium	longum subsp. longum	2	Bifidobacterium longum subsp. longum (2)	Type strain DSM20219	37	Anaerobic	Human	Human feces
Actinomycetota	Bifidobacterium	Bifidobacterium	longum subsp. longum	3	Bifidobacterium longum subsp. longum (3)		37	Anaerobic	Human	Human feces
Actinomycetota	Bifidobacterium	Bifidobacterium	longum subsp. longum	4	Bifidobacterium longum subsp. longum (4)		37	Anaerobic	Human	Human feces
Actinomycetota	Bifidobacterium	Bifidobacterium	pseudocatenulatum	1	Bifidobacterium pseudocatenulatum (1)		37	Anaerobic	Human	Human feces
Bacillota	Companilactobacillus	Lactobacillus	alimentarius	1	Companilactobacillus alimentarius (1)		37	Facultative anaerobic	Human	Human feces
Bacillota	Companilactobacillus	Lactobacillus	alimentarius	2	Companilactobacillus alimentarius (2)		37	Facultative anaerobic	Human	Human feces
Bacillota	Companilactobacillus	Lactobacillus	crustorum	1	Companilactobacillus crustorum (1)		37	Facultative anaerobic	Food	Cheese
Bacillota	Companilactobacillus	Lactobacillus	farciminis	1	Companilactobacillus farciminis (1)		30	Anaerobic	Human	Human feces
Bacillota	Lacticaseibacillus	Lactobacillus	paracasei	1	Lacticaseibacillus paracasei (1)		37	Facultative anaerobic	Food	Raw milk
Bacillota	Lacticaseibacillus	Lactobacillus	rhamnosus	1	Lacticaseibacillus rhamnosus (1)		37	Facultative anaerobic	Food	Cheese
Bacillota	Lacticaseibacillus	Lactobacillus	rhamnosus	2	Lacticaseibacillus rhamnosus (2)		37	Facultative anaerobic	Food	Fermented milk
Bacillota	Lactiplantibacillus	Lactobacillus	pentosus	1	Lactiplantibacillus pentosus (1)		30	Anaerobic	Unknown	Unknown
Bacillota	Lactiplantibacillus	Lactobacillus	pentosus	2	Lactiplantibacillus pentosus (2)		37	Facultative anaerobic	Food	Cheese
Bacillota	Lactiplantibacillus	Lactobacillus	pentosus	3	Lactiplantibacillus pentosus (3)		37	Facultative anaerobic	Food	Cheese
Bacillota	Lactiplantibacillus	Lactobacillus	plantarum	1	Lactiplantibacillus plantarum (1)		37	Facultative anaerobic	Human	Human feces
Bacillota	Lactiplantibacillus	Lactobacillus	plantarum	2	Lactiplantibacillus plantarum (2)		37	Facultative anaerobic	Food	Raw milk
Bacillota	Lactiplantibacillus	Lactobacillus	plantarum	3	Lactiplantibacillus plantarum (3)		37	Facultative anaerobic	Food	Cheese
Bacillota	Lactobacillus	Lactobacillus	acidophilus	1	Lactobacillus acidophilus (1)		37	Facultative anaerobic	Food	Fermented milk
Bacillota	Lactobacillus	Lactobacillus	acidophilus	2	Lactobacillus acidophilus (2)		37	Facultative anaerobic	Human	Human feces
Bacillota	Lactobacillus	Lactobacillus	crispatus	1	Lactobacillus crispatus (1)	Type strain (DSM20081)	37	Facultative anaerobic	Human	Human feces
Bacillota	Lactobacillus	Lactobacillus	crispatus	2	Lactobacillus crispatus (2)		37	Facultative anaerobic	Human	Human feces
Bacillota	Lactobacillus	Lactobacillus	delbrueckii	2	Lactobacillus delbrueckii (2)		37	Facultative anaerobic	Food	Fermented milk
Bacillota	Lactobacillus	Lactobacillus	delbrueckii subsp. bulgaricus	1	Lactobacillus delbrueckii subsp. bulgaricus (1)	Type strain (LMG6896T)	37	Facultative anaerobic	Food	Yogurt
Bacillota	Lactobacillus	Lactobacillus	gasseri	1	Lactobacillus gasseri (1)		37	Facultative anaerobic	Human	Human feces
Bacillota	Lactobacillus	Lactobacillus	gasseri	2	Lactobacillus gasseri (2)		37	Facultative anaerobic	Human	Human feces
Bacillota	Lactobacillus	Lactobacillus	gasseri	3	Lactobacillus gasseri (3)		37	Facultative anaerobic	Human	Human feces
Bacillota	Lactobacillus	Lactobacillus	gasseri	4	Lactobacillus gasseri (4)		37	Facultative anaerobic	Human	Human feces
Bacillota	Lactobacillus	Lactobacillus	gasseri	5	Lactobacillus gasseri (5)		37	Facultative anaerobic	Human	Human feces
Bacillota	Lactobacillus	Lactobacillus	gasseri	6	Lactobacillus gasseri (6)		37	Facultative anaerobic	Human	Human feces
Bacillota	Lactobacillus	Lactobacillus	helveticus	1	Lactobacillus helveticus (1)		37	Facultative anaerobic	Food	Fermented milk
Bacillota	Lactobacillus	Lactobacillus	jensenii	1	Lactobacillus jensenii (1)	Type strain (CCUG44499)	37	Facultative anaerobic	Human	Human feces
Bacillota	Lactobacillus	Lactobacillus	jensenii	2	Lactobacillus jensenii (2)		37	Facultative anaerobic	Human	Human feces
Bacillota	Lactobacillus	Lactobacillus	jensenii	3	Lactobacillus jensenii (3)		37	Facultative anaerobic	Human	Human vagina
Bacillota	Lactobacillus	Lactobacillus	jensenii	4	Lactobacillus jensenii (4)	Type strain (LMG9435T)	37	Facultative anaerobic	Human	Human faeces
Bacillota	Lactobacillus	Lactobacillus	johnsonii	1	Lactobacillus johnsonii (1)		37	Facultative anaerobic	Animal	Mouse feces
Bacillota	Lactobacillus	Lactobacillus	johnsonii	2	Lactobacillus johnsonii (2)		30	Anaerobic	Human	Human blood
Bacillota	Lactobacillus	Lactobacillus	johnsonii	3	Lactobacillus johnsonii (3)	Type strain (LMG9436T)	37	Anaerobic	Food	Sour milk
Bacillota	Lactobacillus	Lactobacillus	kalixensis	1	Lactobacillus kalixensis (1)		37	Facultative anaerobic	Human	Human feces
Bacillota	Lactobacillus	Lactobacillus	paragasseri	1	Lactobacillus paragasseri (1)		37	Facultative anaerobic	Human	Human feces
Bacillota	Lactobacillus	Lactobacillus	paragasseri	2	Lactobacillus paragasseri (2)		37	Facultative anaerobic	Human	Human feces
Bacillota	Lactobacillus	Lactobacillus	paragasseri	3	Lactobacillus paragasseri (3)	Type strain (DSM20553)	37	Facultative anaerobic	Food	Fermented milk
Bacillota	Lactobacillus	Lactobacillus	paragasseri	4	Lactobacillus paragasseri (4)		37	Facultative anaerobic	Human	Human feces
Bacillota	Lactobacillus	Lactobacillus	paragasseri	5	Lactobacillus paragasseri (5)		37	Facultative anaerobic	Unknown	Unknown
Bacillota	Lactobacillus	Lactobacillus	paragasseri	6	Lactobacillus paragasseri (6)		37	Facultative anaerobic	Human	Human feces
Bacillota	Lactobacillus	Lactobacillus	paragasseri	7	Lactobacillus paragasseri (7)		37	Facultative anaerobic	Human	Human feces
Bacillota	Lactococcus	Lactococcus	taiwanensis	1	Lactococcus taiwanensis (1)		37	Facultative anaerobic	Food	Fermented milk
Bacillota	Latilactobacillus	Lactobacillus	graminis	1	Latilactobacillus graminis (1)	Type strain (DSM20719)	30	Facultative anaerobic	Plant	Grass silage
Bacillota	Latilactobacillus	Lactobacillus	sakei	1	Latilactobacillus sakei (1)		37	Facultative anaerobic	Human	Human feces
Bacillota	Latilactobacillus	Lactobacillus	sakei subsp. carnosus	1	Latilactobacillus sakei subsp. carnosus (1)	Type strain (NRLL B-1837)	37	Facultative anaerobic	Food	Raw sausage
Bacillota	Lentilactobacillus	Lactobacillus	buchneri	1	Lentilactobacillus buchneri (1)		37	Facultative anaerobic	Human	Human feces
Bacillota	Lentilactobacillus	Lactobacillus	buchneri	2	Lentilactobacillus buchneri (2)		37	Facultative anaerobic	Food	Tomato pulp
Bacillota	Levilactobacillus	Lactobacillus	brevis	1	Levilactobacillus brevis (1)		37	Facultative anaerobic	Human	Human feces
Bacillota	Levilactobacillus	Lactobacillus	brevis	2	Levilactobacillus brevis (2)		37	Facultative anaerobic	Human	Human feces
Bacillota	Ligilactobacillus	Lactobacillus	ruminis	1	Ligilactobacillus ruminis (1)		37	Facultative anaerobic	Human	Human feces
Bacillota	Ligilactobacillus	Lactobacillus	salivarius	1	Ligilactobacillus salivarius (1)		37	Facultative anaerobic	Food	Raw milk
Bacillota	Ligilactobacillus	Lactobacillus	salivarius	2	Ligilactobacillus salivarius (2)		37	Facultative anaerobic	Food	Cheese
Bacillota	Ligilactobacillus	Lactobacillus	salivarius	3	Ligilactobacillus salivarius (3)	Type strain (LMG17302T)	37	Facultative anaerobic	Human	Saliva
Bacillota	Ligilactobacillus	Lactobacillus	salivarius	4	Ligilactobacillus salivarius (4)	Type strain (LMG9476T)	37	Facultative anaerobic	Human	Saliva
Bacillota	Limosilactobacillus	Lactobacillus	fermentum	1	Limosilactobacillus fermentum (1)		37	Facultative anaerobic	Food	Cheese
Bacillota	Limosilactobacillus	Lactobacillus	fermentum	2	Limosilactobacillus fermentum (2)		37	Facultative anaerobic	Food	Cheese
Bacillota	Limosilactobacillus	Lactobacillus	reuteri	1	Limosilactobacillus reuteri (1)	Type strain (DSM20016T)	37	Facultative anaerobic	Human	Adult human intestine
Bacillota	Limosilactobacillus	Lactobacillus	reuteri	2	Limosilactobacillus reuteri (2)		37	Facultative anaerobic	Animal	Piglet feces
Bacillota	Limosilactobacillus	Lactobacillus	reuteri	3	Limosilactobacillus reuteri (3)		37	Facultative anaerobic	Human	Adult human intestine
Bacillota	Limosilactobacillus	Lactobacillus	reuteri	4	Limosilactobacillus reuteri (4)	Type strain (DSM20016)	37	Facultative anaerobic	Animal	Mouse feces
Ascomycota	Saccharomyces	Saccharomyces	cerevisiae subsp. boulardii	1	Saccharomyces cerevisiae subsp. boulardii (1)		30	Facultative anaerobic	Plant	Lychee/mangostone
Bacillota	Streptococcus	Streptococcus	thermophilus	1	Streptococcus thermophilus (1)		37	Facultative anaerobic	Food	Pasteurized milk
