# Supplementary material for: Saccharomyces boulardii enhances anti-inflammatory effectors and AhR activation via metabolic interactions in probiotic communities
Source: ISME J. 2024 Nov 3;18(1):wrae212. doi: 10.1093/ismejo/wrae212 (PMC11631509; doi:10.1093/ismejo/wrae212)
Supplement: Table_S2_wrae212 [file table_s2_wrae212.xlsx]

## Sheet: MRS (Recipe)
Lactobacillus MRS Broth M369 (VWR)
Metabolite	Concentration (g/L)
Proteose peptone	10
Beef extract	10
Yeast extract	5
Dextrose	20
Polysorbate 80	1
Ammonium citrate	2
Sodium acetate	5
Magnesium sulphate	0.1
Manganese sulphate	0.05
Dipotassium phosphate	2

## Sheet: SCmod (Recipe)
Nitrogen Base Without Amino Acids (Sigma aldrich)
Components	Conenctration
Ammonium sulfate	5 g/L
Biotin	2 µg/L
Calcium pantothenate	400 µg/L
Folic acid	2 µg/L
Inositol	2 mg/L
Nicotinic acid	400 µg/L
p-Aminobenzoic acid	200 µg/L
Pyridoxine HCl	400 µg/L
Riboflavin	200 µg/L
Thiamine HCL	400 µg/L
Boric acid	500 µg/L
Copper sulfate	40 µg/L
Potassium iodide	100 µg/L
Ferric chloride	200 µg/L
Manganese sulfate	400 µg/L
Sodium molybdate	200 µg/L
Zinc sulfate	400 µg/L
Potassium phosphate monobasic	1 g/L
Magnesium sulfate	0.5 g/L
Sodium chloride	0.1 g/L
Calcium chloride	0.1 g/L
Yeast Synthetic Drop-out Medium (Sigma aldrich; Y1501)
L-Alanine	76 mg/L
L-Arginine	77 mg/L
L-Asparagine	76 mg/L
L-Aspartate	76 mg/L
L-Cystine	76 mg/L
L-Glutamine	76 mg/L
L-Glutamate	76 mg/L
Glycine	76 mg/L
L-Histidine	76 mg/L
L-Isoleucine	76 mg/L
L-Leucine	380 mg/L
L-Lysine	76 mg/L
L-Methionine	76 mg/L
L-Phenylalanine	76 mg/L
L-Proline	76 mg/L
L-Serine	76 mg/L
L-Threonine	76 mg/L
L-Tryptophan	76 mg/L
L-Tyrosine	76 mg/L
L-Valine	76 mg/L
Adenine	18 mg/L
Inositol	76 mg/L
p-aminobenzoic acid	8 mg/L
Sigma aldrich
Uracil	20 mg/L
Glucose	20 g/L
Sodium acetate	5 g/L
Tween-80	1 g/L

## Sheet: HPLC measured values
Culture	Media	Metabolite	Concentration (g/L)
Spent media	MRS	Acetate	4.77745
Spent media	MRS	Lactate	0.2026
Spent media	MRS	Ethanol	0
Spent media	MRS	Propionate	0
Spent media	MRS	Butyrate	0
Spent media	MRS	Formate	0.1183
Spent media	MRS	Glucose	15.8675
Pair-wise	MRS	Acetate	5.19407
Pair-wise	MRS	Lactate	0.1627
Pair-wise	MRS	Ethanol	0.638467
Pair-wise	MRS	Propionate	0
Pair-wise	MRS	Butyrate	0
Pair-wise	MRS	Formate	0
Pair-wise	MRS	Glucose	17.4151
Pair-wise	SCmod	Acetate	5.11247
Pair-wise	SCmod	Lactate	0
Pair-wise	SCmod	Ethanol	0
Pair-wise	SCmod	Propionate	0
Pair-wise	SCmod	Butyrate	0
Pair-wise	SCmod	Formate	0
Pair-wise	SCmod	Glucose	20.4913
Multi-species	MRS	Acetate	5.12997
Multi-species	MRS	Lactate	0.299525
Multi-species	MRS	Ethanol	0.296047
Multi-species	MRS	Propionate	0
Multi-species	MRS	Butyrate	0
Multi-species	MRS	Formate	0
Multi-species	MRS	Glucose	16.7671
				#REF!
				#REF!
				#REF!
				#REF!

## Sheet: LC–HRMS measured values
Culture	Media	Metabolite	Concentration (µg/mL)
Multi-species	MRS	I3A	0.378929
Multi-species	MRS	IAA	2.05115
Multi-species	MRS	ILA	1.60537
Multi-species	MRS	Tryptophan	111.363
