# Supplementary material for: Saccharomyces boulardii enhances anti-inflammatory effectors and AhR activation via metabolic interactions in probiotic communities
Source: ISME J. 2024 Nov 3;18(1):wrae212. doi: 10.1093/ismejo/wrae212 (PMC11631509; doi:10.1093/ismejo/wrae212)
Supplement: Table_S3_wrae212 [file table_s3_wrae212.xlsx]

## Sheet: Sheet1
Company	Metabolite	Empirical Formula	Dissolved in	Internal standard	Negative ionization		Positive ionization
					Peak	Retention time	Peak	Retention time
Sigma (615862)	L-tryptophan (indole-d5)	C11D5H7N2O2	MQ-H2O		Yes	3.4	Yes	3.4
Sigma (PHR1176)	Tryptophan	C11H12N2O2	10% EtOH	L-tryptophan (indole-d5)	Yes	3.3	Yes	3.3
Sigma (45533)	Indole 3 actic acid (IAA)	C10H9NO2	10% EtOH	L-tryptophan (indole-d5)	Yes	5.4	No	5.4
Sigma (I5508)	Indole lactic acid (ILA)	C11H11NO3	10% EtOH	L-tryptophan (indole-d5)	Yes	5	No	5
Sigma (129445)	Indole-3-carbaldehyde (I3A)	C9H7NO	10% EtOH	L-tryptophan (indole-d5)	Yes	5.3	No	5.3
