# Supplementary material for: Saccharomyces boulardii enhances anti-inflammatory effectors and AhR activation via metabolic interactions in probiotic communities
Source: ISME J. 2024 Nov 3;18(1):wrae212. doi: 10.1093/ismejo/wrae212 (PMC11631509; doi:10.1093/ismejo/wrae212)
Supplement: Table_S4_wrae212 [file table_s4_wrae212.xlsx]

## Sheet: Random communities
Community ID	GSMM	Random set
community1	Petrimonas_mucosa	1
community1	Izhakiella_capsodis_N6PO6	1
community1	Sphingomonas_laterariae_LNB2	1
community2	Petrimonas_mucosa	1
community2	Sutterella_wadsworthensis_2_1_59BFAA	1
community2	Lentibacillus_halodurans_CGMCC_1_3702	1
community3	Zimmermannella_faecalis_ATCC_13722_B187	1
community3	Renibacterium_salmoninarum_ATCC_33209	1
community3	Flaviflexus_massiliensis_SIT4	1
community4	Thiomicrospira_pelophila_DSM_1534	1
community4	Sphingobium_ummariense_RL_3	1
community4	Sphingomonas_hankookensis_CN3	1
community5	Ureibacillus_thermosphaericus_str_Thermo_BF	1
community5	Salinisphaera_shabanensis_E1L3A	1
community5	Mycoplasma_canis_PG_14	1
community6	Thiomicrorhabdus_chilensis_DSM_12352	1
community6	Lactobacillus_malefermentans_DSM_5705_KCTC_3548	1
community6	Pediococcus_cellicola_DSM_17757	1
community7	Gordonia_polyisoprenivorans_VH2	1
community7	Coxiella_burnetii_RSA_493	1
community7	Pediococcus_cellicola_DSM_17757	1
community8	Zimmermannella_faecalis_ATCC_13722_B187	1
community8	Magnetococcus_marinus_MC_1	1
community8	Sphingobium_ummariense_RL_3	1
community9	Eremococcus_coleocola_DSM_15696	1
community9	Renibacterium_salmoninarum_ATCC_33209	1
community9	Methylosinus_trichosporium_OB3b	1
community10	Acetitomaculum_ruminis_DSM_5522	1
community10	Thiomicrorhabdus_chilensis_DSM_12352	1
community10	Petrimonas_mucosa	1
community11	Zimmermannella_faecalis_ATCC_13722_B187	1
community11	Coxiella_burnetii_RSA_493	1
community11	Rhodobacter_aestuarii_DSM_19945	1
community12	Clostridium_baratii_str_Sullivan	1
community12	Mycoplasma_canis_PG_14	1
community12	Lentibacillus_halodurans_CGMCC_1_3702	1
community13	Mycoplasma_leonicaptivi_ATCC_49890	1
community13	Bacteroides_reticulotermitis_JCM_10512	1
community13	Methylosinus_trichosporium_OB3b	1
community14	Gordonia_polyisoprenivorans_VH2	1
community14	Polynucleobacter_necessarius_STIR1	1
community14	Thiomicrorhabdus_chilensis_DSM_12352	1
community15	Anaerococcus_prevotii_ACS_065_V_Col13	1
community15	Eubacterium_dolichum_DSM_3991	1
community15	Campylobacter_corcagiensis_CIT_045	1
community16	Clostridium_butyricum_KNU_L09	1
community16	Sphingomonas_laterariae_LNB2	1
community16	Citreimonas_salinaria_DSM_26880	1
community17	Oceanibacterium_hippocampi_CECT_7691	1
community17	Coxiella_burnetii_RSA_493	1
community17	Methylosinus_trichosporium_OB3b	1
community18	Izhakiella_capsodis_N6PO6	1
community18	Pediococcus_cellicola_DSM_17757	1
community18	Mycoplasma_canis_PG_14	1
community19	Acetitomaculum_ruminis_DSM_5522	1
community19	Bacteroides_reticulotermitis_JCM_10512	1
community19	Gemella_asaccharolytica_KA00071	1
community20	Gemmiger_formicilis_ATCC_27749	1
community20	Coxiella_burnetii_RSA_493	1
community20	Lentibacillus_halodurans_CGMCC_1_3702	1
community21	Anaerococcus_prevotii_ACS_065_V_Col13	1
community21	Waddlia_chondrophila_WSU_86_1044	1
community21	Clostridium_leptum_DSM_753	1
community22	Veillonella_seminalis_ACS_216_V_Col6b	1
community22	Mycoplasma_canis_PG_14	1
community22	Sphingomonas_hankookensis_CN3	1
community23	Oceanibacterium_hippocampi_CECT_7691	1
community23	Veillonella_seminalis_ACS_216_V_Col6b	1
community23	Sphingomonas_hankookensis_CN3	1
community24	Acetitomaculum_ruminis_DSM_5522	1
community24	Salinisphaera_shabanensis_E1L3A	1
community24	Gelidibacter_algens_ACAM_536	1
community25	Rhodobacter_aestuarii_DSM_19945	1
community25	Sutterella_wadsworthensis_2_1_59BFAA	1
community25	Sphingomonas_hankookensis_CN3	1
community26	Bacteroides_reticulotermitis_JCM_10512	1
community26	Sphingomonas_laterariae_LNB2	1
community26	Acidovorax_wautersii_DSM_27981	1
community27	Tannerella_forsythia_92A2	1
community27	Gelidibacter_algens_ACAM_536	1
community27	Lentibacillus_halodurans_CGMCC_1_3702	1
community28	Clostridium_butyricum_KNU_L09	1
community28	Eremococcus_coleocola_DSM_15696	1
community28	Coxiella_burnetii_RSA_493	1
community29	Waddlia_chondrophila_WSU_86_1044	1
community29	Pediococcus_cellicola_DSM_17757	1
community29	Bacillus_filamentosus_SGD_14	1
community30	Mycoplasma_leonicaptivi_ATCC_49890	1
community30	Petrimonas_mucosa	1
community30	Flaviflexus_massiliensis_SIT4	1
community31	Anaerococcus_prevotii_ACS_065_V_Col13	1
community31	Bacillus_filamentosus_SGD_14	1
community31	Rhodobacter_aestuarii_DSM_19945	1
community32	Oceanibacterium_hippocampi_CECT_7691	1
community32	Tannerella_forsythia_92A2	1
community32	Petrimonas_mucosa	1
community33	Oceanibacterium_hippocampi_CECT_7691	1
community33	Gemella_asaccharolytica_KA00071	1
community33	Sutterella_wadsworthensis_2_1_59BFAA	1
community34	Zimmermannella_faecalis_ATCC_13722_B187	1
community34	Modestobacter_caceresii_KNN_45_2b	1
community34	Methylosinus_trichosporium_OB3b	1
community35	Eremococcus_coleocola_DSM_15696	1
community35	Rhodobacter_aestuarii_DSM_19945	1
community35	Lactobacillus_animalis_KCTC_3501_DSM_20602	1
community36	Mycoplasma_leonicaptivi_ATCC_49890	1
community36	Zimmermannella_faecalis_ATCC_13722_B187	1
community36	Pediococcus_cellicola_DSM_17757	1
community37	Zimmermannella_faecalis_ATCC_13722_B187	1
community37	Eubacterium_dolichum_DSM_3991	1
community37	Gelidibacter_algens_ACAM_536	1
community38	Mycoplasma_leonicaptivi_ATCC_49890	1
community38	Coxiella_burnetii_RSA_493	1
community38	Lactobacillus_animalis_KCTC_3501_DSM_20602	1
community39	Clostridium_tepidiprofundi_DSM_19306	1
community39	Enterobacter_kobei	1
community39	Clostridium_leptum_DSM_753	1
community40	Gemmiger_formicilis_ATCC_27749	1
community40	Thiomicrorhabdus_chilensis_DSM_12352	1
community40	Thiomicrospira_pelophila_DSM_1534	1
community41	Gelidibacter_algens_ACAM_536	1
community41	Citreimonas_salinaria_DSM_26880	1
community41	Renibacterium_salmoninarum_ATCC_33209	1
community42	Clostridium_butyricum_KNU_L09	1
community42	Petrimonas_mucosa	1
community42	Mycoplasma_canis_PG_14	1
community43	Clostridium_butyricum_KNU_L09	1
community43	Zimmermannella_faecalis_ATCC_13722_B187	1
community43	Methylosinus_trichosporium_OB3b	1
community44	Izhakiella_capsodis_N6PO6	1
community44	Clostridium_tepidiprofundi_DSM_19306	1
community44	Sutterella_wadsworthensis_2_1_59BFAA	1
community45	Waddlia_chondrophila_WSU_86_1044	1
community45	Bacteroides_reticulotermitis_JCM_10512	1
community45	Sutterella_wadsworthensis_2_1_59BFAA	1
community46	Gemmiger_formicilis_ATCC_27749	1
community46	Magnetococcus_marinus_MC_1	1
community46	Bacillus_filamentosus_SGD_14	1
community47	Oceanibacterium_hippocampi_CECT_7691	1
community47	Gemmiger_formicilis_ATCC_27749	1
community47	Thiomicrorhabdus_chilensis_DSM_12352	1
community48	Zimmermannella_faecalis_ATCC_13722_B187	1
community48	Enterobacter_kobei	1
community48	Thiomicrospira_pelophila_DSM_1534	1
community49	Gelidibacter_algens_ACAM_536	1
community49	Enterobacter_kobei	1
community49	Thiomicrospira_pelophila_DSM_1534	1
community50	Mycoplasma_leonicaptivi_ATCC_49890	1
community50	Magnetococcus_marinus_MC_1	1
community50	Bacteroides_reticulotermitis_JCM_10512	1
community51	Veillonella_seminalis_ACS_216_V_Col6b	1
community51	Eremococcus_coleocola_DSM_15696	1
community51	Lactobacillus_animalis_KCTC_3501_DSM_20602	1
community52	Acetitomaculum_ruminis_DSM_5522	1
community52	Waddlia_chondrophila_WSU_86_1044	1
community52	Lactobacillus_malefermentans_DSM_5705_KCTC_3548	1
community53	Tannerella_forsythia_92A2	1
community53	Clostridium_leptum_DSM_753	1
community53	Sphingomonas_hankookensis_CN3	1
community54	Mycoplasma_leonicaptivi_ATCC_49890	1
community54	Acetitomaculum_ruminis_DSM_5522	1
community54	Bacteroides_reticulotermitis_JCM_10512	1
community55	Zimmermannella_faecalis_ATCC_13722_B187	1
community55	Eubacterium_dolichum_DSM_3991	1
community55	Flaviflexus_massiliensis_SIT4	1
community56	Polynucleobacter_necessarius_STIR1	1
community56	Izhakiella_capsodis_N6PO6	1
community56	Pediococcus_cellicola_DSM_17757	1
community57	Ureibacillus_thermosphaericus_str_Thermo_BF	1
community57	Waddlia_chondrophila_WSU_86_1044	1
community57	Gelidibacter_algens_ACAM_536	1
community58	Zimmermannella_faecalis_ATCC_13722_B187	1
community58	Magnetococcus_marinus_MC_1	1
community58	Sutterella_wadsworthensis_2_1_59BFAA	1
community59	Oceanibacterium_hippocampi_CECT_7691	1
community59	Mycoplasma_leonicaptivi_ATCC_49890	1
community59	Sutterella_wadsworthensis_2_1_59BFAA	1
community60	Thiomicrorhabdus_chilensis_DSM_12352	1
community60	Thiomicrospira_pelophila_DSM_1534	1
community60	Sutterella_wadsworthensis_2_1_59BFAA	1
community61	Acetitomaculum_ruminis_DSM_5522	1
community61	Lactobacillus_malefermentans_DSM_5705_KCTC_3548	1
community61	Citreimonas_salinaria_DSM_26880	1
community62	Tannerella_forsythia_92A2	1
community62	Zimmermannella_faecalis_ATCC_13722_B187	1
community62	Gelidibacter_algens_ACAM_536	1
community63	Ureibacillus_thermosphaericus_str_Thermo_BF	1
community63	Flavobacterium_degerlachei_DSM_15718	1
community63	Lactobacillus_malefermentans_DSM_5705_KCTC_3548	1
community64	Clostridium_baratii_str_Sullivan	1
community64	Pediococcus_cellicola_DSM_17757	1
community64	Sphingomonas_hankookensis_CN3	1
community65	Clostridium_butyricum_KNU_L09	1
community65	Thiomicrorhabdus_chilensis_DSM_12352	1
community65	Magnetococcus_marinus_MC_1	1
community66	Coxiella_burnetii_RSA_493	1
community66	Modestobacter_caceresii_KNN_45_2b	1
community66	Sphingomonas_hankookensis_CN3	1
community67	Flavobacterium_degerlachei_DSM_15718	1
community67	Gemella_asaccharolytica_KA00071	1
community67	Lentibacillus_halodurans_CGMCC_1_3702	1
community68	Gordonia_polyisoprenivorans_VH2	1
community68	Lactobacillus_animalis_KCTC_3501_DSM_20602	1
community68	Acidovorax_wautersii_DSM_27981	1
community69	Tannerella_forsythia_92A2	1
community69	Caldisericum_exile_AZM16c01	1
community69	Sphingomonas_hankookensis_CN3	1
community70	Veillonella_seminalis_ACS_216_V_Col6b	1
community70	Modestobacter_caceresii_KNN_45_2b	1
community70	Mycoplasma_canis_PG_14	1
community71	Veillonella_seminalis_ACS_216_V_Col6b	1
community71	Magnetococcus_marinus_MC_1	1
community71	Lentibacillus_halodurans_CGMCC_1_3702	1
community72	Acetitomaculum_ruminis_DSM_5522	1
community72	Sphingomonas_laterariae_LNB2	1
community72	Flaviflexus_massiliensis_SIT4	1
community73	Tannerella_forsythia_92A2	1
community73	Waddlia_chondrophila_WSU_86_1044	1
community73	Thiomicrorhabdus_chilensis_DSM_12352	1
community74	Zimmermannella_faecalis_ATCC_13722_B187	1
community74	Magnetococcus_marinus_MC_1	1
community74	Pediococcus_cellicola_DSM_17757	1
community75	Gordonia_polyisoprenivorans_VH2	1
community75	Izhakiella_capsodis_N6PO6	1
community75	Renibacterium_salmoninarum_ATCC_33209	1
community76	Tannerella_forsythia_92A2	1
community76	Gelidibacter_algens_ACAM_536	1
community76	Campylobacter_corcagiensis_CIT_045	1
community77	Clostridium_baratii_str_Sullivan	1
community77	Sphingomonas_hankookensis_CN3	1
community77	Lentibacillus_halodurans_CGMCC_1_3702	1
community78	Eubacterium_dolichum_DSM_3991	1
community78	Eremococcus_coleocola_DSM_15696	1
community78	Clostridium_tepidiprofundi_DSM_19306	1
community79	Tannerella_forsythia_92A2	1
community79	Clostridium_baratii_str_Sullivan	1
community79	Caldisericum_exile_AZM16c01	1
community80	Waddlia_chondrophila_WSU_86_1044	1
community80	Bacillus_filamentosus_SGD_14	1
community80	Modestobacter_caceresii_KNN_45_2b	1
community81	Flavobacterium_degerlachei_DSM_15718	1
community81	Methylosinus_trichosporium_OB3b	1
community81	Mycoplasma_canis_PG_14	1
community82	Veillonella_seminalis_ACS_216_V_Col6b	1
community82	Petrimonas_mucosa	1
community82	Clostridium_leptum_DSM_753	1
community83	Tannerella_forsythia_92A2	1
community83	Coxiella_burnetii_RSA_493	1
community83	Izhakiella_capsodis_N6PO6	1
community84	Pediococcus_cellicola_DSM_17757	1
community84	Clostridium_tepidiprofundi_DSM_19306	1
community84	Mycoplasma_canis_PG_14	1
community85	Eremococcus_coleocola_DSM_15696	1
community85	Bacteroides_reticulotermitis_JCM_10512	1
community85	Clostridium_tepidiprofundi_DSM_19306	1
community86	Eremococcus_coleocola_DSM_15696	1
community86	Magnetococcus_marinus_MC_1	1
community86	Gemella_asaccharolytica_KA00071	1
community87	Flavobacterium_degerlachei_DSM_15718	1
community87	Sphingobium_ummariense_RL_3	1
community87	Mycoplasma_canis_PG_14	1
community88	Magnetococcus_marinus_MC_1	1
community88	Caldisericum_exile_AZM16c01	1
community88	Bacteroides_reticulotermitis_JCM_10512	1
community89	Acetitomaculum_ruminis_DSM_5522	1
community89	Izhakiella_capsodis_N6PO6	1
community89	Lactobacillus_malefermentans_DSM_5705_KCTC_3548	1
community90	Izhakiella_capsodis_N6PO6	1
community90	Acidovorax_wautersii_DSM_27981	1
community90	Sphingomonas_hankookensis_CN3	1
community91	Acetitomaculum_ruminis_DSM_5522	1
community91	Bacillus_filamentosus_SGD_14	1
community91	Sphingomonas_hankookensis_CN3	1
community92	Clostridium_baratii_str_Sullivan	1
community92	Salinisphaera_shabanensis_E1L3A	1
community92	Acidovorax_wautersii_DSM_27981	1
community93	Eremococcus_coleocola_DSM_15696	1
community93	Magnetococcus_marinus_MC_1	1
community93	Renibacterium_salmoninarum_ATCC_33209	1
community94	Salinisphaera_shabanensis_E1L3A	1
community94	Pediococcus_cellicola_DSM_17757	1
community94	Flaviflexus_massiliensis_SIT4	1
community95	Tannerella_forsythia_92A2	1
community95	Campylobacter_corcagiensis_CIT_045	1
community95	Modestobacter_caceresii_KNN_45_2b	1
community96	Oceanibacterium_hippocampi_CECT_7691	1
community96	Salinisphaera_shabanensis_E1L3A	1
community96	Renibacterium_salmoninarum_ATCC_33209	1
community97	Flavobacterium_degerlachei_DSM_15718	1
community97	Bacillus_filamentosus_SGD_14	1
community97	Modestobacter_caceresii_KNN_45_2b	1
community98	Zimmermannella_faecalis_ATCC_13722_B187	1
community98	Izhakiella_capsodis_N6PO6	1
community98	Citreimonas_salinaria_DSM_26880	1
community99	Tannerella_forsythia_92A2	1
community99	Petrimonas_mucosa	1
community99	Pediococcus_cellicola_DSM_17757	1
community100	Thiomicrorhabdus_chilensis_DSM_12352	1
community100	Rhodobacter_aestuarii_DSM_19945	1
community100	Thiomicrospira_pelophila_DSM_1534	1
community101	Acetitomaculum_ruminis_DSM_5522	1
community101	Sphingomonas_laterariae_LNB2	1
community101	Sphingomonas_hankookensis_CN3	1
community102	Acetitomaculum_ruminis_DSM_5522	1
community102	Ureibacillus_thermosphaericus_str_Thermo_BF	1
community102	Bacillus_filamentosus_SGD_14	1
community103	Tannerella_forsythia_92A2	1
community103	Enterobacter_kobei	1
community103	Lactobacillus_animalis_KCTC_3501_DSM_20602	1
community104	Petrimonas_mucosa	1
community104	Acidovorax_wautersii_DSM_27981	1
community104	Flaviflexus_massiliensis_SIT4	1
community105	Gordonia_polyisoprenivorans_VH2	1
community105	Campylobacter_corcagiensis_CIT_045	1
community105	Gemella_asaccharolytica_KA00071	1
community106	Gemmiger_formicilis_ATCC_27749	1
community106	Gordonia_polyisoprenivorans_VH2	1
community106	Zimmermannella_faecalis_ATCC_13722_B187	1
community107	Clostridium_butyricum_KNU_L09	1
community107	Ureibacillus_thermosphaericus_str_Thermo_BF	1
community107	Clostridium_leptum_DSM_753	1
community108	Acetitomaculum_ruminis_DSM_5522	1
community108	Waddlia_chondrophila_WSU_86_1044	1
community108	Izhakiella_capsodis_N6PO6	1
community109	Polynucleobacter_necessarius_STIR1	1
community109	Gelidibacter_algens_ACAM_536	1
community109	Clostridium_tepidiprofundi_DSM_19306	1
community110	Oceanibacterium_hippocampi_CECT_7691	1
community110	Sphingomonas_laterariae_LNB2	1
community110	Rhodobacter_aestuarii_DSM_19945	1
community111	Gelidibacter_algens_ACAM_536	1
community111	Coxiella_burnetii_RSA_493	1
community111	Acidovorax_wautersii_DSM_27981	1
community112	Bacteroides_coprocola_DSM_17136	1
community112	Flavobacterium_degerlachei_DSM_15718	1
community112	Campylobacter_corcagiensis_CIT_045	1
community113	Clostridium_butyricum_KNU_L09	1
community113	Lactobacillus_animalis_KCTC_3501_DSM_20602	1
community113	Mycoplasma_canis_PG_14	1
community114	Gordonia_polyisoprenivorans_VH2	1
community114	Zimmermannella_faecalis_ATCC_13722_B187	1
community114	Bacteroides_coprocola_DSM_17136	1
community115	Tannerella_forsythia_92A2	1
community115	Polynucleobacter_necessarius_STIR1	1
community115	Eremococcus_coleocola_DSM_15696	1
community116	Eremococcus_coleocola_DSM_15696	1
community116	Izhakiella_capsodis_N6PO6	1
community116	Bacteroides_reticulotermitis_JCM_10512	1
community117	Clostridium_butyricum_KNU_L09	1
community117	Polynucleobacter_necessarius_STIR1	1
community117	Bacillus_filamentosus_SGD_14	1
community118	Gordonia_polyisoprenivorans_VH2	1
community118	Pediococcus_cellicola_DSM_17757	1
community118	Thiomicrospira_pelophila_DSM_1534	1
community119	Waddlia_chondrophila_WSU_86_1044	1
community119	Eremococcus_coleocola_DSM_15696	1
community119	Sutterella_wadsworthensis_2_1_59BFAA	1
community120	Anaerococcus_prevotii_ACS_065_V_Col13	1
community120	Pediococcus_cellicola_DSM_17757	1
community120	Mycoplasma_canis_PG_14	1
community121	Tannerella_forsythia_92A2	1
community121	Thiomicrorhabdus_chilensis_DSM_12352	1
community121	Sphingomonas_hankookensis_CN3	1
community122	Anaerococcus_prevotii_ACS_065_V_Col13	1
community122	Clostridium_baratii_str_Sullivan	1
community122	Lactobacillus_animalis_KCTC_3501_DSM_20602	1
community123	Ureibacillus_thermosphaericus_str_Thermo_BF	1
community123	Magnetococcus_marinus_MC_1	1
community123	Sphingomonas_hankookensis_CN3	1
community124	Acetitomaculum_ruminis_DSM_5522	1
community124	Bacteroides_reticulotermitis_JCM_10512	1
community124	Sphingomonas_hankookensis_CN3	1
community125	Zimmermannella_faecalis_ATCC_13722_B187	1
community125	Thiomicrorhabdus_chilensis_DSM_12352	1
community125	Methylosinus_trichosporium_OB3b	1
community126	Renibacterium_salmoninarum_ATCC_33209	1
community126	Modestobacter_caceresii_KNN_45_2b	1
community126	Mycoplasma_canis_PG_14	1
community127	Eremococcus_coleocola_DSM_15696	1
community127	Magnetococcus_marinus_MC_1	1
community127	Citreimonas_salinaria_DSM_26880	1
community128	Gemmiger_formicilis_ATCC_27749	1
community128	Magnetococcus_marinus_MC_1	1
community128	Coxiella_burnetii_RSA_493	1
community129	Gelidibacter_algens_ACAM_536	1
community129	Lactobacillus_animalis_KCTC_3501_DSM_20602	1
community129	Thiomicrospira_pelophila_DSM_1534	1
community130	Clostridium_baratii_str_Sullivan	1
community130	Magnetococcus_marinus_MC_1	1
community130	Acidovorax_wautersii_DSM_27981	1
community131	Eubacterium_dolichum_DSM_3991	1
community131	Thiomicrospira_pelophila_DSM_1534	1
community131	Sphingomonas_hankookensis_CN3	1
community132	Anaerococcus_prevotii_ACS_065_V_Col13	1
community132	Zimmermannella_faecalis_ATCC_13722_B187	1
community132	Citreimonas_salinaria_DSM_26880	1
community133	Veillonella_seminalis_ACS_216_V_Col6b	1
community133	Acetitomaculum_ruminis_DSM_5522	1
community133	Clostridium_tepidiprofundi_DSM_19306	1
community134	Mycoplasma_leonicaptivi_ATCC_49890	1
community134	Zimmermannella_faecalis_ATCC_13722_B187	1
community134	Caldisericum_exile_AZM16c01	1
community135	Caldisericum_exile_AZM16c01	1
community135	Lactobacillus_malefermentans_DSM_5705_KCTC_3548	1
community135	Thiomicrospira_pelophila_DSM_1534	1
community136	Thiomicrospira_pelophila_DSM_1534	1
community136	Flaviflexus_massiliensis_SIT4	1
community136	Lentibacillus_halodurans_CGMCC_1_3702	1
community137	Mycoplasma_leonicaptivi_ATCC_49890	1
community137	Anaerococcus_prevotii_ACS_065_V_Col13	1
community137	Flaviflexus_massiliensis_SIT4	1
community138	Ureibacillus_thermosphaericus_str_Thermo_BF	1
community138	Thiomicrospira_pelophila_DSM_1534	1
community138	Mycoplasma_canis_PG_14	1
community139	Veillonella_seminalis_ACS_216_V_Col6b	1
community139	Clostridium_leptum_DSM_753	1
community139	Acidovorax_wautersii_DSM_27981	1
community140	Eubacterium_dolichum_DSM_3991	1
community140	Magnetococcus_marinus_MC_1	1
community140	Caldisericum_exile_AZM16c01	1
community141	Acetitomaculum_ruminis_DSM_5522	1
community141	Anaerococcus_prevotii_ACS_065_V_Col13	1
community141	Salinisphaera_shabanensis_E1L3A	1
community142	Gordonia_polyisoprenivorans_VH2	1
community142	Bacteroides_reticulotermitis_JCM_10512	1
community142	Lactobacillus_animalis_KCTC_3501_DSM_20602	1
community143	Clostridium_leptum_DSM_753	1
community143	Sutterella_wadsworthensis_2_1_59BFAA	1
community143	Lentibacillus_halodurans_CGMCC_1_3702	1
community144	Gelidibacter_algens_ACAM_536	1
community144	Rhodobacter_aestuarii_DSM_19945	1
community144	Methylosinus_trichosporium_OB3b	1
community145	Polynucleobacter_necessarius_STIR1	1
community145	Clostridium_baratii_str_Sullivan	1
community145	Lactobacillus_animalis_KCTC_3501_DSM_20602	1
community146	Polynucleobacter_necessarius_STIR1	1
community146	Bacteroides_coprocola_DSM_17136	1
community146	Renibacterium_salmoninarum_ATCC_33209	1
community147	Veillonella_seminalis_ACS_216_V_Col6b	1
community147	Eremococcus_coleocola_DSM_15696	1
community147	Acidovorax_wautersii_DSM_27981	1
community148	Clostridium_butyricum_KNU_L09	1
community148	Acetitomaculum_ruminis_DSM_5522	1
community148	Bacteroides_reticulotermitis_JCM_10512	1
community149	Gemmiger_formicilis_ATCC_27749	1
community149	Lactobacillus_malefermentans_DSM_5705_KCTC_3548	1
community149	Pediococcus_cellicola_DSM_17757	1
community150	Polynucleobacter_necessarius_STIR1	1
community150	Rhodobacter_aestuarii_DSM_19945	1
community150	Lentibacillus_halodurans_CGMCC_1_3702	1
community151	Tannerella_forsythia_92A2	1
community151	Bacteroides_coprocola_DSM_17136	1
community151	Clostridium_baratii_str_Sullivan	1
community152	Ureibacillus_thermosphaericus_str_Thermo_BF	1
community152	Flavobacterium_degerlachei_DSM_15718	1
community152	Citreimonas_salinaria_DSM_26880	1
community153	Eremococcus_coleocola_DSM_15696	1
community153	Bacillus_filamentosus_SGD_14	1
community153	Enterobacter_kobei	1
community154	Gemmiger_formicilis_ATCC_27749	1
community154	Coxiella_burnetii_RSA_493	1
community154	Enterobacter_kobei	1
community155	Eubacterium_dolichum_DSM_3991	1
community155	Clostridium_baratii_str_Sullivan	1
community155	Thiomicrorhabdus_chilensis_DSM_12352	1
community156	Gordonia_polyisoprenivorans_VH2	1
community156	Acetitomaculum_ruminis_DSM_5522	1
community156	Flaviflexus_massiliensis_SIT4	1
community157	Bacteroides_coprocola_DSM_17136	1
community157	Eremococcus_coleocola_DSM_15696	1
community157	Thiomicrorhabdus_chilensis_DSM_12352	1
community158	Gordonia_polyisoprenivorans_VH2	1
community158	Sphingomonas_laterariae_LNB2	1
community158	Flaviflexus_massiliensis_SIT4	1
community159	Bacteroides_reticulotermitis_JCM_10512	1
community159	Bacillus_filamentosus_SGD_14	1
community159	Lactobacillus_animalis_KCTC_3501_DSM_20602	1
community160	Petrimonas_mucosa	1
community160	Lactobacillus_malefermentans_DSM_5705_KCTC_3548	1
community160	Mycoplasma_canis_PG_14	1
community161	Eubacterium_dolichum_DSM_3991	1
community161	Bacteroides_reticulotermitis_JCM_10512	1
community161	Modestobacter_caceresii_KNN_45_2b	1
community162	Bacteroides_coprocola_DSM_17136	1
community162	Salinisphaera_shabanensis_E1L3A	1
community162	Lactobacillus_malefermentans_DSM_5705_KCTC_3548	1
community163	Thiomicrorhabdus_chilensis_DSM_12352	1
community163	Caldisericum_exile_AZM16c01	1
community163	Flaviflexus_massiliensis_SIT4	1
community164	Eremococcus_coleocola_DSM_15696	1
community164	Thiomicrorhabdus_chilensis_DSM_12352	1
community164	Pediococcus_cellicola_DSM_17757	1
community165	Clostridium_butyricum_KNU_L09	1
community165	Waddlia_chondrophila_WSU_86_1044	1
community165	Renibacterium_salmoninarum_ATCC_33209	1
community166	Bacillus_filamentosus_SGD_14	1
community166	Clostridium_tepidiprofundi_DSM_19306	1
community166	Flaviflexus_massiliensis_SIT4	1
community167	Veillonella_seminalis_ACS_216_V_Col6b	1
community167	Pediococcus_cellicola_DSM_17757	1
community167	Rhodobacter_aestuarii_DSM_19945	1
community168	Mycoplasma_leonicaptivi_ATCC_49890	1
community168	Polynucleobacter_necessarius_STIR1	1
community168	Sphingobium_ummariense_RL_3	1
community169	Acetitomaculum_ruminis_DSM_5522	1
community169	Petrimonas_mucosa	1
community169	Methylosinus_trichosporium_OB3b	1
community170	Bacillus_filamentosus_SGD_14	1
community170	Acidovorax_wautersii_DSM_27981	1
community170	Lentibacillus_halodurans_CGMCC_1_3702	1
community171	Gemmiger_formicilis_ATCC_27749	1
community171	Pediococcus_cellicola_DSM_17757	1
community171	Sutterella_wadsworthensis_2_1_59BFAA	1
community172	Anaerococcus_prevotii_ACS_065_V_Col13	1
community172	Eubacterium_dolichum_DSM_3991	1
community172	Eremococcus_coleocola_DSM_15696	1
community173	Pediococcus_cellicola_DSM_17757	1
community173	Bacillus_filamentosus_SGD_14	1
community173	Sphingomonas_hankookensis_CN3	1
community174	Waddlia_chondrophila_WSU_86_1044	1
community174	Clostridium_baratii_str_Sullivan	1
community174	Methylosinus_trichosporium_OB3b	1
community175	Mycoplasma_leonicaptivi_ATCC_49890	1
community175	Petrimonas_mucosa	1
community175	Salinisphaera_shabanensis_E1L3A	1
community176	Bacteroides_reticulotermitis_JCM_10512	1
community176	Acidovorax_wautersii_DSM_27981	1
community176	Mycoplasma_canis_PG_14	1
community177	Bacillus_filamentosus_SGD_14	1
community177	Methylosinus_trichosporium_OB3b	1
community177	Flaviflexus_massiliensis_SIT4	1
community178	Ureibacillus_thermosphaericus_str_Thermo_BF	1
community178	Eremococcus_coleocola_DSM_15696	1
community178	Modestobacter_caceresii_KNN_45_2b	1
community179	Eubacterium_dolichum_DSM_3991	1
community179	Coxiella_burnetii_RSA_493	1
community179	Sphingomonas_laterariae_LNB2	1
community180	Gordonia_polyisoprenivorans_VH2	1
community180	Clostridium_butyricum_KNU_L09	1
community180	Gelidibacter_algens_ACAM_536	1
community181	Flavobacterium_degerlachei_DSM_15718	1
community181	Modestobacter_caceresii_KNN_45_2b	1
community181	Gemella_asaccharolytica_KA00071	1
community182	Acetitomaculum_ruminis_DSM_5522	1
community182	Coxiella_burnetii_RSA_493	1
community182	Lactobacillus_animalis_KCTC_3501_DSM_20602	1
community183	Gemmiger_formicilis_ATCC_27749	1
community183	Sphingomonas_laterariae_LNB2	1
community183	Lactobacillus_animalis_KCTC_3501_DSM_20602	1
community184	Flavobacterium_degerlachei_DSM_15718	1
community184	Campylobacter_corcagiensis_CIT_045	1
community184	Flaviflexus_massiliensis_SIT4	1
community185	Zimmermannella_faecalis_ATCC_13722_B187	1
community185	Pediococcus_cellicola_DSM_17757	1
community185	Enterobacter_kobei	1
community186	Oceanibacterium_hippocampi_CECT_7691	1
community186	Ureibacillus_thermosphaericus_str_Thermo_BF	1
community186	Flaviflexus_massiliensis_SIT4	1
community187	Clostridium_butyricum_KNU_L09	1
community187	Tannerella_forsythia_92A2	1
community187	Coxiella_burnetii_RSA_493	1
community188	Ureibacillus_thermosphaericus_str_Thermo_BF	1
community188	Thiomicrorhabdus_chilensis_DSM_12352	1
community188	Bacteroides_reticulotermitis_JCM_10512	1
community189	Mycoplasma_leonicaptivi_ATCC_49890	1
community189	Campylobacter_corcagiensis_CIT_045	1
community189	Gemella_asaccharolytica_KA00071	1
community190	Izhakiella_capsodis_N6PO6	1
community190	Renibacterium_salmoninarum_ATCC_33209	1
community190	Gemella_asaccharolytica_KA00071	1
community191	Coxiella_burnetii_RSA_493	1
community191	Citreimonas_salinaria_DSM_26880	1
community191	Lactobacillus_animalis_KCTC_3501_DSM_20602	1
community192	Caldisericum_exile_AZM16c01	1
community192	Lactobacillus_animalis_KCTC_3501_DSM_20602	1
community192	Lentibacillus_halodurans_CGMCC_1_3702	1
community193	Zimmermannella_faecalis_ATCC_13722_B187	1
community193	Petrimonas_mucosa	1
community193	Acidovorax_wautersii_DSM_27981	1
community194	Tannerella_forsythia_92A2	1
community194	Eremococcus_coleocola_DSM_15696	1
community194	Acidovorax_wautersii_DSM_27981	1
community195	Zimmermannella_faecalis_ATCC_13722_B187	1
community195	Lactobacillus_animalis_KCTC_3501_DSM_20602	1
community195	Acidovorax_wautersii_DSM_27981	1
community196	Coxiella_burnetii_RSA_493	1
community196	Pediococcus_cellicola_DSM_17757	1
community196	Clostridium_leptum_DSM_753	1
community197	Oceanibacterium_hippocampi_CECT_7691	1
community197	Mycoplasma_canis_PG_14	1
community197	Sphingomonas_hankookensis_CN3	1
community198	Zimmermannella_faecalis_ATCC_13722_B187	1
community198	Thiomicrospira_pelophila_DSM_1534	1
community198	Sphingobium_ummariense_RL_3	1
community199	Flavobacterium_degerlachei_DSM_15718	1
community199	Lactobacillus_animalis_KCTC_3501_DSM_20602	1
community199	Clostridium_leptum_DSM_753	1
community200	Clostridium_baratii_str_Sullivan	1
community200	Lactobacillus_malefermentans_DSM_5705_KCTC_3548	1
community200	Renibacterium_salmoninarum_ATCC_33209	1
community201	Gemmiger_formicilis_ATCC_27749	1
community201	Citreimonas_salinaria_DSM_26880	1
community201	Gemella_asaccharolytica_KA00071	1
community202	Clostridium_butyricum_KNU_L09	1
community202	Waddlia_chondrophila_WSU_86_1044	1
community202	Thiomicrospira_pelophila_DSM_1534	1
community203	Flavobacterium_degerlachei_DSM_15718	1
community203	Izhakiella_capsodis_N6PO6	1
community203	Pediococcus_cellicola_DSM_17757	1
community204	Oceanibacterium_hippocampi_CECT_7691	1
community204	Anaerococcus_prevotii_ACS_065_V_Col13	1
community204	Clostridium_leptum_DSM_753	1
community205	Anaerococcus_prevotii_ACS_065_V_Col13	1
community205	Thiomicrorhabdus_chilensis_DSM_12352	1
community205	Pediococcus_cellicola_DSM_17757	1
community206	Salinisphaera_shabanensis_E1L3A	1
community206	Citreimonas_salinaria_DSM_26880	1
community206	Lactobacillus_animalis_KCTC_3501_DSM_20602	1
community207	Gemmiger_formicilis_ATCC_27749	1
community207	Salinisphaera_shabanensis_E1L3A	1
community207	Thiomicrospira_pelophila_DSM_1534	1
community208	Bacteroides_coprocola_DSM_17136	1
community208	Gelidibacter_algens_ACAM_536	1
community208	Coxiella_burnetii_RSA_493	1
community209	Tannerella_forsythia_92A2	1
community209	Waddlia_chondrophila_WSU_86_1044	1
community209	Salinisphaera_shabanensis_E1L3A	1
community210	Petrimonas_mucosa	1
community210	Campylobacter_corcagiensis_CIT_045	1
community210	Renibacterium_salmoninarum_ATCC_33209	1
community211	Eremococcus_coleocola_DSM_15696	1
community211	Salinisphaera_shabanensis_E1L3A	1
community211	Caldisericum_exile_AZM16c01	1
community212	Mycoplasma_leonicaptivi_ATCC_49890	1
community212	Mycoplasma_canis_PG_14	1
community212	Sphingomonas_hankookensis_CN3	1
community213	Oceanibacterium_hippocampi_CECT_7691	1
community213	Clostridium_butyricum_KNU_L09	1
community213	Sphingomonas_hankookensis_CN3	1
community214	Acetitomaculum_ruminis_DSM_5522	1
community214	Izhakiella_capsodis_N6PO6	1
community214	Acidovorax_wautersii_DSM_27981	1
community215	Zimmermannella_faecalis_ATCC_13722_B187	1
community215	Eubacterium_dolichum_DSM_3991	1
community215	Flavobacterium_degerlachei_DSM_15718	1
community216	Mycoplasma_leonicaptivi_ATCC_49890	1
community216	Zimmermannella_faecalis_ATCC_13722_B187	1
community216	Rhodobacter_aestuarii_DSM_19945	1
community217	Bacteroides_reticulotermitis_JCM_10512	1
community217	Clostridium_tepidiprofundi_DSM_19306	1
community217	Sutterella_wadsworthensis_2_1_59BFAA	1
community218	Gordonia_polyisoprenivorans_VH2	1
community218	Thiomicrorhabdus_chilensis_DSM_12352	1
community218	Clostridium_leptum_DSM_753	1
community219	Oceanibacterium_hippocampi_CECT_7691	1
community219	Thiomicrorhabdus_chilensis_DSM_12352	1
community219	Petrimonas_mucosa	1
community220	Gemmiger_formicilis_ATCC_27749	1
community220	Campylobacter_corcagiensis_CIT_045	1
community220	Renibacterium_salmoninarum_ATCC_33209	1
community221	Gelidibacter_algens_ACAM_536	1
community221	Flavobacterium_degerlachei_DSM_15718	1
community221	Coxiella_burnetii_RSA_493	1
community222	Oceanibacterium_hippocampi_CECT_7691	1
community222	Enterobacter_kobei	1
community222	Clostridium_leptum_DSM_753	1
community223	Coxiella_burnetii_RSA_493	1
community223	Lactobacillus_animalis_KCTC_3501_DSM_20602	1
community223	Flaviflexus_massiliensis_SIT4	1
community224	Clostridium_butyricum_KNU_L09	1
community224	Coxiella_burnetii_RSA_493	1
community224	Lentibacillus_halodurans_CGMCC_1_3702	1
community225	Thiomicrorhabdus_chilensis_DSM_12352	1
community225	Campylobacter_corcagiensis_CIT_045	1
community225	Sphingobium_ummariense_RL_3	1
community226	Mycoplasma_leonicaptivi_ATCC_49890	1
community226	Gelidibacter_algens_ACAM_536	1
community226	Mycoplasma_canis_PG_14	1
community227	Gemella_asaccharolytica_KA00071	1
community227	Methylosinus_trichosporium_OB3b	1
community227	Lentibacillus_halodurans_CGMCC_1_3702	1
community228	Polynucleobacter_necessarius_STIR1	1
community228	Clostridium_baratii_str_Sullivan	1
community228	Gelidibacter_algens_ACAM_536	1
community229	Acetitomaculum_ruminis_DSM_5522	1
community229	Bacteroides_reticulotermitis_JCM_10512	1
community229	Lentibacillus_halodurans_CGMCC_1_3702	1
community230	Eremococcus_coleocola_DSM_15696	1
community230	Petrimonas_mucosa	1
community230	Bacillus_filamentosus_SGD_14	1
community231	Eremococcus_coleocola_DSM_15696	1
community231	Campylobacter_corcagiensis_CIT_045	1
community231	Clostridium_leptum_DSM_753	1
community232	Campylobacter_corcagiensis_CIT_045	1
community232	Renibacterium_salmoninarum_ATCC_33209	1
community232	Acidovorax_wautersii_DSM_27981	1
community233	Acetitomaculum_ruminis_DSM_5522	1
community233	Waddlia_chondrophila_WSU_86_1044	1
community233	Clostridium_baratii_str_Sullivan	1
community234	Gelidibacter_algens_ACAM_536	1
community234	Izhakiella_capsodis_N6PO6	1
community234	Clostridium_tepidiprofundi_DSM_19306	1
community235	Salinisphaera_shabanensis_E1L3A	1
community235	Coxiella_burnetii_RSA_493	1
community235	Rhodobacter_aestuarii_DSM_19945	1
community236	Gemmiger_formicilis_ATCC_27749	1
community236	Eubacterium_dolichum_DSM_3991	1
community236	Magnetococcus_marinus_MC_1	1
community237	Modestobacter_caceresii_KNN_45_2b	1
community237	Rhodobacter_aestuarii_DSM_19945	1
community237	Sutterella_wadsworthensis_2_1_59BFAA	1
community238	Gelidibacter_algens_ACAM_536	1
community238	Citreimonas_salinaria_DSM_26880	1
community238	Sphingomonas_hankookensis_CN3	1
community239	Eremococcus_coleocola_DSM_15696	1
community239	Thiomicrorhabdus_chilensis_DSM_12352	1
community239	Thiomicrospira_pelophila_DSM_1534	1
community240	Thiomicrorhabdus_chilensis_DSM_12352	1
community240	Gelidibacter_algens_ACAM_536	1
community240	Acidovorax_wautersii_DSM_27981	1
community241	Flavobacterium_degerlachei_DSM_15718	1
community241	Clostridium_leptum_DSM_753	1
community241	Mycoplasma_canis_PG_14	1
community242	Ureibacillus_thermosphaericus_str_Thermo_BF	1
community242	Polynucleobacter_necessarius_STIR1	1
community242	Salinisphaera_shabanensis_E1L3A	1
community243	Ureibacillus_thermosphaericus_str_Thermo_BF	1
community243	Waddlia_chondrophila_WSU_86_1044	1
community243	Thiomicrospira_pelophila_DSM_1534	1
community244	Zimmermannella_faecalis_ATCC_13722_B187	1
community244	Thiomicrorhabdus_chilensis_DSM_12352	1
community244	Acidovorax_wautersii_DSM_27981	1
community245	Acetitomaculum_ruminis_DSM_5522	1
community245	Zimmermannella_faecalis_ATCC_13722_B187	1
community245	Magnetococcus_marinus_MC_1	1
community246	Clostridium_baratii_str_Sullivan	1
community246	Rhodobacter_aestuarii_DSM_19945	1
community246	Sphingomonas_hankookensis_CN3	1
community247	Anaerococcus_prevotii_ACS_065_V_Col13	1
community247	Clostridium_tepidiprofundi_DSM_19306	1
community247	Gemella_asaccharolytica_KA00071	1
community248	Salinisphaera_shabanensis_E1L3A	1
community248	Methylosinus_trichosporium_OB3b	1
community248	Clostridium_leptum_DSM_753	1
community249	Ureibacillus_thermosphaericus_str_Thermo_BF	1
community249	Bacteroides_coprocola_DSM_17136	1
community249	Citreimonas_salinaria_DSM_26880	1
community250	Clostridium_butyricum_KNU_L09	1
community250	Modestobacter_caceresii_KNN_45_2b	1
community250	Clostridium_leptum_DSM_753	1
community251	Mycoplasma_leonicaptivi_ATCC_49890	1
community251	Thiomicrorhabdus_chilensis_DSM_12352	1
community251	Clostridium_leptum_DSM_753	1
community252	Salinisphaera_shabanensis_E1L3A	1
community252	Izhakiella_capsodis_N6PO6	1
community252	Renibacterium_salmoninarum_ATCC_33209	1
community253	Waddlia_chondrophila_WSU_86_1044	1
community253	Coxiella_burnetii_RSA_493	1
community253	Pediococcus_cellicola_DSM_17757	1
community254	Polynucleobacter_necessarius_STIR1	1
community254	Clostridium_tepidiprofundi_DSM_19306	1
community254	Sphingobium_ummariense_RL_3	1
community255	Gordonia_polyisoprenivorans_VH2	1
community255	Veillonella_seminalis_ACS_216_V_Col6b	1
community255	Polynucleobacter_necessarius_STIR1	1
community256	Gordonia_polyisoprenivorans_VH2	1
community256	Anaerococcus_prevotii_ACS_065_V_Col13	1
community256	Pediococcus_cellicola_DSM_17757	1
community257	Veillonella_seminalis_ACS_216_V_Col6b	1
community257	Thiomicrorhabdus_chilensis_DSM_12352	1
community257	Sphingomonas_laterariae_LNB2	1
community258	Gordonia_polyisoprenivorans_VH2	1
community258	Magnetococcus_marinus_MC_1	1
community258	Acidovorax_wautersii_DSM_27981	1
community259	Zimmermannella_faecalis_ATCC_13722_B187	1
community259	Petrimonas_mucosa	1
community259	Modestobacter_caceresii_KNN_45_2b	1
community260	Gemmiger_formicilis_ATCC_27749	1
community260	Clostridium_tepidiprofundi_DSM_19306	1
community260	Sutterella_wadsworthensis_2_1_59BFAA	1
community261	Izhakiella_capsodis_N6PO6	1
community261	Lactobacillus_animalis_KCTC_3501_DSM_20602	1
community261	Acidovorax_wautersii_DSM_27981	1
community262	Petrimonas_mucosa	1
community262	Flavobacterium_degerlachei_DSM_15718	1
community262	Enterobacter_kobei	1
community263	Lactobacillus_malefermentans_DSM_5705_KCTC_3548	1
community263	Bacillus_filamentosus_SGD_14	1
community263	Methylosinus_trichosporium_OB3b	1
community264	Caldisericum_exile_AZM16c01	1
community264	Lactobacillus_animalis_KCTC_3501_DSM_20602	1
community264	Clostridium_leptum_DSM_753	1
community265	Eremococcus_coleocola_DSM_15696	1
community265	Bacillus_filamentosus_SGD_14	1
community265	Lentibacillus_halodurans_CGMCC_1_3702	1
community266	Zimmermannella_faecalis_ATCC_13722_B187	1
community266	Waddlia_chondrophila_WSU_86_1044	1
community266	Magnetococcus_marinus_MC_1	1
community267	Waddlia_chondrophila_WSU_86_1044	1
community267	Eremococcus_coleocola_DSM_15696	1
community267	Sphingomonas_laterariae_LNB2	1
community268	Tannerella_forsythia_92A2	1
community268	Caldisericum_exile_AZM16c01	1
community268	Sphingomonas_laterariae_LNB2	1
community269	Petrimonas_mucosa	1
community269	Pediococcus_cellicola_DSM_17757	1
community269	Lactobacillus_animalis_KCTC_3501_DSM_20602	1
community270	Gemmiger_formicilis_ATCC_27749	1
community270	Petrimonas_mucosa	1
community270	Gelidibacter_algens_ACAM_536	1
community271	Anaerococcus_prevotii_ACS_065_V_Col13	1
community271	Salinisphaera_shabanensis_E1L3A	1
community271	Sphingomonas_hankookensis_CN3	1
community272	Ureibacillus_thermosphaericus_str_Thermo_BF	1
community272	Clostridium_baratii_str_Sullivan	1
community272	Campylobacter_corcagiensis_CIT_045	1
community273	Tannerella_forsythia_92A2	1
community273	Bacteroides_coprocola_DSM_17136	1
community273	Flavobacterium_degerlachei_DSM_15718	1
community274	Petrimonas_mucosa	1
community274	Gelidibacter_algens_ACAM_536	1
community274	Bacillus_filamentosus_SGD_14	1
community275	Bacteroides_coprocola_DSM_17136	1
community275	Rhodobacter_aestuarii_DSM_19945	1
community275	Sphingobium_ummariense_RL_3	1
community276	Salinisphaera_shabanensis_E1L3A	1
community276	Izhakiella_capsodis_N6PO6	1
community276	Citreimonas_salinaria_DSM_26880	1
community277	Polynucleobacter_necessarius_STIR1	1
community277	Coxiella_burnetii_RSA_493	1
community277	Lactobacillus_animalis_KCTC_3501_DSM_20602	1
community278	Bacteroides_coprocola_DSM_17136	1
community278	Gelidibacter_algens_ACAM_536	1
community278	Izhakiella_capsodis_N6PO6	1
community279	Eremococcus_coleocola_DSM_15696	1
community279	Gelidibacter_algens_ACAM_536	1
community279	Gemella_asaccharolytica_KA00071	1
community280	Bacteroides_reticulotermitis_JCM_10512	1
community280	Bacillus_filamentosus_SGD_14	1
community280	Modestobacter_caceresii_KNN_45_2b	1
community281	Renibacterium_salmoninarum_ATCC_33209	1
community281	Sphingobium_ummariense_RL_3	1
community281	Flaviflexus_massiliensis_SIT4	1
community282	Lactobacillus_animalis_KCTC_3501_DSM_20602	1
community282	Thiomicrospira_pelophila_DSM_1534	1
community282	Lentibacillus_halodurans_CGMCC_1_3702	1
community283	Mycoplasma_leonicaptivi_ATCC_49890	1
community283	Eremococcus_coleocola_DSM_15696	1
community283	Sphingomonas_laterariae_LNB2	1
community284	Tannerella_forsythia_92A2	1
community284	Coxiella_burnetii_RSA_493	1
community284	Enterobacter_kobei	1
community285	Polynucleobacter_necessarius_STIR1	1
community285	Mycoplasma_canis_PG_14	1
community285	Lentibacillus_halodurans_CGMCC_1_3702	1
community286	Polynucleobacter_necessarius_STIR1	1
community286	Modestobacter_caceresii_KNN_45_2b	1
community286	Flaviflexus_massiliensis_SIT4	1
community287	Acetitomaculum_ruminis_DSM_5522	1
community287	Clostridium_baratii_str_Sullivan	1
community287	Caldisericum_exile_AZM16c01	1
community288	Citreimonas_salinaria_DSM_26880	1
community288	Enterobacter_kobei	1
community288	Clostridium_leptum_DSM_753	1
community289	Mycoplasma_leonicaptivi_ATCC_49890	1
community289	Magnetococcus_marinus_MC_1	1
community289	Coxiella_burnetii_RSA_493	1
community290	Thiomicrorhabdus_chilensis_DSM_12352	1
community290	Modestobacter_caceresii_KNN_45_2b	1
community290	Sphingobium_ummariense_RL_3	1
community291	Eubacterium_dolichum_DSM_3991	1
community291	Salinisphaera_shabanensis_E1L3A	1
community291	Lentibacillus_halodurans_CGMCC_1_3702	1
community292	Anaerococcus_prevotii_ACS_065_V_Col13	1
community292	Ureibacillus_thermosphaericus_str_Thermo_BF	1
community292	Clostridium_leptum_DSM_753	1
community293	Tannerella_forsythia_92A2	1
community293	Izhakiella_capsodis_N6PO6	1
community293	Renibacterium_salmoninarum_ATCC_33209	1
community294	Zimmermannella_faecalis_ATCC_13722_B187	1
community294	Clostridium_baratii_str_Sullivan	1
community294	Clostridium_leptum_DSM_753	1
community295	Oceanibacterium_hippocampi_CECT_7691	1
community295	Flavobacterium_degerlachei_DSM_15718	1
community295	Caldisericum_exile_AZM16c01	1
community296	Gordonia_polyisoprenivorans_VH2	1
community296	Bacteroides_coprocola_DSM_17136	1
community296	Clostridium_baratii_str_Sullivan	1
community297	Campylobacter_corcagiensis_CIT_045	1
community297	Acidovorax_wautersii_DSM_27981	1
community297	Sutterella_wadsworthensis_2_1_59BFAA	1
community298	Acetitomaculum_ruminis_DSM_5522	1
community298	Anaerococcus_prevotii_ACS_065_V_Col13	1
community298	Salinisphaera_shabanensis_E1L3A	1
community299	Bacteroides_reticulotermitis_JCM_10512	1
community299	Gemella_asaccharolytica_KA00071	1
community299	Mycoplasma_canis_PG_14	1
community300	Gelidibacter_algens_ACAM_536	1
community300	Magnetococcus_marinus_MC_1	1
community300	Gemella_asaccharolytica_KA00071	1
community301	Coxiella_burnetii_RSA_493	1
community301	Citreimonas_salinaria_DSM_26880	1
community301	Thiomicrospira_pelophila_DSM_1534	1
community302	Gemmiger_formicilis_ATCC_27749	1
community302	Tannerella_forsythia_92A2	1
community302	Gemella_asaccharolytica_KA00071	1
community303	Petrimonas_mucosa	1
community303	Izhakiella_capsodis_N6PO6	1
community303	Citreimonas_salinaria_DSM_26880	1
community304	Campylobacter_corcagiensis_CIT_045	1
community304	Sphingomonas_hankookensis_CN3	1
community304	Lentibacillus_halodurans_CGMCC_1_3702	1
community305	Clostridium_baratii_str_Sullivan	1
community305	Salinisphaera_shabanensis_E1L3A	1
community305	Acidovorax_wautersii_DSM_27981	1
community306	Caldisericum_exile_AZM16c01	1
community306	Bacteroides_reticulotermitis_JCM_10512	1
community306	Lactobacillus_animalis_KCTC_3501_DSM_20602	1
community307	Anaerococcus_prevotii_ACS_065_V_Col13	1
community307	Salinisphaera_shabanensis_E1L3A	1
community307	Izhakiella_capsodis_N6PO6	1
community308	Magnetococcus_marinus_MC_1	1
community308	Renibacterium_salmoninarum_ATCC_33209	1
community308	Modestobacter_caceresii_KNN_45_2b	1
community309	Bacteroides_coprocola_DSM_17136	1
community309	Coxiella_burnetii_RSA_493	1
community309	Renibacterium_salmoninarum_ATCC_33209	1
community310	Veillonella_seminalis_ACS_216_V_Col6b	1
community310	Lactobacillus_malefermentans_DSM_5705_KCTC_3548	1
community310	Sutterella_wadsworthensis_2_1_59BFAA	1
community311	Oceanibacterium_hippocampi_CECT_7691	1
community311	Waddlia_chondrophila_WSU_86_1044	1
community311	Bacillus_filamentosus_SGD_14	1
community312	Tannerella_forsythia_92A2	1
community312	Citreimonas_salinaria_DSM_26880	1
community312	Flaviflexus_massiliensis_SIT4	1
community313	Polynucleobacter_necessarius_STIR1	1
community313	Gelidibacter_algens_ACAM_536	1
community313	Lentibacillus_halodurans_CGMCC_1_3702	1
community314	Bacteroides_coprocola_DSM_17136	1
community314	Modestobacter_caceresii_KNN_45_2b	1
community314	Flaviflexus_massiliensis_SIT4	1
community315	Veillonella_seminalis_ACS_216_V_Col6b	1
community315	Eremococcus_coleocola_DSM_15696	1
community315	Renibacterium_salmoninarum_ATCC_33209	1
community316	Gordonia_polyisoprenivorans_VH2	1
community316	Eremococcus_coleocola_DSM_15696	1
community316	Mycoplasma_canis_PG_14	1
community317	Polynucleobacter_necessarius_STIR1	1
community317	Bacteroides_reticulotermitis_JCM_10512	1
community317	Enterobacter_kobei	1
community318	Clostridium_baratii_str_Sullivan	1
community318	Izhakiella_capsodis_N6PO6	1
community318	Bacillus_filamentosus_SGD_14	1
community319	Bacteroides_coprocola_DSM_17136	1
community319	Flavobacterium_degerlachei_DSM_15718	1
community319	Sphingomonas_hankookensis_CN3	1
community320	Acetitomaculum_ruminis_DSM_5522	1
community320	Bacteroides_reticulotermitis_JCM_10512	1
community320	Clostridium_leptum_DSM_753	1
community321	Gemmiger_formicilis_ATCC_27749	1
community321	Eremococcus_coleocola_DSM_15696	1
community321	Salinisphaera_shabanensis_E1L3A	1
community322	Mycoplasma_leonicaptivi_ATCC_49890	1
community322	Eremococcus_coleocola_DSM_15696	1
community322	Enterobacter_kobei	1
community323	Polynucleobacter_necessarius_STIR1	1
community323	Eremococcus_coleocola_DSM_15696	1
community323	Rhodobacter_aestuarii_DSM_19945	1
community324	Acetitomaculum_ruminis_DSM_5522	1
community324	Izhakiella_capsodis_N6PO6	1
community324	Rhodobacter_aestuarii_DSM_19945	1
community325	Tannerella_forsythia_92A2	1
community325	Clostridium_baratii_str_Sullivan	1
community325	Coxiella_burnetii_RSA_493	1
community326	Ureibacillus_thermosphaericus_str_Thermo_BF	1
community326	Bacillus_filamentosus_SGD_14	1
community326	Sphingomonas_hankookensis_CN3	1
community327	Veillonella_seminalis_ACS_216_V_Col6b	1
community327	Caldisericum_exile_AZM16c01	1
community327	Mycoplasma_canis_PG_14	1
community328	Anaerococcus_prevotii_ACS_065_V_Col13	1
community328	Pediococcus_cellicola_DSM_17757	1
community328	Citreimonas_salinaria_DSM_26880	1
community329	Veillonella_seminalis_ACS_216_V_Col6b	1
community329	Coxiella_burnetii_RSA_493	1
community329	Campylobacter_corcagiensis_CIT_045	1
community330	Methylosinus_trichosporium_OB3b	1
community330	Lactobacillus_animalis_KCTC_3501_DSM_20602	1
community330	Flaviflexus_massiliensis_SIT4	1
community331	Zimmermannella_faecalis_ATCC_13722_B187	1
community331	Acidovorax_wautersii_DSM_27981	1
community331	Flaviflexus_massiliensis_SIT4	1
community332	Clostridium_baratii_str_Sullivan	1
community332	Caldisericum_exile_AZM16c01	1
community332	Bacteroides_reticulotermitis_JCM_10512	1
community333	Mycoplasma_leonicaptivi_ATCC_49890	1
community333	Waddlia_chondrophila_WSU_86_1044	1
community333	Lactobacillus_malefermentans_DSM_5705_KCTC_3548	1
community334	Mycoplasma_leonicaptivi_ATCC_49890	1
community334	Veillonella_seminalis_ACS_216_V_Col6b	1
community334	Thiomicrorhabdus_chilensis_DSM_12352	1
community335	Gemmiger_formicilis_ATCC_27749	1
community335	Clostridium_baratii_str_Sullivan	1
community335	Acidovorax_wautersii_DSM_27981	1
community336	Ureibacillus_thermosphaericus_str_Thermo_BF	1
community336	Eremococcus_coleocola_DSM_15696	1
community336	Campylobacter_corcagiensis_CIT_045	1
community337	Waddlia_chondrophila_WSU_86_1044	1
community337	Bacteroides_coprocola_DSM_17136	1
community337	Gemella_asaccharolytica_KA00071	1
community338	Magnetococcus_marinus_MC_1	1
community338	Coxiella_burnetii_RSA_493	1
community338	Rhodobacter_aestuarii_DSM_19945	1
community339	Waddlia_chondrophila_WSU_86_1044	1
community339	Gelidibacter_algens_ACAM_536	1
community339	Gemella_asaccharolytica_KA00071	1
community340	Gemmiger_formicilis_ATCC_27749	1
community340	Magnetococcus_marinus_MC_1	1
community340	Bacteroides_reticulotermitis_JCM_10512	1
community341	Eubacterium_dolichum_DSM_3991	1
community341	Renibacterium_salmoninarum_ATCC_33209	1
community341	Gemella_asaccharolytica_KA00071	1
community342	Coxiella_burnetii_RSA_493	1
community342	Bacteroides_reticulotermitis_JCM_10512	1
community342	Sphingomonas_laterariae_LNB2	1
community343	Oceanibacterium_hippocampi_CECT_7691	1
community343	Zimmermannella_faecalis_ATCC_13722_B187	1
community343	Caldisericum_exile_AZM16c01	1
community344	Clostridium_baratii_str_Sullivan	1
community344	Magnetococcus_marinus_MC_1	1
community344	Campylobacter_corcagiensis_CIT_045	1
community345	Clostridium_butyricum_KNU_L09	1
community345	Acetitomaculum_ruminis_DSM_5522	1
community345	Salinisphaera_shabanensis_E1L3A	1
community346	Renibacterium_salmoninarum_ATCC_33209	1
community346	Modestobacter_caceresii_KNN_45_2b	1
community346	Thiomicrospira_pelophila_DSM_1534	1
community347	Eubacterium_dolichum_DSM_3991	1
community347	Coxiella_burnetii_RSA_493	1
community347	Sphingomonas_hankookensis_CN3	1
community348	Ureibacillus_thermosphaericus_str_Thermo_BF	1
community348	Izhakiella_capsodis_N6PO6	1
community348	Bacteroides_reticulotermitis_JCM_10512	1
community349	Caldisericum_exile_AZM16c01	1
community349	Modestobacter_caceresii_KNN_45_2b	1
community349	Methylosinus_trichosporium_OB3b	1
community350	Waddlia_chondrophila_WSU_86_1044	1
community350	Renibacterium_salmoninarum_ATCC_33209	1
community350	Enterobacter_kobei	1
community351	Gordonia_polyisoprenivorans_VH2	1
community351	Petrimonas_mucosa	1
community351	Flavobacterium_degerlachei_DSM_15718	1
community352	Eremococcus_coleocola_DSM_15696	1
community352	Coxiella_burnetii_RSA_493	1
community352	Acidovorax_wautersii_DSM_27981	1
community353	Coxiella_burnetii_RSA_493	1
community353	Bacteroides_reticulotermitis_JCM_10512	1
community353	Renibacterium_salmoninarum_ATCC_33209	1
community354	Zimmermannella_faecalis_ATCC_13722_B187	1
community354	Bacteroides_coprocola_DSM_17136	1
community354	Clostridium_leptum_DSM_753	1
community355	Polynucleobacter_necessarius_STIR1	1
community355	Campylobacter_corcagiensis_CIT_045	1
community355	Clostridium_tepidiprofundi_DSM_19306	1
community356	Mycoplasma_leonicaptivi_ATCC_49890	1
community356	Eubacterium_dolichum_DSM_3991	1
community356	Sphingomonas_laterariae_LNB2	1
community357	Mycoplasma_leonicaptivi_ATCC_49890	1
community357	Eremococcus_coleocola_DSM_15696	1
community357	Flaviflexus_massiliensis_SIT4	1
community358	Gemmiger_formicilis_ATCC_27749	1
community358	Eubacterium_dolichum_DSM_3991	1
community358	Acidovorax_wautersii_DSM_27981	1
community359	Campylobacter_corcagiensis_CIT_045	1
community359	Gemella_asaccharolytica_KA00071	1
community359	Flaviflexus_massiliensis_SIT4	1
community360	Oceanibacterium_hippocampi_CECT_7691	1
community360	Citreimonas_salinaria_DSM_26880	1
community360	Thiomicrospira_pelophila_DSM_1534	1
community361	Acetitomaculum_ruminis_DSM_5522	1
community361	Thiomicrorhabdus_chilensis_DSM_12352	1
community361	Clostridium_leptum_DSM_753	1
community362	Gemmiger_formicilis_ATCC_27749	1
community362	Sphingomonas_laterariae_LNB2	1
community362	Thiomicrospira_pelophila_DSM_1534	1
community363	Campylobacter_corcagiensis_CIT_045	1
community363	Renibacterium_salmoninarum_ATCC_33209	1
community363	Clostridium_leptum_DSM_753	1
community364	Tannerella_forsythia_92A2	1
community364	Clostridium_baratii_str_Sullivan	1
community364	Coxiella_burnetii_RSA_493	1
community365	Salinisphaera_shabanensis_E1L3A	1
community365	Renibacterium_salmoninarum_ATCC_33209	1
community365	Sutterella_wadsworthensis_2_1_59BFAA	1
community366	Petrimonas_mucosa	1
community366	Campylobacter_corcagiensis_CIT_045	1
community366	Lactobacillus_malefermentans_DSM_5705_KCTC_3548	1
community367	Gordonia_polyisoprenivorans_VH2	1
community367	Modestobacter_caceresii_KNN_45_2b	1
community367	Sphingobium_ummariense_RL_3	1
community368	Bacteroides_reticulotermitis_JCM_10512	1
community368	Rhodobacter_aestuarii_DSM_19945	1
community368	Clostridium_leptum_DSM_753	1
community369	Acetitomaculum_ruminis_DSM_5522	1
community369	Polynucleobacter_necessarius_STIR1	1
community369	Eubacterium_dolichum_DSM_3991	1
community370	Eubacterium_dolichum_DSM_3991	1
community370	Rhodobacter_aestuarii_DSM_19945	1
community370	Sutterella_wadsworthensis_2_1_59BFAA	1
community371	Izhakiella_capsodis_N6PO6	1
community371	Lactobacillus_animalis_KCTC_3501_DSM_20602	1
community371	Sphingobium_ummariense_RL_3	1
community372	Petrimonas_mucosa	1
community372	Pediococcus_cellicola_DSM_17757	1
community372	Methylosinus_trichosporium_OB3b	1
community373	Flavobacterium_degerlachei_DSM_15718	1
community373	Modestobacter_caceresii_KNN_45_2b	1
community373	Lentibacillus_halodurans_CGMCC_1_3702	1
community374	Gordonia_polyisoprenivorans_VH2	1
community374	Mycoplasma_leonicaptivi_ATCC_49890	1
community374	Flaviflexus_massiliensis_SIT4	1
community375	Ureibacillus_thermosphaericus_str_Thermo_BF	1
community375	Eubacterium_dolichum_DSM_3991	1
community375	Caldisericum_exile_AZM16c01	1
community376	Mycoplasma_leonicaptivi_ATCC_49890	1
community376	Campylobacter_corcagiensis_CIT_045	1
community376	Rhodobacter_aestuarii_DSM_19945	1
community377	Waddlia_chondrophila_WSU_86_1044	1
community377	Salinisphaera_shabanensis_E1L3A	1
community377	Flavobacterium_degerlachei_DSM_15718	1
community378	Veillonella_seminalis_ACS_216_V_Col6b	1
community378	Polynucleobacter_necessarius_STIR1	1
community378	Renibacterium_salmoninarum_ATCC_33209	1
community379	Thiomicrorhabdus_chilensis_DSM_12352	1
community379	Magnetococcus_marinus_MC_1	1
community379	Lentibacillus_halodurans_CGMCC_1_3702	1
community380	Caldisericum_exile_AZM16c01	1
community380	Enterobacter_kobei	1
community380	Mycoplasma_canis_PG_14	1
community381	Clostridium_butyricum_KNU_L09	1
community381	Anaerococcus_prevotii_ACS_065_V_Col13	1
community381	Tannerella_forsythia_92A2	1
community382	Oceanibacterium_hippocampi_CECT_7691	1
community382	Gemmiger_formicilis_ATCC_27749	1
community382	Salinisphaera_shabanensis_E1L3A	1
community383	Ureibacillus_thermosphaericus_str_Thermo_BF	1
community383	Renibacterium_salmoninarum_ATCC_33209	1
community383	Mycoplasma_canis_PG_14	1
community384	Polynucleobacter_necessarius_STIR1	1
community384	Bacteroides_reticulotermitis_JCM_10512	1
community384	Acidovorax_wautersii_DSM_27981	1
community385	Eremococcus_coleocola_DSM_15696	1
community385	Magnetococcus_marinus_MC_1	1
community385	Bacillus_filamentosus_SGD_14	1
community386	Campylobacter_corcagiensis_CIT_045	1
community386	Rhodobacter_aestuarii_DSM_19945	1
community386	Thiomicrospira_pelophila_DSM_1534	1
community387	Gelidibacter_algens_ACAM_536	1
community387	Campylobacter_corcagiensis_CIT_045	1
community387	Modestobacter_caceresii_KNN_45_2b	1
community388	Oceanibacterium_hippocampi_CECT_7691	1
community388	Modestobacter_caceresii_KNN_45_2b	1
community388	Acidovorax_wautersii_DSM_27981	1
community389	Oceanibacterium_hippocampi_CECT_7691	1
community389	Veillonella_seminalis_ACS_216_V_Col6b	1
community389	Anaerococcus_prevotii_ACS_065_V_Col13	1
community390	Zimmermannella_faecalis_ATCC_13722_B187	1
community390	Coxiella_burnetii_RSA_493	1
community390	Clostridium_leptum_DSM_753	1
community391	Gemmiger_formicilis_ATCC_27749	1
community391	Eremococcus_coleocola_DSM_15696	1
community391	Sphingobium_ummariense_RL_3	1
community392	Tannerella_forsythia_92A2	1
community392	Thiomicrorhabdus_chilensis_DSM_12352	1
community392	Bacillus_filamentosus_SGD_14	1
community393	Acetitomaculum_ruminis_DSM_5522	1
community393	Clostridium_baratii_str_Sullivan	1
community393	Bacteroides_reticulotermitis_JCM_10512	1
community394	Polynucleobacter_necessarius_STIR1	1
community394	Bacillus_filamentosus_SGD_14	1
community394	Sphingobium_ummariense_RL_3	1
community395	Polynucleobacter_necessarius_STIR1	1
community395	Clostridium_baratii_str_Sullivan	1
community395	Lactobacillus_malefermentans_DSM_5705_KCTC_3548	1
community396	Polynucleobacter_necessarius_STIR1	1
community396	Renibacterium_salmoninarum_ATCC_33209	1
community396	Sphingomonas_hankookensis_CN3	1
community397	Gelidibacter_algens_ACAM_536	1
community397	Pediococcus_cellicola_DSM_17757	1
community397	Bacillus_filamentosus_SGD_14	1
community398	Veillonella_seminalis_ACS_216_V_Col6b	1
community398	Caldisericum_exile_AZM16c01	1
community398	Thiomicrospira_pelophila_DSM_1534	1
community399	Bacteroides_coprocola_DSM_17136	1
community399	Salinisphaera_shabanensis_E1L3A	1
community399	Gemella_asaccharolytica_KA00071	1
community400	Coxiella_burnetii_RSA_493	1
community400	Pediococcus_cellicola_DSM_17757	1
community400	Acidovorax_wautersii_DSM_27981	1
community401	Bacteroides_coprocola_DSM_17136	1
community401	Campylobacter_corcagiensis_CIT_045	1
community401	Acidovorax_wautersii_DSM_27981	1
community402	Tannerella_forsythia_92A2	1
community402	Clostridium_baratii_str_Sullivan	1
community402	Eremococcus_coleocola_DSM_15696	1
community403	Mycoplasma_leonicaptivi_ATCC_49890	1
community403	Tannerella_forsythia_92A2	1
community403	Lactobacillus_animalis_KCTC_3501_DSM_20602	1
community404	Acetitomaculum_ruminis_DSM_5522	1
community404	Anaerococcus_prevotii_ACS_065_V_Col13	1
community404	Thiomicrorhabdus_chilensis_DSM_12352	1
community405	Flavobacterium_degerlachei_DSM_15718	1
community405	Mycoplasma_canis_PG_14	1
community405	Flaviflexus_massiliensis_SIT4	1
community406	Salinisphaera_shabanensis_E1L3A	1
community406	Rhodobacter_aestuarii_DSM_19945	1
community406	Mycoplasma_canis_PG_14	1
community407	Clostridium_baratii_str_Sullivan	1
community407	Clostridium_leptum_DSM_753	1
community407	Sphingobium_ummariense_RL_3	1
community408	Mycoplasma_leonicaptivi_ATCC_49890	1
community408	Veillonella_seminalis_ACS_216_V_Col6b	1
community408	Citreimonas_salinaria_DSM_26880	1
community409	Ureibacillus_thermosphaericus_str_Thermo_BF	1
community409	Eubacterium_dolichum_DSM_3991	1
community409	Gemella_asaccharolytica_KA00071	1
community410	Clostridium_butyricum_KNU_L09	1
community410	Waddlia_chondrophila_WSU_86_1044	1
community410	Thiomicrorhabdus_chilensis_DSM_12352	1
community411	Lactobacillus_malefermentans_DSM_5705_KCTC_3548	1
community411	Pediococcus_cellicola_DSM_17757	1
community411	Thiomicrospira_pelophila_DSM_1534	1
community412	Clostridium_baratii_str_Sullivan	1
community412	Lactobacillus_malefermentans_DSM_5705_KCTC_3548	1
community412	Pediococcus_cellicola_DSM_17757	1
community413	Clostridium_butyricum_KNU_L09	1
community413	Coxiella_burnetii_RSA_493	1
community413	Renibacterium_salmoninarum_ATCC_33209	1
community414	Polynucleobacter_necessarius_STIR1	1
community414	Salinisphaera_shabanensis_E1L3A	1
community414	Campylobacter_corcagiensis_CIT_045	1
community415	Clostridium_butyricum_KNU_L09	1
community415	Magnetococcus_marinus_MC_1	1
community415	Thiomicrospira_pelophila_DSM_1534	1
community416	Anaerococcus_prevotii_ACS_065_V_Col13	1
community416	Campylobacter_corcagiensis_CIT_045	1
community416	Thiomicrospira_pelophila_DSM_1534	1
community417	Veillonella_seminalis_ACS_216_V_Col6b	1
community417	Magnetococcus_marinus_MC_1	1
community417	Lactobacillus_animalis_KCTC_3501_DSM_20602	1
community418	Zimmermannella_faecalis_ATCC_13722_B187	1
community418	Bacteroides_reticulotermitis_JCM_10512	1
community418	Enterobacter_kobei	1
community419	Izhakiella_capsodis_N6PO6	1
community419	Modestobacter_caceresii_KNN_45_2b	1
community419	Thiomicrospira_pelophila_DSM_1534	1
community420	Clostridium_butyricum_KNU_L09	1
community420	Tannerella_forsythia_92A2	1
community420	Sphingomonas_laterariae_LNB2	1
community421	Campylobacter_corcagiensis_CIT_045	1
community421	Enterobacter_kobei	1
community421	Lentibacillus_halodurans_CGMCC_1_3702	1
community422	Gordonia_polyisoprenivorans_VH2	1
community422	Coxiella_burnetii_RSA_493	1
community422	Sutterella_wadsworthensis_2_1_59BFAA	1
community423	Petrimonas_mucosa	1
community423	Rhodobacter_aestuarii_DSM_19945	1
community423	Sphingobium_ummariense_RL_3	1
community424	Gemmiger_formicilis_ATCC_27749	1
community424	Clostridium_baratii_str_Sullivan	1
community424	Sutterella_wadsworthensis_2_1_59BFAA	1
community425	Magnetococcus_marinus_MC_1	1
community425	Citreimonas_salinaria_DSM_26880	1
community425	Modestobacter_caceresii_KNN_45_2b	1
community426	Zimmermannella_faecalis_ATCC_13722_B187	1
community426	Bacteroides_coprocola_DSM_17136	1
community426	Sutterella_wadsworthensis_2_1_59BFAA	1
community427	Mycoplasma_leonicaptivi_ATCC_49890	1
community427	Thiomicrorhabdus_chilensis_DSM_12352	1
community427	Sphingobium_ummariense_RL_3	1
community428	Petrimonas_mucosa	1
community428	Flavobacterium_degerlachei_DSM_15718	1
community428	Flaviflexus_massiliensis_SIT4	1
community429	Gordonia_polyisoprenivorans_VH2	1
community429	Lactobacillus_animalis_KCTC_3501_DSM_20602	1
community429	Sutterella_wadsworthensis_2_1_59BFAA	1
community430	Veillonella_seminalis_ACS_216_V_Col6b	1
community430	Lactobacillus_malefermentans_DSM_5705_KCTC_3548	1
community430	Sphingobium_ummariense_RL_3	1
community431	Mycoplasma_leonicaptivi_ATCC_49890	1
community431	Bacteroides_reticulotermitis_JCM_10512	1
community431	Gemella_asaccharolytica_KA00071	1
community432	Campylobacter_corcagiensis_CIT_045	1
community432	Izhakiella_capsodis_N6PO6	1
community432	Caldisericum_exile_AZM16c01	1
community433	Tannerella_forsythia_92A2	1
community433	Flavobacterium_degerlachei_DSM_15718	1
community433	Sutterella_wadsworthensis_2_1_59BFAA	1
community434	Clostridium_butyricum_KNU_L09	1
community434	Anaerococcus_prevotii_ACS_065_V_Col13	1
community434	Thiomicrospira_pelophila_DSM_1534	1
community435	Flavobacterium_degerlachei_DSM_15718	1
community435	Lactobacillus_malefermentans_DSM_5705_KCTC_3548	1
community435	Clostridium_leptum_DSM_753	1
community436	Oceanibacterium_hippocampi_CECT_7691	1
community436	Gemmiger_formicilis_ATCC_27749	1
community436	Campylobacter_corcagiensis_CIT_045	1
community437	Veillonella_seminalis_ACS_216_V_Col6b	1
community437	Rhodobacter_aestuarii_DSM_19945	1
community437	Sutterella_wadsworthensis_2_1_59BFAA	1
community438	Sphingomonas_laterariae_LNB2	1
community438	Renibacterium_salmoninarum_ATCC_33209	1
community438	Sphingomonas_hankookensis_CN3	1
community439	Clostridium_butyricum_KNU_L09	1
community439	Waddlia_chondrophila_WSU_86_1044	1
community439	Sphingomonas_laterariae_LNB2	1
community440	Eremococcus_coleocola_DSM_15696	1
community440	Thiomicrorhabdus_chilensis_DSM_12352	1
community440	Petrimonas_mucosa	1
community441	Waddlia_chondrophila_WSU_86_1044	1
community441	Eubacterium_dolichum_DSM_3991	1
community441	Gemella_asaccharolytica_KA00071	1
community442	Thiomicrorhabdus_chilensis_DSM_12352	1
community442	Citreimonas_salinaria_DSM_26880	1
community442	Modestobacter_caceresii_KNN_45_2b	1
community443	Salinisphaera_shabanensis_E1L3A	1
community443	Citreimonas_salinaria_DSM_26880	1
community443	Sphingobium_ummariense_RL_3	1
community444	Anaerococcus_prevotii_ACS_065_V_Col13	1
community444	Pediococcus_cellicola_DSM_17757	1
community444	Thiomicrospira_pelophila_DSM_1534	1
community445	Gordonia_polyisoprenivorans_VH2	1
community445	Polynucleobacter_necessarius_STIR1	1
community445	Campylobacter_corcagiensis_CIT_045	1
community446	Clostridium_butyricum_KNU_L09	1
community446	Acetitomaculum_ruminis_DSM_5522	1
community446	Clostridium_tepidiprofundi_DSM_19306	1
community447	Waddlia_chondrophila_WSU_86_1044	1
community447	Caldisericum_exile_AZM16c01	1
community447	Bacillus_filamentosus_SGD_14	1
community448	Acetitomaculum_ruminis_DSM_5522	1
community448	Campylobacter_corcagiensis_CIT_045	1
community448	Sutterella_wadsworthensis_2_1_59BFAA	1
community449	Bacteroides_coprocola_DSM_17136	1
community449	Caldisericum_exile_AZM16c01	1
community449	Methylosinus_trichosporium_OB3b	1
community450	Mycoplasma_leonicaptivi_ATCC_49890	1
community450	Izhakiella_capsodis_N6PO6	1
community450	Bacteroides_reticulotermitis_JCM_10512	1
community451	Clostridium_butyricum_KNU_L09	1
community451	Gelidibacter_algens_ACAM_536	1
community451	Pediococcus_cellicola_DSM_17757	1
community452	Zimmermannella_faecalis_ATCC_13722_B187	1
community452	Thiomicrorhabdus_chilensis_DSM_12352	1
community452	Renibacterium_salmoninarum_ATCC_33209	1
community453	Mycoplasma_leonicaptivi_ATCC_49890	1
community453	Flavobacterium_degerlachei_DSM_15718	1
community453	Acidovorax_wautersii_DSM_27981	1
community454	Petrimonas_mucosa	1
community454	Coxiella_burnetii_RSA_493	1
community454	Clostridium_tepidiprofundi_DSM_19306	1
community455	Veillonella_seminalis_ACS_216_V_Col6b	1
community455	Tannerella_forsythia_92A2	1
community455	Izhakiella_capsodis_N6PO6	1
community456	Eubacterium_dolichum_DSM_3991	1
community456	Eremococcus_coleocola_DSM_15696	1
community456	Thiomicrorhabdus_chilensis_DSM_12352	1
community456	Coxiella_burnetii_RSA_493	1
community457	Polynucleobacter_necessarius_STIR1	1
community457	Waddlia_chondrophila_WSU_86_1044	1
community457	Pediococcus_cellicola_DSM_17757	1
community457	Mycoplasma_canis_PG_14	1
community458	Thiomicrospira_pelophila_DSM_1534	1
community458	Sphingobium_ummariense_RL_3	1
community458	Acidovorax_wautersii_DSM_27981	1
community458	Mycoplasma_canis_PG_14	1
community459	Gordonia_polyisoprenivorans_VH2	1
community459	Magnetococcus_marinus_MC_1	1
community459	Methylosinus_trichosporium_OB3b	1
community459	Flaviflexus_massiliensis_SIT4	1
community460	Waddlia_chondrophila_WSU_86_1044	1
community460	Flavobacterium_degerlachei_DSM_15718	1
community460	Modestobacter_caceresii_KNN_45_2b	1
community460	Sphingobium_ummariense_RL_3	1
community461	Pediococcus_cellicola_DSM_17757	1
community461	Lactobacillus_animalis_KCTC_3501_DSM_20602	1
community461	Acidovorax_wautersii_DSM_27981	1
community461	Lentibacillus_halodurans_CGMCC_1_3702	1
community462	Anaerococcus_prevotii_ACS_065_V_Col13	1
community462	Tannerella_forsythia_92A2	1
community462	Acidovorax_wautersii_DSM_27981	1
community462	Mycoplasma_canis_PG_14	1
community463	Waddlia_chondrophila_WSU_86_1044	1
community463	Campylobacter_corcagiensis_CIT_045	1
community463	Sphingobium_ummariense_RL_3	1
community463	Mycoplasma_canis_PG_14	1
community464	Izhakiella_capsodis_N6PO6	1
community464	Caldisericum_exile_AZM16c01	1
community464	Rhodobacter_aestuarii_DSM_19945	1
community464	Lactobacillus_animalis_KCTC_3501_DSM_20602	1
community465	Veillonella_seminalis_ACS_216_V_Col6b	1
community465	Clostridium_butyricum_KNU_L09	1
community465	Eremococcus_coleocola_DSM_15696	1
community465	Sphingomonas_laterariae_LNB2	1
community466	Gordonia_polyisoprenivorans_VH2	1
community466	Zimmermannella_faecalis_ATCC_13722_B187	1
community466	Gelidibacter_algens_ACAM_536	1
community466	Acidovorax_wautersii_DSM_27981	1
community467	Tannerella_forsythia_92A2	1
community467	Zimmermannella_faecalis_ATCC_13722_B187	1
community467	Salinisphaera_shabanensis_E1L3A	1
community467	Gelidibacter_algens_ACAM_536	1
community468	Acetitomaculum_ruminis_DSM_5522	1
community468	Waddlia_chondrophila_WSU_86_1044	1
community468	Citreimonas_salinaria_DSM_26880	1
community468	Gemella_asaccharolytica_KA00071	1
community469	Oceanibacterium_hippocampi_CECT_7691	1
community469	Thiomicrorhabdus_chilensis_DSM_12352	1
community469	Clostridium_leptum_DSM_753	1
community469	Sphingomonas_hankookensis_CN3	1
community470	Anaerococcus_prevotii_ACS_065_V_Col13	1
community470	Thiomicrorhabdus_chilensis_DSM_12352	1
community470	Petrimonas_mucosa	1
community470	Citreimonas_salinaria_DSM_26880	1
community471	Gemmiger_formicilis_ATCC_27749	1
community471	Gelidibacter_algens_ACAM_536	1
community471	Magnetococcus_marinus_MC_1	1
community471	Flavobacterium_degerlachei_DSM_15718	1
community472	Tannerella_forsythia_92A2	1
community472	Ureibacillus_thermosphaericus_str_Thermo_BF	1
community472	Flaviflexus_massiliensis_SIT4	1
community472	Lentibacillus_halodurans_CGMCC_1_3702	1
community473	Clostridium_butyricum_KNU_L09	1
community473	Waddlia_chondrophila_WSU_86_1044	1
community473	Izhakiella_capsodis_N6PO6	1
community473	Gemella_asaccharolytica_KA00071	1
community474	Oceanibacterium_hippocampi_CECT_7691	1
community474	Mycoplasma_leonicaptivi_ATCC_49890	1
community474	Izhakiella_capsodis_N6PO6	1
community474	Gemella_asaccharolytica_KA00071	1
community475	Anaerococcus_prevotii_ACS_065_V_Col13	1
community475	Zimmermannella_faecalis_ATCC_13722_B187	1
community475	Thiomicrorhabdus_chilensis_DSM_12352	1
community475	Gelidibacter_algens_ACAM_536	1
community476	Ureibacillus_thermosphaericus_str_Thermo_BF	1
community476	Campylobacter_corcagiensis_CIT_045	1
community476	Enterobacter_kobei	1
community476	Acidovorax_wautersii_DSM_27981	1
community477	Clostridium_butyricum_KNU_L09	1
community477	Lactobacillus_malefermentans_DSM_5705_KCTC_3548	1
community477	Bacillus_filamentosus_SGD_14	1
community477	Citreimonas_salinaria_DSM_26880	1
community478	Eremococcus_coleocola_DSM_15696	1
community478	Gelidibacter_algens_ACAM_536	1
community478	Renibacterium_salmoninarum_ATCC_33209	1
community478	Lentibacillus_halodurans_CGMCC_1_3702	1
community479	Mycoplasma_leonicaptivi_ATCC_49890	1
community479	Gelidibacter_algens_ACAM_536	1
community479	Pediococcus_cellicola_DSM_17757	1
community479	Mycoplasma_canis_PG_14	1
community480	Tannerella_forsythia_92A2	1
community480	Izhakiella_capsodis_N6PO6	1
community480	Gemella_asaccharolytica_KA00071	1
community480	Sphingobium_ummariense_RL_3	1
community481	Oceanibacterium_hippocampi_CECT_7691	1
community481	Acetitomaculum_ruminis_DSM_5522	1
community481	Anaerococcus_prevotii_ACS_065_V_Col13	1
community481	Izhakiella_capsodis_N6PO6	1
community482	Oceanibacterium_hippocampi_CECT_7691	1
community482	Renibacterium_salmoninarum_ATCC_33209	1
community482	Mycoplasma_canis_PG_14	1
community482	Lentibacillus_halodurans_CGMCC_1_3702	1
community483	Eubacterium_dolichum_DSM_3991	1
community483	Eremococcus_coleocola_DSM_15696	1
community483	Magnetococcus_marinus_MC_1	1
community483	Flavobacterium_degerlachei_DSM_15718	1
community484	Bacteroides_reticulotermitis_JCM_10512	1
community484	Citreimonas_salinaria_DSM_26880	1
community484	Clostridium_tepidiprofundi_DSM_19306	1
community484	Acidovorax_wautersii_DSM_27981	1
community485	Mycoplasma_leonicaptivi_ATCC_49890	1
community485	Polynucleobacter_necessarius_STIR1	1
community485	Citreimonas_salinaria_DSM_26880	1
community485	Renibacterium_salmoninarum_ATCC_33209	1
community486	Waddlia_chondrophila_WSU_86_1044	1
community486	Eubacterium_dolichum_DSM_3991	1
community486	Izhakiella_capsodis_N6PO6	1
community486	Modestobacter_caceresii_KNN_45_2b	1
community487	Mycoplasma_leonicaptivi_ATCC_49890	1
community487	Lactobacillus_malefermentans_DSM_5705_KCTC_3548	1
community487	Pediococcus_cellicola_DSM_17757	1
community487	Sphingomonas_hankookensis_CN3	1
community488	Gemmiger_formicilis_ATCC_27749	1
community488	Bacteroides_coprocola_DSM_17136	1
community488	Magnetococcus_marinus_MC_1	1
community488	Sphingomonas_hankookensis_CN3	1
community489	Clostridium_butyricum_KNU_L09	1
community489	Clostridium_tepidiprofundi_DSM_19306	1
community489	Gemella_asaccharolytica_KA00071	1
community489	Thiomicrospira_pelophila_DSM_1534	1
community490	Clostridium_butyricum_KNU_L09	1
community490	Petrimonas_mucosa	1
community490	Magnetococcus_marinus_MC_1	1
community490	Sutterella_wadsworthensis_2_1_59BFAA	1
community491	Eremococcus_coleocola_DSM_15696	1
community491	Flavobacterium_degerlachei_DSM_15718	1
community491	Izhakiella_capsodis_N6PO6	1
community491	Gemella_asaccharolytica_KA00071	1
community492	Gemmiger_formicilis_ATCC_27749	1
community492	Thiomicrorhabdus_chilensis_DSM_12352	1
community492	Caldisericum_exile_AZM16c01	1
community492	Methylosinus_trichosporium_OB3b	1
community493	Oceanibacterium_hippocampi_CECT_7691	1
community493	Gemmiger_formicilis_ATCC_27749	1
community493	Anaerococcus_prevotii_ACS_065_V_Col13	1
community493	Modestobacter_caceresii_KNN_45_2b	1
community494	Eubacterium_dolichum_DSM_3991	1
community494	Thiomicrorhabdus_chilensis_DSM_12352	1
community494	Lactobacillus_malefermentans_DSM_5705_KCTC_3548	1
community494	Clostridium_tepidiprofundi_DSM_19306	1
community495	Mycoplasma_leonicaptivi_ATCC_49890	1
community495	Coxiella_burnetii_RSA_493	1
community495	Sphingomonas_laterariae_LNB2	1
community495	Methylosinus_trichosporium_OB3b	1
community496	Veillonella_seminalis_ACS_216_V_Col6b	1
community496	Magnetococcus_marinus_MC_1	1
community496	Enterobacter_kobei	1
community496	Sphingobium_ummariense_RL_3	1
community497	Acetitomaculum_ruminis_DSM_5522	1
community497	Lactobacillus_malefermentans_DSM_5705_KCTC_3548	1
community497	Pediococcus_cellicola_DSM_17757	1
community497	Rhodobacter_aestuarii_DSM_19945	1
community498	Zimmermannella_faecalis_ATCC_13722_B187	1
community498	Thiomicrorhabdus_chilensis_DSM_12352	1
community498	Gelidibacter_algens_ACAM_536	1
community498	Lactobacillus_animalis_KCTC_3501_DSM_20602	1
community499	Mycoplasma_leonicaptivi_ATCC_49890	1
community499	Tannerella_forsythia_92A2	1
community499	Thiomicrorhabdus_chilensis_DSM_12352	1
community499	Enterobacter_kobei	1
community500	Waddlia_chondrophila_WSU_86_1044	1
community500	Bacteroides_coprocola_DSM_17136	1
community500	Salinisphaera_shabanensis_E1L3A	1
community500	Renibacterium_salmoninarum_ATCC_33209	1
community501	Bacteroides_coprocola_DSM_17136	1
community501	Salinisphaera_shabanensis_E1L3A	1
community501	Sphingobium_ummariense_RL_3	1
community501	Flaviflexus_massiliensis_SIT4	1
community502	Zimmermannella_faecalis_ATCC_13722_B187	1
community502	Gelidibacter_algens_ACAM_536	1
community502	Sutterella_wadsworthensis_2_1_59BFAA	1
community502	Mycoplasma_canis_PG_14	1
community503	Waddlia_chondrophila_WSU_86_1044	1
community503	Flavobacterium_degerlachei_DSM_15718	1
community503	Enterobacter_kobei	1
community503	Sphingobium_ummariense_RL_3	1
community504	Oceanibacterium_hippocampi_CECT_7691	1
community504	Gordonia_polyisoprenivorans_VH2	1
community504	Clostridium_leptum_DSM_753	1
community504	Sutterella_wadsworthensis_2_1_59BFAA	1
community505	Anaerococcus_prevotii_ACS_065_V_Col13	1
community505	Clostridium_baratii_str_Sullivan	1
community505	Pediococcus_cellicola_DSM_17757	1
community505	Flaviflexus_massiliensis_SIT4	1
community506	Ureibacillus_thermosphaericus_str_Thermo_BF	1
community506	Waddlia_chondrophila_WSU_86_1044	1
community506	Gelidibacter_algens_ACAM_536	1
community506	Bacillus_filamentosus_SGD_14	1
community507	Polynucleobacter_necessarius_STIR1	1
community507	Bacteroides_coprocola_DSM_17136	1
community507	Magnetococcus_marinus_MC_1	1
community507	Bacteroides_reticulotermitis_JCM_10512	1
community508	Coxiella_burnetii_RSA_493	1
community508	Sphingomonas_laterariae_LNB2	1
community508	Enterobacter_kobei	1
community508	Lentibacillus_halodurans_CGMCC_1_3702	1
community509	Clostridium_butyricum_KNU_L09	1
community509	Bacteroides_reticulotermitis_JCM_10512	1
community509	Modestobacter_caceresii_KNN_45_2b	1
community509	Flaviflexus_massiliensis_SIT4	1
community510	Mycoplasma_leonicaptivi_ATCC_49890	1
community510	Clostridium_butyricum_KNU_L09	1
community510	Flavobacterium_degerlachei_DSM_15718	1
community510	Izhakiella_capsodis_N6PO6	1
community511	Zimmermannella_faecalis_ATCC_13722_B187	1
community511	Polynucleobacter_necessarius_STIR1	1
community511	Eubacterium_dolichum_DSM_3991	1
community511	Thiomicrospira_pelophila_DSM_1534	1
community512	Clostridium_butyricum_KNU_L09	1
community512	Zimmermannella_faecalis_ATCC_13722_B187	1
community512	Clostridium_baratii_str_Sullivan	1
community512	Campylobacter_corcagiensis_CIT_045	1
community513	Veillonella_seminalis_ACS_216_V_Col6b	1
community513	Citreimonas_salinaria_DSM_26880	1
community513	Modestobacter_caceresii_KNN_45_2b	1
community513	Clostridium_tepidiprofundi_DSM_19306	1
community514	Anaerococcus_prevotii_ACS_065_V_Col13	1
community514	Petrimonas_mucosa	1
community514	Pediococcus_cellicola_DSM_17757	1
community514	Enterobacter_kobei	1
community515	Ureibacillus_thermosphaericus_str_Thermo_BF	1
community515	Bacteroides_coprocola_DSM_17136	1
community515	Petrimonas_mucosa	1
community515	Gelidibacter_algens_ACAM_536	1
community516	Waddlia_chondrophila_WSU_86_1044	1
community516	Flavobacterium_degerlachei_DSM_15718	1
community516	Coxiella_burnetii_RSA_493	1
community516	Caldisericum_exile_AZM16c01	1
community517	Gordonia_polyisoprenivorans_VH2	1
community517	Campylobacter_corcagiensis_CIT_045	1
community517	Sphingomonas_laterariae_LNB2	1
community517	Sphingobium_ummariense_RL_3	1
community518	Ureibacillus_thermosphaericus_str_Thermo_BF	1
community518	Coxiella_burnetii_RSA_493	1
community518	Bacillus_filamentosus_SGD_14	1
community518	Clostridium_leptum_DSM_753	1
community519	Izhakiella_capsodis_N6PO6	1
community519	Caldisericum_exile_AZM16c01	1
community519	Gemella_asaccharolytica_KA00071	1
community519	Sutterella_wadsworthensis_2_1_59BFAA	1
community520	Thiomicrorhabdus_chilensis_DSM_12352	1
community520	Magnetococcus_marinus_MC_1	1
community520	Flavobacterium_degerlachei_DSM_15718	1
community520	Renibacterium_salmoninarum_ATCC_33209	1
community521	Ureibacillus_thermosphaericus_str_Thermo_BF	1
community521	Thiomicrorhabdus_chilensis_DSM_12352	1
community521	Caldisericum_exile_AZM16c01	1
community521	Sutterella_wadsworthensis_2_1_59BFAA	1
community522	Eremococcus_coleocola_DSM_15696	1
community522	Flavobacterium_degerlachei_DSM_15718	1
community522	Sphingomonas_laterariae_LNB2	1
community522	Lentibacillus_halodurans_CGMCC_1_3702	1
community523	Veillonella_seminalis_ACS_216_V_Col6b	1
community523	Campylobacter_corcagiensis_CIT_045	1
community523	Flaviflexus_massiliensis_SIT4	1
community523	Sphingomonas_hankookensis_CN3	1
community524	Ureibacillus_thermosphaericus_str_Thermo_BF	1
community524	Pediococcus_cellicola_DSM_17757	1
community524	Renibacterium_salmoninarum_ATCC_33209	1
community524	Rhodobacter_aestuarii_DSM_19945	1
community525	Pediococcus_cellicola_DSM_17757	1
community525	Bacteroides_reticulotermitis_JCM_10512	1
community525	Renibacterium_salmoninarum_ATCC_33209	1
community525	Gemella_asaccharolytica_KA00071	1
community526	Caldisericum_exile_AZM16c01	1
community526	Pediococcus_cellicola_DSM_17757	1
community526	Methylosinus_trichosporium_OB3b	1
community526	Sutterella_wadsworthensis_2_1_59BFAA	1
community527	Anaerococcus_prevotii_ACS_065_V_Col13	1
community527	Bacteroides_coprocola_DSM_17136	1
community527	Salinisphaera_shabanensis_E1L3A	1
community527	Izhakiella_capsodis_N6PO6	1
community528	Anaerococcus_prevotii_ACS_065_V_Col13	1
community528	Thiomicrorhabdus_chilensis_DSM_12352	1
community528	Clostridium_leptum_DSM_753	1
community528	Mycoplasma_canis_PG_14	1
community529	Flavobacterium_degerlachei_DSM_15718	1
community529	Caldisericum_exile_AZM16c01	1
community529	Sphingomonas_laterariae_LNB2	1
community529	Modestobacter_caceresii_KNN_45_2b	1
community530	Caldisericum_exile_AZM16c01	1
community530	Pediococcus_cellicola_DSM_17757	1
community530	Renibacterium_salmoninarum_ATCC_33209	1
community530	Methylosinus_trichosporium_OB3b	1
community531	Ureibacillus_thermosphaericus_str_Thermo_BF	1
community531	Sphingomonas_laterariae_LNB2	1
community531	Rhodobacter_aestuarii_DSM_19945	1
community531	Acidovorax_wautersii_DSM_27981	1
community532	Oceanibacterium_hippocampi_CECT_7691	1
community532	Bacteroides_coprocola_DSM_17136	1
community532	Izhakiella_capsodis_N6PO6	1
community532	Sutterella_wadsworthensis_2_1_59BFAA	1
community533	Waddlia_chondrophila_WSU_86_1044	1
community533	Lactobacillus_malefermentans_DSM_5705_KCTC_3548	1
community533	Lactobacillus_animalis_KCTC_3501_DSM_20602	1
community533	Sphingomonas_hankookensis_CN3	1
community534	Ureibacillus_thermosphaericus_str_Thermo_BF	1
community534	Magnetococcus_marinus_MC_1	1
community534	Flavobacterium_degerlachei_DSM_15718	1
community534	Lactobacillus_malefermentans_DSM_5705_KCTC_3548	1
community535	Anaerococcus_prevotii_ACS_065_V_Col13	1
community535	Petrimonas_mucosa	1
community535	Bacteroides_reticulotermitis_JCM_10512	1
community535	Rhodobacter_aestuarii_DSM_19945	1
community536	Acetitomaculum_ruminis_DSM_5522	1
community536	Magnetococcus_marinus_MC_1	1
community536	Caldisericum_exile_AZM16c01	1
community536	Lactobacillus_animalis_KCTC_3501_DSM_20602	1
community537	Zimmermannella_faecalis_ATCC_13722_B187	1
community537	Clostridium_baratii_str_Sullivan	1
community537	Lactobacillus_malefermentans_DSM_5705_KCTC_3548	1
community537	Flaviflexus_massiliensis_SIT4	1
community538	Gordonia_polyisoprenivorans_VH2	1
community538	Coxiella_burnetii_RSA_493	1
community538	Sphingomonas_laterariae_LNB2	1
community538	Acidovorax_wautersii_DSM_27981	1
community539	Gemmiger_formicilis_ATCC_27749	1
community539	Gordonia_polyisoprenivorans_VH2	1
community539	Clostridium_baratii_str_Sullivan	1
community539	Lactobacillus_animalis_KCTC_3501_DSM_20602	1
community540	Clostridium_butyricum_KNU_L09	1
community540	Thiomicrorhabdus_chilensis_DSM_12352	1
community540	Petrimonas_mucosa	1
community540	Campylobacter_corcagiensis_CIT_045	1
community541	Acetitomaculum_ruminis_DSM_5522	1
community541	Caldisericum_exile_AZM16c01	1
community541	Clostridium_leptum_DSM_753	1
community541	Lentibacillus_halodurans_CGMCC_1_3702	1
community542	Bacteroides_coprocola_DSM_17136	1
community542	Clostridium_baratii_str_Sullivan	1
community542	Methylosinus_trichosporium_OB3b	1
community542	Acidovorax_wautersii_DSM_27981	1
community543	Oceanibacterium_hippocampi_CECT_7691	1
community543	Izhakiella_capsodis_N6PO6	1
community543	Caldisericum_exile_AZM16c01	1
community543	Clostridium_leptum_DSM_753	1
community544	Salinisphaera_shabanensis_E1L3A	1
community544	Clostridium_leptum_DSM_753	1
community544	Sutterella_wadsworthensis_2_1_59BFAA	1
community544	Lentibacillus_halodurans_CGMCC_1_3702	1
community545	Acetitomaculum_ruminis_DSM_5522	1
community545	Eremococcus_coleocola_DSM_15696	1
community545	Flavobacterium_degerlachei_DSM_15718	1
community545	Gemella_asaccharolytica_KA00071	1
community546	Gordonia_polyisoprenivorans_VH2	1
community546	Ureibacillus_thermosphaericus_str_Thermo_BF	1
community546	Campylobacter_corcagiensis_CIT_045	1
community546	Modestobacter_caceresii_KNN_45_2b	1
community547	Ureibacillus_thermosphaericus_str_Thermo_BF	1
community547	Eubacterium_dolichum_DSM_3991	1
community547	Thiomicrorhabdus_chilensis_DSM_12352	1
community547	Lactobacillus_malefermentans_DSM_5705_KCTC_3548	1
community548	Lactobacillus_malefermentans_DSM_5705_KCTC_3548	1
community548	Pediococcus_cellicola_DSM_17757	1
community548	Rhodobacter_aestuarii_DSM_19945	1
community548	Sphingobium_ummariense_RL_3	1
community549	Clostridium_butyricum_KNU_L09	1
community549	Salinisphaera_shabanensis_E1L3A	1
community549	Flavobacterium_degerlachei_DSM_15718	1
community549	Clostridium_leptum_DSM_753	1
community550	Gordonia_polyisoprenivorans_VH2	1
community550	Bacteroides_reticulotermitis_JCM_10512	1
community550	Renibacterium_salmoninarum_ATCC_33209	1
community550	Clostridium_tepidiprofundi_DSM_19306	1
community551	Clostridium_baratii_str_Sullivan	1
community551	Flavobacterium_degerlachei_DSM_15718	1
community551	Lactobacillus_malefermentans_DSM_5705_KCTC_3548	1
community551	Acidovorax_wautersii_DSM_27981	1
community552	Tannerella_forsythia_92A2	1
community552	Campylobacter_corcagiensis_CIT_045	1
community552	Pediococcus_cellicola_DSM_17757	1
community552	Clostridium_tepidiprofundi_DSM_19306	1
community553	Ureibacillus_thermosphaericus_str_Thermo_BF	1
community553	Gelidibacter_algens_ACAM_536	1
community553	Bacillus_filamentosus_SGD_14	1
community553	Gemella_asaccharolytica_KA00071	1
community554	Tannerella_forsythia_92A2	1
community554	Waddlia_chondrophila_WSU_86_1044	1
community554	Petrimonas_mucosa	1
community554	Lentibacillus_halodurans_CGMCC_1_3702	1
community555	Polynucleobacter_necessarius_STIR1	1
community555	Bacteroides_coprocola_DSM_17136	1
community555	Petrimonas_mucosa	1
community555	Bacillus_filamentosus_SGD_14	1
community556	Anaerococcus_prevotii_ACS_065_V_Col13	1
community556	Thiomicrorhabdus_chilensis_DSM_12352	1
community556	Coxiella_burnetii_RSA_493	1
community556	Clostridium_leptum_DSM_753	1
community557	Waddlia_chondrophila_WSU_86_1044	1
community557	Thiomicrorhabdus_chilensis_DSM_12352	1
community557	Clostridium_leptum_DSM_753	1
community557	Sphingomonas_hankookensis_CN3	1
community558	Caldisericum_exile_AZM16c01	1
community558	Pediococcus_cellicola_DSM_17757	1
community558	Citreimonas_salinaria_DSM_26880	1
community558	Sphingomonas_hankookensis_CN3	1
community559	Gemmiger_formicilis_ATCC_27749	1
community559	Thiomicrorhabdus_chilensis_DSM_12352	1
community559	Flavobacterium_degerlachei_DSM_15718	1
community559	Lactobacillus_animalis_KCTC_3501_DSM_20602	1
community560	Flavobacterium_degerlachei_DSM_15718	1
community560	Bacillus_filamentosus_SGD_14	1
community560	Methylosinus_trichosporium_OB3b	1
community560	Thiomicrospira_pelophila_DSM_1534	1
community561	Salinisphaera_shabanensis_E1L3A	1
community561	Gelidibacter_algens_ACAM_536	1
community561	Flavobacterium_degerlachei_DSM_15718	1
community561	Lactobacillus_animalis_KCTC_3501_DSM_20602	1
community562	Anaerococcus_prevotii_ACS_065_V_Col13	1
community562	Renibacterium_salmoninarum_ATCC_33209	1
community562	Thiomicrospira_pelophila_DSM_1534	1
community562	Flaviflexus_massiliensis_SIT4	1
community563	Veillonella_seminalis_ACS_216_V_Col6b	1
community563	Zimmermannella_faecalis_ATCC_13722_B187	1
community563	Caldisericum_exile_AZM16c01	1
community563	Bacteroides_reticulotermitis_JCM_10512	1
community564	Mycoplasma_leonicaptivi_ATCC_49890	1
community564	Polynucleobacter_necessarius_STIR1	1
community564	Bacillus_filamentosus_SGD_14	1
community564	Renibacterium_salmoninarum_ATCC_33209	1
community565	Mycoplasma_leonicaptivi_ATCC_49890	1
community565	Ureibacillus_thermosphaericus_str_Thermo_BF	1
community565	Coxiella_burnetii_RSA_493	1
community565	Lentibacillus_halodurans_CGMCC_1_3702	1
community566	Polynucleobacter_necessarius_STIR1	1
community566	Pediococcus_cellicola_DSM_17757	1
community566	Citreimonas_salinaria_DSM_26880	1
community566	Thiomicrospira_pelophila_DSM_1534	1
community567	Clostridium_butyricum_KNU_L09	1
community567	Waddlia_chondrophila_WSU_86_1044	1
community567	Eubacterium_dolichum_DSM_3991	1
community567	Thiomicrospira_pelophila_DSM_1534	1
community568	Thiomicrorhabdus_chilensis_DSM_12352	1
community568	Pediococcus_cellicola_DSM_17757	1
community568	Enterobacter_kobei	1
community568	Thiomicrospira_pelophila_DSM_1534	1
community569	Acetitomaculum_ruminis_DSM_5522	1
community569	Thiomicrorhabdus_chilensis_DSM_12352	1
community569	Methylosinus_trichosporium_OB3b	1
community569	Flaviflexus_massiliensis_SIT4	1
community570	Gordonia_polyisoprenivorans_VH2	1
community570	Sphingomonas_laterariae_LNB2	1
community570	Citreimonas_salinaria_DSM_26880	1
community570	Thiomicrospira_pelophila_DSM_1534	1
community571	Eubacterium_dolichum_DSM_3991	1
community571	Caldisericum_exile_AZM16c01	1
community571	Renibacterium_salmoninarum_ATCC_33209	1
community571	Gemella_asaccharolytica_KA00071	1
community572	Eubacterium_dolichum_DSM_3991	1
community572	Campylobacter_corcagiensis_CIT_045	1
community572	Caldisericum_exile_AZM16c01	1
community572	Sphingobium_ummariense_RL_3	1
community573	Veillonella_seminalis_ACS_216_V_Col6b	1
community573	Flavobacterium_degerlachei_DSM_15718	1
community573	Coxiella_burnetii_RSA_493	1
community573	Izhakiella_capsodis_N6PO6	1
community574	Clostridium_butyricum_KNU_L09	1
community574	Eubacterium_dolichum_DSM_3991	1
community574	Petrimonas_mucosa	1
community574	Pediococcus_cellicola_DSM_17757	1
community575	Gemmiger_formicilis_ATCC_27749	1
community575	Coxiella_burnetii_RSA_493	1
community575	Campylobacter_corcagiensis_CIT_045	1
community575	Lentibacillus_halodurans_CGMCC_1_3702	1
community576	Bacteroides_coprocola_DSM_17136	1
community576	Citreimonas_salinaria_DSM_26880	1
community576	Modestobacter_caceresii_KNN_45_2b	1
community576	Flaviflexus_massiliensis_SIT4	1
community577	Ureibacillus_thermosphaericus_str_Thermo_BF	1
community577	Eremococcus_coleocola_DSM_15696	1
community577	Petrimonas_mucosa	1
community577	Caldisericum_exile_AZM16c01	1
community578	Polynucleobacter_necessarius_STIR1	1
community578	Bacteroides_coprocola_DSM_17136	1
community578	Campylobacter_corcagiensis_CIT_045	1
community578	Rhodobacter_aestuarii_DSM_19945	1
community579	Pediococcus_cellicola_DSM_17757	1
community579	Sphingomonas_laterariae_LNB2	1
community579	Renibacterium_salmoninarum_ATCC_33209	1
community579	Mycoplasma_canis_PG_14	1
community580	Gemmiger_formicilis_ATCC_27749	1
community580	Salinisphaera_shabanensis_E1L3A	1
community580	Bacteroides_reticulotermitis_JCM_10512	1
community580	Gemella_asaccharolytica_KA00071	1
community581	Thiomicrorhabdus_chilensis_DSM_12352	1
community581	Salinisphaera_shabanensis_E1L3A	1
community581	Gelidibacter_algens_ACAM_536	1
community581	Sphingobium_ummariense_RL_3	1
community582	Gordonia_polyisoprenivorans_VH2	1
community582	Anaerococcus_prevotii_ACS_065_V_Col13	1
community582	Ureibacillus_thermosphaericus_str_Thermo_BF	1
community582	Sphingomonas_hankookensis_CN3	1
community583	Salinisphaera_shabanensis_E1L3A	1
community583	Flavobacterium_degerlachei_DSM_15718	1
community583	Methylosinus_trichosporium_OB3b	1
community583	Sphingobium_ummariense_RL_3	1
community584	Gordonia_polyisoprenivorans_VH2	1
community584	Enterobacter_kobei	1
community584	Lactobacillus_animalis_KCTC_3501_DSM_20602	1
community584	Flaviflexus_massiliensis_SIT4	1
community585	Petrimonas_mucosa	1
community585	Coxiella_burnetii_RSA_493	1
community585	Sphingomonas_laterariae_LNB2	1
community585	Renibacterium_salmoninarum_ATCC_33209	1
community586	Salinisphaera_shabanensis_E1L3A	1
community586	Pediococcus_cellicola_DSM_17757	1
community586	Acidovorax_wautersii_DSM_27981	1
community586	Sphingomonas_hankookensis_CN3	1
community587	Lactobacillus_animalis_KCTC_3501_DSM_20602	1
community587	Acidovorax_wautersii_DSM_27981	1
community587	Sutterella_wadsworthensis_2_1_59BFAA	1
community587	Sphingomonas_hankookensis_CN3	1
community588	Izhakiella_capsodis_N6PO6	1
community588	Lactobacillus_malefermentans_DSM_5705_KCTC_3548	1
community588	Modestobacter_caceresii_KNN_45_2b	1
community588	Sphingobium_ummariense_RL_3	1
community589	Clostridium_butyricum_KNU_L09	1
community589	Gelidibacter_algens_ACAM_536	1
community589	Modestobacter_caceresii_KNN_45_2b	1
community589	Gemella_asaccharolytica_KA00071	1
community590	Clostridium_butyricum_KNU_L09	1
community590	Anaerococcus_prevotii_ACS_065_V_Col13	1
community590	Rhodobacter_aestuarii_DSM_19945	1
community590	Flaviflexus_massiliensis_SIT4	1
community591	Mycoplasma_leonicaptivi_ATCC_49890	1
community591	Eubacterium_dolichum_DSM_3991	1
community591	Bacteroides_coprocola_DSM_17136	1
community591	Methylosinus_trichosporium_OB3b	1
community592	Anaerococcus_prevotii_ACS_065_V_Col13	1
community592	Zimmermannella_faecalis_ATCC_13722_B187	1
community592	Waddlia_chondrophila_WSU_86_1044	1
community592	Lactobacillus_malefermentans_DSM_5705_KCTC_3548	1
community593	Gemmiger_formicilis_ATCC_27749	1
community593	Izhakiella_capsodis_N6PO6	1
community593	Caldisericum_exile_AZM16c01	1
community593	Renibacterium_salmoninarum_ATCC_33209	1
community594	Tannerella_forsythia_92A2	1
community594	Zimmermannella_faecalis_ATCC_13722_B187	1
community594	Clostridium_baratii_str_Sullivan	1
community594	Izhakiella_capsodis_N6PO6	1
community595	Clostridium_baratii_str_Sullivan	1
community595	Gelidibacter_algens_ACAM_536	1
community595	Renibacterium_salmoninarum_ATCC_33209	1
community595	Lactobacillus_animalis_KCTC_3501_DSM_20602	1
community596	Mycoplasma_leonicaptivi_ATCC_49890	1
community596	Salinisphaera_shabanensis_E1L3A	1
community596	Caldisericum_exile_AZM16c01	1
community596	Rhodobacter_aestuarii_DSM_19945	1
community597	Zimmermannella_faecalis_ATCC_13722_B187	1
community597	Bacteroides_reticulotermitis_JCM_10512	1
community597	Clostridium_tepidiprofundi_DSM_19306	1
community597	Sphingobium_ummariense_RL_3	1
community598	Thiomicrorhabdus_chilensis_DSM_12352	1
community598	Modestobacter_caceresii_KNN_45_2b	1
community598	Thiomicrospira_pelophila_DSM_1534	1
community598	Lentibacillus_halodurans_CGMCC_1_3702	1
community599	Gordonia_polyisoprenivorans_VH2	1
community599	Clostridium_butyricum_KNU_L09	1
community599	Citreimonas_salinaria_DSM_26880	1
community599	Sphingomonas_hankookensis_CN3	1
community600	Anaerococcus_prevotii_ACS_065_V_Col13	1
community600	Eubacterium_dolichum_DSM_3991	1
community600	Salinisphaera_shabanensis_E1L3A	1
community600	Thiomicrospira_pelophila_DSM_1534	1
community601	Gemmiger_formicilis_ATCC_27749	1
community601	Pediococcus_cellicola_DSM_17757	1
community601	Renibacterium_salmoninarum_ATCC_33209	1
community601	Sphingobium_ummariense_RL_3	1
community602	Waddlia_chondrophila_WSU_86_1044	1
community602	Rhodobacter_aestuarii_DSM_19945	1
community602	Enterobacter_kobei	1
community602	Sphingomonas_hankookensis_CN3	1
community603	Oceanibacterium_hippocampi_CECT_7691	1
community603	Anaerococcus_prevotii_ACS_065_V_Col13	1
community603	Eubacterium_dolichum_DSM_3991	1
community603	Clostridium_tepidiprofundi_DSM_19306	1
community604	Clostridium_butyricum_KNU_L09	1
community604	Clostridium_baratii_str_Sullivan	1
community604	Gelidibacter_algens_ACAM_536	1
community604	Sphingobium_ummariense_RL_3	1
community605	Zimmermannella_faecalis_ATCC_13722_B187	1
community605	Citreimonas_salinaria_DSM_26880	1
community605	Modestobacter_caceresii_KNN_45_2b	1
community605	Flaviflexus_massiliensis_SIT4	1
community606	Mycoplasma_leonicaptivi_ATCC_49890	1
community606	Pediococcus_cellicola_DSM_17757	1
community606	Lactobacillus_animalis_KCTC_3501_DSM_20602	1
community606	Thiomicrospira_pelophila_DSM_1534	1
community607	Waddlia_chondrophila_WSU_86_1044	1
community607	Salinisphaera_shabanensis_E1L3A	1
community607	Coxiella_burnetii_RSA_493	1
community607	Pediococcus_cellicola_DSM_17757	1
community608	Ureibacillus_thermosphaericus_str_Thermo_BF	1
community608	Salinisphaera_shabanensis_E1L3A	1
community608	Coxiella_burnetii_RSA_493	1
community608	Sphingomonas_laterariae_LNB2	1
community609	Eubacterium_dolichum_DSM_3991	1
community609	Petrimonas_mucosa	1
community609	Bacteroides_reticulotermitis_JCM_10512	1
community609	Flaviflexus_massiliensis_SIT4	1
community610	Gemmiger_formicilis_ATCC_27749	1
community610	Gordonia_polyisoprenivorans_VH2	1
community610	Zimmermannella_faecalis_ATCC_13722_B187	1
community610	Rhodobacter_aestuarii_DSM_19945	1
community611	Eubacterium_dolichum_DSM_3991	1
community611	Petrimonas_mucosa	1
community611	Enterobacter_kobei	1
community611	Lactobacillus_animalis_KCTC_3501_DSM_20602	1
community612	Coxiella_burnetii_RSA_493	1
community612	Pediococcus_cellicola_DSM_17757	1
community612	Renibacterium_salmoninarum_ATCC_33209	1
community612	Gemella_asaccharolytica_KA00071	1
community613	Gemmiger_formicilis_ATCC_27749	1
community613	Bacteroides_reticulotermitis_JCM_10512	1
community613	Enterobacter_kobei	1
community613	Flaviflexus_massiliensis_SIT4	1
community614	Clostridium_butyricum_KNU_L09	1
community614	Magnetococcus_marinus_MC_1	1
[truncated: 307,401+ more rows]

## Sheet: SMETANA results
community	medium	size	mip	mro	random set
community1	complete	3	2	0.733333	1
community10	complete	3	5	0.659574	1
community100	complete	3	2	0.705882	1
community1000	complete	4	16	0.550725	1
community1000_with_fungi	complete	5	14	0.419355	1
community1001	complete	4	9	0.686275	1
community1001_with_fungi	complete	5		0.521429	1
community1002	complete	4	14	0.516517	1
community1002_with_fungi	complete	5	12	0.378378	1
community1003	complete	4	7	0.570175	1
community1003_with_fungi	complete	5	5	0.49375	1
community1004	complete	4	7	0.646766	1
community1004_with_fungi	complete	5	5	0.462687	1
community1005	complete	4	17	0.56	1
community1005_with_fungi	complete	5		0.453704	1
community1006	complete	4	17	0.496454	1
community1006_with_fungi	complete	5		0.401961	1
community1007	complete	4	5	0.678161	1
community1007_with_fungi	complete	5	10	0.523438	1
community1008	complete	4	13	0.475177	1
community1008_with_fungi	complete	5	27	0.354167	1
community1009	complete	4	14	0.514493	1
community1009_with_fungi	complete	5	11	0.413043	1
community100_with_fungi	complete	4	6	0.464286	1
community101	complete	3	5	0.588235	1
community1010	complete	4	5	0.698413	1
community1010_with_fungi	complete	5		0.543478	1
community1011	complete	4	16	0.555556	1
community1011_with_fungi	complete	5		0.411111	1
community1012	complete	4	7	0.625	1
community1012_with_fungi	complete	5	11	0.477941	1
community1013	complete	4	17	0.558333	1
community1013_with_fungi	complete	5	16	0.407407	1
community1014	complete	4	7	0.645503	1
community1014_with_fungi	complete	5	13	0.455224	1
community1015	complete	4	5	0.705882	1
community1015_with_fungi	complete	5	10	0.506944	1
community1016	complete	4	9	0.616162	1
community1016_with_fungi	complete	5		0.448529	1
community1017	complete	4	12	0.556962	1
community1017_with_fungi	complete	5	18	0.458333	1
community1018	complete	4	6	0.65641	1
community1018_with_fungi	complete	5		0.493151	1
community1019	complete	4	10	0.630137	1
community1019_with_fungi	complete	5	8	0.453333	1
community101_with_fungi	complete	4		0.526316	1
community102	complete	3	3	0.674419	1
community1020	complete	4	10	0.608333	1
community1020_with_fungi	complete	5	9	0.467949	1
community1021	complete	4	7	0.627451	1
community1021_with_fungi	complete	5	5	0.470588	1
community1022	complete	4	12	0.509091	1
community1022_with_fungi	complete	5		0.418103	1
community1023	complete	4	13	0.522088	1
community1023_with_fungi	complete	5	11	0.430233	1
community1024	complete	4	18	0.519481	1
community1024_with_fungi	complete	5		0.425926	1
community1025	complete	4	8	0.686275	1
community1025_with_fungi	complete	5	5	0.471429	1
community1026	complete	4	11	0.58567	1
community1026_with_fungi	complete	5	27	0.481818	1
community1027	complete	4	12	0.638095	1
community1027_with_fungi	complete	5	10	0.5	1
community1028	complete	4	13	0.506667	1
community1028_with_fungi	complete	5	11	0.39604	1
community1029	complete	4	3	0.688889	1
community1029_with_fungi	complete	5	0	0.516393	1
community102_with_fungi	complete	4		0.47619	1
community103	complete	3	15	0.533333	1
community1030	complete	4	12	0.567901	1
community1030_with_fungi	complete	5		0.494253	1
community1031	complete	4	9	0.497992	1
community1031_with_fungi	complete	5	25	0.379121	1
community1032	complete	4	8	0.545455	1
community1032_with_fungi	complete	5	16	0.444444	1
community1033	complete	4	8	0.626866	1
community1033_with_fungi	complete	5		0.5	1
community1034	complete	4	13	0.542222	1
community1034_with_fungi	complete	5		0.448718	1
community1035	complete	4	13	0.542056	1
community1035_with_fungi	complete	5		0.430556	1
community1036	complete	4	17	0.552189	1
community1036_with_fungi	complete	5	16	0.414894	1
community1037	complete	4	13	0.565401	1
community1037_with_fungi	complete	5	12	0.382716	1
community1038	complete	4	17	0.495238	1
community1038_with_fungi	complete	5		0.381818	1
community1039	complete	4	20	0.503704	1
community1039_with_fungi	complete	5	26	0.352632	1
community103_with_fungi	complete	4		0.387097	1
community104	complete	3	3	0.645833	1
community1040	complete	4	8	0.583333	1
community1040_with_fungi	complete	5	18	0.43038	1
community1041	complete	4	19	0.567568	1
community1041_with_fungi	complete	5	16	0.418919	1
community1042	complete	4	15	0.552846	1
community1042_with_fungi	complete	5		0.44186	1
community1043	complete	4	10	0.593607	1
community1043_with_fungi	complete	5	17	0.424051	1
community1044	complete	4	11	0.583333	1
community1044_with_fungi	complete	5	17	0.433333	1
community1045	complete	4	6	0.686869	1
community1045_with_fungi	complete	5	9	0.5	1
community1046	complete	4	10	0.533333	1
community1046_with_fungi	complete	5		0.466667	1
community1047	complete	4	12	0.484848	1
community1047_with_fungi	complete	5		0.375	1
community1048	complete	4	10	0.524823	1
community1048_with_fungi	complete	5	28	0.397959	1
community1049	complete	4	11	0.565401	1
community1049_with_fungi	complete	5		0.477778	1
community104_with_fungi	complete	4		0.48366	1
community105	complete	3	12	0.545455	1
community1050	complete	4	10	0.605263	1
community1050_with_fungi	complete	5	8	0.428571	1
community1051	complete	4	13	0.521368	1
community1051_with_fungi	complete	5	10	0.411392	1
community1052	complete	4	6	0.656085	1
community1052_with_fungi	complete	5	12	0.477941	1
community1053	complete	4	19	0.513333	1
community1053_with_fungi	complete	5		0.391509	1
community1054	complete	4	14	0.572464	1
community1054_with_fungi	complete	5	11	0.414894	1
community1055	complete	4	13	0.583333	1
community1055_with_fungi	complete	5		0.446429	1
community1056	complete	4	13	0.54955	1
community1056_with_fungi	complete	5	11	0.450704	1
community1057	complete	4	1	0.677596	1
community1057_with_fungi	complete	5	1	0.546154	1
community1058	complete	4	8	0.593607	1
community1058_with_fungi	complete	5	18	0.433333	1
community1059	complete	4	10	0.657534	1
community1059_with_fungi	complete	5	10	0.5	1
community105_with_fungi	complete	4		0.411765	1
community106	complete	3	8	0.611111	1
community1060	complete	4	13	0.601852	1
community1060_with_fungi	complete	5	10	0.439189	1
community1061	complete	4	4	0.721311	1
community1061_with_fungi	complete	5	8	0.561538	1
community1062	complete	4	12	0.565079	1
community1062_with_fungi	complete	5		0.4375	1
community1063	complete	4	4	0.657143	1
community1063_with_fungi	complete	5	9	0.506849	1
community1064	complete	4	7	0.676768	1
community1064_with_fungi	complete	5	13	0.479452	1
community1065	complete	4	12	0.586667	1
community1065_with_fungi	complete	5	20	0.443038	1
community1066	complete	4	12	0.540881	1
community1066_with_fungi	complete	5		0.427273	1
community1067	complete	4	10	0.564103	1
community1067_with_fungi	complete	5	20	0.452381	1
community1068	complete	4	14	0.531746	1
community1068_with_fungi	complete	5	12	0.414773	1
community1069	complete	4	12	0.541667	1
community1069_with_fungi	complete	5		0.410714	1
community106_with_fungi	complete	4		0.448087	1
community107	complete	3	4	0.612245	1
community1070	complete	4	13	0.567901	1
community1070_with_fungi	complete	5	19	0.424419	1
community1071	complete	4	11	0.512281	1
community1071_with_fungi	complete	5	25	0.432292	1
community1072	complete	4	6	0.638889	1
community1072_with_fungi	complete	5	6	0.526316	1
community1073	complete	4	20	0.493827	1
community1073_with_fungi	complete	5	28	0.376471	1
community1074	complete	4	5	0.689266	1
community1074_with_fungi	complete	5	3	0.52381	1
community1075	complete	4	7	0.55144	1
community1075_with_fungi	complete	5	24	0.382353	1
community1076	complete	4	13	0.505051	1
community1076_with_fungi	complete	5		0.397059	1
community1077	complete	4	12	0.606838	1
community1077_with_fungi	complete	5	22	0.440476	1
community1078	complete	4	10	0.465278	1
community1078_with_fungi	complete	5	10	0.383838	1
community1079	complete	4	10	0.571429	1
community1079_with_fungi	complete	5		0.481013	1
community107_with_fungi	complete	4		0.474359	1
community108	complete	3	11	0.545455	1
community1080	complete	4	9	0.57277	1
community1080_with_fungi	complete	5	7	0.431507	1
community1081	complete	4	4	0.696517	1
community1081_with_fungi	complete	5	6	0.514925	1
community1082	complete	4	9	0.571429	1
community1082_with_fungi	complete	5		0.465517	1
community1083	complete	4	5	0.591549	1
community1083_with_fungi	complete	5	4	0.4375	1
community1084	complete	4	18	0.530466	1
community1084_with_fungi	complete	5	14	0.39011	1
community1085	complete	4	6	0.657407	1
community1085_with_fungi	complete	5	6	0.526667	1
community1086	complete	4	20	0.541667	1
community1086_with_fungi	complete	5	17	0.401235	1
community1087	complete	4	5	0.617647	1
community1087_with_fungi	complete	5	4	0.507353	1
community1088	complete	4	11	0.609524	1
community1088_with_fungi	complete	5		0.445205	1
community1089	complete	4	20	0.544715	1
community1089_with_fungi	complete	5	16	0.415663	1
community108_with_fungi	complete	4		0.382514	1
community109	complete	3	8	0.655172	1
community1090	complete	4	16	0.509434	1
community1090_with_fungi	complete	5	13	0.373832	1
community1091	complete	4	15	0.521212	1
community1091_with_fungi	complete	5		0.418103	1
community1092	complete	4	5	0.707692	1
community1092_with_fungi	complete	5	11	0.492857	1
community1093	complete	4	12	0.524823	1
community1093_with_fungi	complete	5	10	0.359375	1
community1094	complete	4	13	0.603922	1
community1094_with_fungi	complete	5	24	0.412088	1
community1095	complete	4	16	0.564103	1
community1095_with_fungi	complete	5		0.45625	1
community1096	complete	4	18	0.52381	1
community1096_with_fungi	complete	5	26	0.390805	1
community1097	complete	4	18	0.56	1
community1097_with_fungi	complete	5	16	0.4	1
community1098	complete	4	4	0.597015	1
community1098_with_fungi	complete	5	14	0.458904	1
community1099	complete	4	12	0.590164	1
community1099_with_fungi	complete	5		0.446154	1
community109_with_fungi	complete	4	16	0.42623	1
community10_with_fungi	complete	4	5	0.448718	1
community11	complete	3	8	0.533333	1
community110	complete	3	3	0.686275	1
community1100	complete	4	11	0.574074	1
community1100_with_fungi	complete	5	9	0.452703	1
community1101	complete	4	9	0.577778	1
community1101_with_fungi	complete	5		0.443038	1
community1102	complete	4	14	0.585586	1
community1102_with_fungi	complete	5	19	0.425	1
community1103	complete	4	10	0.587719	1
community1103_with_fungi	complete	5		0.46875	1
community1104	complete	4	5	0.656085	1
community1104_with_fungi	complete	5	4	0.52381	1
community1105	complete	4	17	0.560284	1
community1105_with_fungi	complete	5	22	0.419192	1
community1106	complete	4	17	0.446809	1
community1106_with_fungi	complete	5	15	0.33871	1
community1107	complete	4	7	0.592593	1
community1107_with_fungi	complete	5	16	0.486842	1
community1108	complete	4	7	0.711111	1
community1108_with_fungi	complete	5	3	0.476562	1
community1109	complete	4	12	0.539326	1
community1109_with_fungi	complete	5		0.419355	1
community110_with_fungi	complete	4	2	0.545455	1
community111	complete	3	10	0.566038	1
community1110	complete	4	3	0.697436	1
community1110_with_fungi	complete	5	2	0.515625	1
community1111	complete	4	16	0.478114	1
community1111_with_fungi	complete	5	29	0.362745	1
community1112	complete	4	6	0.635897	1
community1112_with_fungi	complete	5		0.506849	1
community1113	complete	4	13	0.619718	1
community1113_with_fungi	complete	5	13	0.430556	1
community1114	complete	4	14	0.514493	1
community1114_with_fungi	complete	5	12	0.402174	1
community1115	complete	4	14	0.649789	1
community1115_with_fungi	complete	5	18	0.493827	1
community1116	complete	4	7	0.656716	1
community1116_with_fungi	complete	5	2	0.485075	1
community1117	complete	4	15	0.537634	1
community1117_with_fungi	complete	5		0.438144	1
community1118	complete	4	22	0.508333	1
community1118_with_fungi	complete	5	27	0.352941	1
community1119	complete	4	15	0.56	1
community1119_with_fungi	complete	5		0.419048	1
community111_with_fungi	complete	4		0.463277	1
community112	complete	3	5	0.702128	1
community1120	complete	4	15	0.534884	1
community1120_with_fungi	complete	5	14	0.389535	1
community1121	complete	4	10	0.512195	1
community1121_with_fungi	complete	5	7	0.380952	1
community1122	complete	4	11	0.603604	1
community1122_with_fungi	complete	5		0.466667	1
community1123	complete	4	13	0.594595	1
community1123_with_fungi	complete	5	18	0.473684	1
community1124	complete	4	11	0.597015	1
community1124_with_fungi	complete	5		0.465753	1
community1125	complete	4	6	0.656566	1
community1125_with_fungi	complete	5	15	0.471429	1
community1126	complete	4	11	0.525	1
community1126_with_fungi	complete	5	8	0.392857	1
community1127	complete	4	13	0.482993	1
community1127_with_fungi	complete	5	31	0.359223	1
community1128	complete	4	6	0.629108	1
community1128_with_fungi	complete	5		0.515625	1
community1129	complete	4	6	0.630631	1
community1129_with_fungi	complete	5		0.486486	1
community112_with_fungi	complete	4		0.535948	1
community113	complete	3	9	0.6	1
community1130	complete	4	7	0.647887	1
community1130_with_fungi	complete	5		0.481013	1
community1131	complete	4	12	0.613636	1
community1131_with_fungi	complete	5	25	0.447368	1
community1132	complete	4	5	0.646154	1
community1132_with_fungi	complete	5	11	0.485714	1
community1133	complete	4	2	0.698925	1
community1133_with_fungi	complete	5		0.568182	1
community1134	complete	4	16	0.534799	1
community1134_with_fungi	complete	5	25	0.382979	1
community1135	complete	4	20	0.565401	1
community1135_with_fungi	complete	5		0.431034	1
community1136	complete	4	20	0.540084	1
community1136_with_fungi	complete	5	18	0.43125	1
community1137	complete	4	7	0.611111	1
community1137_with_fungi	complete	5	5	0.47973	1
community1138	complete	4	15	0.55914	1
community1138_with_fungi	complete	5		0.454545	1
community1139	complete	4	12	0.555556	1
community1139_with_fungi	complete	5	10	0.440217	1
community113_with_fungi	complete	4	9	0.398374	1
community114	complete	3	2	0.733333	1
community1140	complete	4	15	0.592593	1
community1140_with_fungi	complete	5	28	0.463964	1
community1141	complete	4	8	0.522727	1
community1141_with_fungi	complete	5		0.397849	1
community1142	complete	4	12	0.638596	1
community1142_with_fungi	complete	5		0.5	1
community1143	complete	4	5	0.655914	1
community1143_with_fungi	complete	5	4	0.5	1
community1144	complete	4	8	0.588235	1
community1144_with_fungi	complete	5		0.478873	1
community1145	complete	4	11	0.570175	1
community1145_with_fungi	complete	5	18	0.425	1
community1146	complete	4	2	0.676471	1
community1146_with_fungi	complete	5	10	0.492857	1
community1147	complete	4	11	0.522727	1
community1147_with_fungi	complete	5		0.442708	1
community1148	complete	4	12	0.525926	1
community1148_with_fungi	complete	5	24	0.367021	1
community1149	complete	4	7	0.711864	1
community1149_with_fungi	complete	5	11	0.460938	1
community114_with_fungi	complete	4	2	0.5	1
community115	complete	3	9	0.594595	1
community1150	complete	4	11	0.608696	1
community1150_with_fungi	complete	5		0.445205	1
community1151	complete	4	13	0.542636	1
community1151_with_fungi	complete	5		0.427778	1
community1152	complete	4	7	0.631579	1
community1152_with_fungi	complete	5	8	0.4875	1
community1153	complete	4	18	0.52381	1
community1153_with_fungi	complete	5		0.367816	1
community1154	complete	4	13	0.598291	1
community1154_with_fungi	complete	5	11	0.46875	1
community1155	complete	4	12	0.613027	1
community1155_with_fungi	complete	5		0.467033	1
community1156	complete	4	9	0.588745	1
community1156_with_fungi	complete	5	7	0.468354	1
community1157	complete	4	17	0.535088	1
community1157_with_fungi	complete	5	14	0.38125	1
community1158	complete	4	6	0.656716	1
community1158_with_fungi	complete	5		0.485507	1
community1159	complete	4	5	0.666667	1
community1159_with_fungi	complete	5	4	0.573529	1
community115_with_fungi	complete	4	20	0.354978	1
community116	complete	3	15	0.507463	1
community1160	complete	4	18	0.595238	1
community1160_with_fungi	complete	5	23	0.426966	1
community1161	complete	4	11	0.575342	1
community1161_with_fungi	complete	5	8	0.448052	1
community1162	complete	4	11	0.583333	1
community1162_with_fungi	complete	5	10	0.433036	1
community1163	complete	4	7	0.639269	1
community1163_with_fungi	complete	5	7	0.5	1
community1164	complete	4	6	0.666667	1
community1164_with_fungi	complete	5	12	0.48	1
community1165	complete	4	13	0.589147	1
community1165_with_fungi	complete	5		0.46988	1
community1166	complete	4	11	0.568182	1
community1166_with_fungi	complete	5		0.398936	1
community1167	complete	4	13	0.618474	1
community1167_with_fungi	complete	5		0.488506	1
community1168	complete	4	3	0.714976	1
community1168_with_fungi	complete	5	3	0.591549	1
community1169	complete	4	14	0.529412	1
community1169_with_fungi	complete	5		0.419811	1
community116_with_fungi	complete	4		0.375587	1
community117	complete	3	5	0.680851	1
community1170	complete	4	11	0.56621	1
community1170_with_fungi	complete	5		0.4375	1
community1171	complete	4	9	0.596491	1
community1171_with_fungi	complete	5	17	0.459459	1
community1172	complete	4	9	0.546185	1
community1172_with_fungi	complete	5		0.417582	1
community1173	complete	4	12	0.546185	1
community1173_with_fungi	complete	5		0.460227	1
community1174	complete	4	5	0.678161	1
community1174_with_fungi	complete	5	3	0.516949	1
community1175	complete	4	7	0.645503	1
community1175_with_fungi	complete	5		0.5	1
community1176	complete	4	12	0.550388	1
community1176_with_fungi	complete	5	10	0.405882	1
community1177	complete	4	11	0.610329	1
community1177_with_fungi	complete	5	19	0.405405	1
community1178	complete	4	10	0.632997	1
community1178_with_fungi	complete	5		0.475728	1
community1179	complete	4	18	0.48062	1
community1179_with_fungi	complete	5		0.420213	1
community117_with_fungi	complete	4	9	0.465409	1
community118	complete	3	12	0.492308	1
community1180	complete	4	11	0.657005	1
community1180_with_fungi	complete	5	10	0.442857	1
community1181	complete	4	15	0.529915	1
community1181_with_fungi	complete	5		0.401163	1
community1182	complete	4	7	0.6	1
community1182_with_fungi	complete	5	5	0.506757	1
community1183	complete	4	6	0.666667	1
community1183_with_fungi	complete	5	9	0.477612	1
community1184	complete	4	8	0.686869	1
community1184_with_fungi	complete	5	5	0.537313	1
community1185	complete	4	14	0.575	1
community1185_with_fungi	complete	5		0.430233	1
community1186	complete	4	9	0.606965	1
community1186_with_fungi	complete	5	8	0.485294	1
community1187	complete	4	2	0.724138	1
community1187_with_fungi	complete	5	1	0.541667	1
community1188	complete	4	13	0.505747	1
community1188_with_fungi	complete	5	11	0.416667	1
community1189	complete	4	13	0.529412	1
community1189_with_fungi	complete	5		0.440909	1
community118_with_fungi	complete	4		0.432432	1
community119	complete	3	11	0.615385	1
community1190	complete	4	14	0.52549	1
community1190_with_fungi	complete	5	13	0.408046	1
community1191	complete	4	14	0.624473	1
community1191_with_fungi	complete	5	19	0.457831	1
community1192	complete	4	13	0.514768	1
community1192_with_fungi	complete	5	20	0.385542	1
community1193	complete	4	5	0.717949	1
community1193_with_fungi	complete	5	4	0.580882	1
community1194	complete	4	7	0.666667	1
community1194_with_fungi	complete	5	13	0.5	1
community1195	complete	4	14	0.599156	1
community1195_with_fungi	complete	5	12	0.451807	1
community1196	complete	4	11	0.539683	1
community1196_with_fungi	complete	5	20	0.372093	1
community1197	complete	4	11	0.554307	1
community1197_with_fungi	complete	5	23	0.392473	1
community1198	complete	4	15	0.473896	1
community1198_with_fungi	complete	5	29	0.370787	1
community1199	complete	4	14	0.632035	1
community1199_with_fungi	complete	5		0.481707	1
community119_with_fungi	complete	4	10	0.405063	1
community11_with_fungi	complete	4	16	0.402116	1
community12	complete	3	14	0.541667	1
community120	complete	3	5	0.672897	1
community1200	complete	4	11	0.583333	1
community1200_with_fungi	complete	5	18	0.474359	1
community1201	complete	4	12	0.567568	1
community1201_with_fungi	complete	5	11	0.466216	1
community1202	complete	4	9	0.598291	1
community1202_with_fungi	complete	5		0.462963	1
community1203	complete	4	16	0.575163	1
community1203_with_fungi	complete	5		0.459821	1
community1204	complete	4	13	0.531746	1
community1204_with_fungi	complete	5		0.483871	1
community1205	complete	4	14	0.558333	1
community1205_with_fungi	complete	5		0.428571	1
community1206	complete	4	8	0.636816	1
community1206_with_fungi	complete	5		0.492647	1
community1207	complete	4	11	0.564103	1
community1207_with_fungi	complete	5	21	0.445122	1
community1208	complete	4	19	0.518519	1
community1208_with_fungi	complete	5	30	0.357143	1
community1209	complete	4	3	0.677083	1
community1209_with_fungi	complete	5	8	0.514706	1
community120_with_fungi	complete	4		0.492754	1
community121	complete	3	8	0.589286	1
community1210	complete	4	16	0.512821	1
community1210_with_fungi	complete	5	25	0.391566	1
community1211	complete	4	11	0.503546	1
community1211_with_fungi	complete	5	11	0.424242	1
community1212	complete	4	3	0.711111	1
community1212_with_fungi	complete	5	7	0.523077	1
community1213	complete	4	12	0.51938	1
community1213_with_fungi	complete	5		0.427778	1
community1214	complete	4	13	0.596078	1
community1214_with_fungi	complete	5	13	0.436047	1
community1215	complete	4	16	0.552632	1
community1215_with_fungi	complete	5	22	0.398734	1
community1216	complete	4	14	0.561905	1
community1216_with_fungi	complete	5	21	0.412162	1
community1217	complete	4	11	0.567568	1
community1217_with_fungi	complete	5		0.46	1
community1218	complete	4	5	0.617647	1
community1218_with_fungi	complete	5		0.513333	1
community1219	complete	4	11	0.598291	1
community1219_with_fungi	complete	5	11	0.458333	1
community121_with_fungi	complete	4	14	0.362573	1
community122	complete	3	10	0.6	1
community1220	complete	4	12	0.569106	1
community1220_with_fungi	complete	5	21	0.465909	1
community1221	complete	4	8	0.600939	1
community1221_with_fungi	complete	5	18	0.414474	1
community1222	complete	4	12	0.528986	1
community1222_with_fungi	complete	5	11	0.425532	1
community1223	complete	4	15	0.577778	1
community1223_with_fungi	complete	5		0.4375	1
community1224	complete	4	15	0.561056	1
community1224_with_fungi	complete	5	26	0.433333	1
community1225	complete	4	10	0.546667	1
community1225_with_fungi	complete	5	24	0.40099	1
community1226	complete	4	8	0.49359	1
community1226_with_fungi	complete	5	30	0.392523	1
community1227	complete	4	11	0.613333	1
community1227_with_fungi	complete	5	11	0.444444	1
community1228	complete	4	6	0.65641	1
community1228_with_fungi	complete	5	6	0.492754	1
community1229	complete	4	18	0.454902	1
community1229_with_fungi	complete	5	28	0.344444	1
community122_with_fungi	complete	4		0.424242	1
community123	complete	3	2	0.638298	1
community1230	complete	4	3	0.708333	1
community1230_with_fungi	complete	5	1	0.546154	1
community1231	complete	4	13	0.521739	1
community1231_with_fungi	complete	5		0.416667	1
community1232	complete	4	15	0.511785	1
community1232_with_fungi	complete	5	13	0.372449	1
community1233	complete	4	7	0.612613	1
community1233_with_fungi	complete	5		0.481928	1
community1234	complete	4	7	0.685714	1
community1234_with_fungi	complete	5	5	0.479167	1
community1235	complete	4	7	0.7	1
community1235_with_fungi	complete	5		0.546875	1
community1236	complete	4	8	0.590476	1
community1236_with_fungi	complete	5	18	0.401316	1
community1237	complete	4	11	0.539007	1
community1237_with_fungi	complete	5		0.432039	1
community1238	complete	4	14	0.524345	1
community1238_with_fungi	complete	5		0.4375	1
community1239	complete	4	21	0.600733	1
community1239_with_fungi	complete	5	18	0.432292	1
community123_with_fungi	complete	4	2	0.439716	1
community124	complete	3	6	0.568627	1
community1240	complete	4	5	0.721311	1
community1240_with_fungi	complete	5		0.539683	1
community1241	complete	4	13	0.616667	1
community1241_with_fungi	complete	5		0.465116	1
community1242	complete	4	15	0.58216	1
community1242_with_fungi	complete	5		0.459459	1
community1243	complete	4	17	0.513514	1
community1243_with_fungi	complete	5		0.426667	1
community1244	complete	4	3	0.646154	1
community1244_with_fungi	complete	5	2	0.586957	1
community1245	complete	4	15	0.495935	1
community1245_with_fungi	complete	5	23	0.385057	1
community1246	complete	4	6	0.666667	1
community1246_with_fungi	complete	5	6	0.507463	1
community1247	complete	4	6	0.666667	1
community1247_with_fungi	complete	5	4	0.523438	1
community1248	complete	4	6	0.655738	1
community1248_with_fungi	complete	5		0.538462	1
community1249	complete	4	15	0.46595	1
community1249_with_fungi	complete	5	27	0.367021	1
community124_with_fungi	complete	4	14	0.380952	1
community125	complete	3	6	0.686275	1
community1250	complete	4	16	0.545455	1
community1250_with_fungi	complete	5	26	0.387097	1
community1251	complete	4	11	0.564706	1
community1251_with_fungi	complete	5	9	0.442529	1
community1252	complete	4	2	0.701149	1
community1252_with_fungi	complete	5		0.570312	1
community1253	complete	4	17	0.536398	1
community1253_with_fungi	complete	5		0.429348	1
community1254	complete	4	14	0.56705	1
community1254_with_fungi	complete	5	11	0.438889	1
community1255	complete	4	12	0.596491	1
community1255_with_fungi	complete	5	12	0.41875	1
community1256	complete	4	15	0.534799	1
community1256_with_fungi	complete	5	24	0.413978	1
community1257	complete	4	15	0.496124	1
community1257_with_fungi	complete	5		0.406593	1
community1258	complete	4	14	0.606742	1
community1258_with_fungi	complete	5	12	0.467033	1
community1259	complete	4	16	0.521368	1
community1259_with_fungi	complete	5		0.438272	1
community125_with_fungi	complete	4		0.448718	1
community126	complete	3	7	0.527778	1
community1260	complete	4	16	0.527473	1
community1260_with_fungi	complete	5	14	0.353261	1
community1261	complete	4	18	0.556962	1
community1261_with_fungi	complete	5	23	0.409639	1
community1262	complete	4	16	0.503546	1
community1262_with_fungi	complete	5	14	0.385057	1
community1263	complete	4	13	0.56621	1
community1263_with_fungi	complete	5	10	0.446667	1
community1264	complete	4	7	0.646465	1
community1264_with_fungi	complete	5		0.534247	1
community1265	complete	4	16	0.568889	1
community1265_with_fungi	complete	5	12	0.474359	1
community1266	complete	4	10	0.575	1
community1266_with_fungi	complete	5	23	0.428571	1
community1267	complete	4	17	0.605364	1
community1267_with_fungi	complete	5		0.455556	1
community1268	complete	4	13	0.537879	1
community1268_with_fungi	complete	5	25	0.380435	1
community1269	complete	4	9	0.571429	1
community1269_with_fungi	complete	5	17	0.435065	1
community126_with_fungi	complete	4	6	0.36036	1
community127	complete	3	4	0.484848	1
community1270	complete	4	18	0.552846	1
community1270_with_fungi	complete	5	25	0.385057	1
community1271	complete	4	13	0.566667	1
community1271_with_fungi	complete	5	23	0.418605	1
community1272	complete	4	12	0.548148	1
community1272_with_fungi	complete	5	10	0.394444	1
community1273	complete	4	16	0.536585	1
community1273_with_fungi	complete	5		0.442529	1
community1274	complete	4	15	0.546099	1
community1274_with_fungi	complete	5	12	0.408602	1
community1275	complete	4	13	0.523297	1
community1275_with_fungi	complete	5	27	0.42268	1
community1276	complete	4	16	0.508591	1
community1276_with_fungi	complete	5	26	0.397059	1
community1277	complete	4	9	0.548523	1
community1277_with_fungi	complete	5		0.459302	1
community1278	complete	4	11	0.578947	1
community1278_with_fungi	complete	5	21	0.425	1
community1279	complete	4	10	0.537415	1
community1279_with_fungi	complete	5	29	0.436893	1
community127_with_fungi	complete	4		0.356808	1
community128	complete	3	9	0.5625	1
community1280	complete	4	14	0.533333	1
community1280_with_fungi	complete	5	14	0.434783	1
community1281	complete	4	18	0.580858	1
community1281_with_fungi	complete	5	30	0.452381	1
community1282	complete	4	6	0.73224	1
community1282_with_fungi	complete	5	11	0.477273	1
community1283	complete	4	7	0.644195	1
community1283_with_fungi	complete	5		0.473404	1
community1284	complete	4	4	0.624339	1
community1284_with_fungi	complete	5		0.506849	1
community1285	complete	4	11	0.550388	1
community1285_with_fungi	complete	5	10	0.414773	1
community1286	complete	4	13	0.575342	1
community1286_with_fungi	complete	5	10	0.466667	1
community1287	complete	4	12	0.646465	1
community1287_with_fungi	complete	5	11	0.442029	1
community1288	complete	4	8	0.708333	1
community1288_with_fungi	complete	5	12	0.478571	1
community1289	complete	4	18	0.527778	1
community1289_with_fungi	complete	5	15	0.393939	1
community128_with_fungi	complete	4	7	0.451282	1
community129	complete	3	8	0.564516	1
community1290	complete	4	13	0.55	1
community1290_with_fungi	complete	5		0.410714	1
community1291	complete	4	15	0.537037	1
community1291_with_fungi	complete	5		0.436709	1
community1292	complete	4	13	0.548523	1
community1292_with_fungi	complete	5		0.433735	1
community1293	complete	4	11	0.544803	1
community1293_with_fungi	complete	5		0.47	1
community1294	complete	4	5	0.666667	1
community1294_with_fungi	complete	5		0.528986	1
community1295	complete	4	6	0.677778	1
community1295_with_fungi	complete	5	10	0.441176	1
community1296	complete	4	16	0.51773	1
community1296_with_fungi	complete	5	30	0.394737	1
community1297	complete	4	7	0.562963	1
community1297_with_fungi	complete	5	7	0.441489	1
community1298	complete	4	14	0.542373	1
community1298_with_fungi	complete	5	28	0.4125	1
community1299	complete	4	15	0.558923	1
community1299_with_fungi	complete	5	25	0.409091	1
community129_with_fungi	complete	4		0.420513	1
community12_with_fungi	complete	4	13	0.337778	1
community13	complete	3	6	0.493506	1
community130	complete	3	4	0.693878	1
community1300	complete	4	13	0.546296	1
community1300_with_fungi	complete	5		0.461538	1
community1301	complete	4	12	0.563107	1
community1301_with_fungi	complete	5	27	0.431193	1
community1302	complete	4	13	0.578431	1
community1302_with_fungi	complete	5	12	0.442029	1
community1303	complete	4	4	0.666667	1
community1303_with_fungi	complete	5	4	0.530303	1
community1304	complete	4	14	0.554217	1
community1304_with_fungi	complete	5	12	0.424419	1
community1305	complete	4	15	0.542636	1
community1305_with_fungi	complete	5	22	0.412791	1
community1306	complete	4	3	0.735632	1
community1306_with_fungi	complete	5	2	0.543103	1
community1307	complete	4	8	0.618357	1
community1307_with_fungi	complete	5	8	0.478571	1
community1308	complete	4	8	0.547009	1
community1308_with_fungi	complete	5		0.46988	1
community1309	complete	4	5	0.656085	1
community1309_with_fungi	complete	5		0.477941	1
community130_with_fungi	complete	4	3	0.5	1
community131	complete	3	10	0.538462	1
community1310	complete	4	13	0.518519	1
community1310_with_fungi	complete	5	9	0.404494	1
community1311	complete	4	8	0.610329	1
community1311_with_fungi	complete	5		0.485915	1
community1312	complete	4	12	0.560976	1
community1312_with_fungi	complete	5		0.454545	1
community1313	complete	4	13	0.508772	1
community1313_with_fungi	complete	5	12	0.38961	1
community1314	complete	4	12	0.509804	1
community1314_with_fungi	complete	5	11	0.420455	1
community1315	complete	4	11	0.614232	1
community1315_with_fungi	complete	5	22	0.434066	1
community1316	complete	4	12	0.596078	1
community1316_with_fungi	complete	5		0.473118	1
community1317	complete	4	10	0.542955	1
community1317_with_fungi	complete	5	8	0.450495	1
community1318	complete	4	15	0.525074	1
community1318_with_fungi	complete	5		0.408696	1
community1319	complete	4	17	0.497992	1
community1319_with_fungi	complete	5	23	0.372093	1
community131_with_fungi	complete	4	21	0.333333	1
community132	complete	3	12	0.449275	1
community1320	complete	4	16	0.546185	1
community1320_with_fungi	complete	5		0.428571	1
community1321	complete	4	12	0.601852	1
community1321_with_fungi	complete	5		0.4625	1
community1322	complete	4	18	0.520325	1
community1322_with_fungi	complete	5	14	0.396341	1
community1323	complete	4	15	0.570281	1
community1323_with_fungi	complete	5	15	0.426966	1
community1324	complete	4	20	0.515152	1
community1324_with_fungi	complete	5		0.423913	1
community1325	complete	4	3	0.637681	1
community1325_with_fungi	complete	5	12	0.541096	1
community1326	complete	4	4	0.647619	1
community1326_with_fungi	complete	5		0.5	1
community1327	complete	4	10	0.588745	1
community1327_with_fungi	complete	5	9	0.467949	1
community1328	complete	4	3	0.711111	1
community1328_with_fungi	complete	5	1	0.583333	1
community1329	complete	4	12	0.623377	1
community1329_with_fungi	complete	5	18	0.53125	1
community132_with_fungi	complete	4	28	0.315789	1
community133	complete	3	13	0.57377	1
community1330	complete	4	6	0.646766	1
community1330_with_fungi	complete	5		0.507246	1
community1331	complete	4	12	0.611872	1
community1331_with_fungi	complete	5	18	0.461039	1
community1332	complete	4	14	0.560976	1
community1332_with_fungi	complete	5		0.435294	1
community1333	complete	4	17	0.559524	1
community1333_with_fungi	complete	5		0.39823	1
community1334	complete	4	14	0.514768	1
community1334_with_fungi	complete	5		0.425287	1
community1335	complete	4	14	0.591837	1
community1335_with_fungi	complete	5		0.436275	1
community1336	complete	4	9	0.590717	1
community1336_with_fungi	complete	5	8	0.457831	1
community1337	complete	4	10	0.54321	1
community1337_with_fungi	complete	5	17	0.440476	1
community1338	complete	4	11	0.567376	1
community1338_with_fungi	complete	5	11	0.421053	1
community1339	complete	4	15	0.555556	1
community1339_with_fungi	complete	5		0.420455	1
community133_with_fungi	complete	4	20	0.343434	1
community134	complete	3	10	0.541176	1
community1340	complete	4	12	0.577778	1
community1340_with_fungi	complete	5	21	0.433735	1
community1341	complete	4	14	0.533333	1
community1341_with_fungi	complete	5	12	0.40099	1
community1342	complete	4	8	0.685714	1
community1342_with_fungi	complete	5	12	0.472603	1
community1343	complete	4	10	0.625	1
community1343_with_fungi	complete	5	9	0.46875	1
community1344	complete	4	15	0.580087	1
community1344_with_fungi	complete	5	14	0.425926	1
community1345	complete	4	5	0.696078	1
community1345_with_fungi	complete	5	5	0.528986	1
community1346	complete	4	8	0.564706	1
community1346_with_fungi	complete	5	9	0.483516	1
community1347	complete	4	17	0.506024	1
community1347_with_fungi	complete	5		0.412791	1
community1348	complete	4	16	0.615942	1
community1348_with_fungi	complete	5	15	0.456989	1
community1349	complete	4	11	0.515152	1
community1349_with_fungi	complete	5	11	0.398148	1
community134_with_fungi	complete	4	10	0.356589	1
community135	complete	3	15	0.539474	1
community1350	complete	4	10	0.578313	1
community1350_with_fungi	complete	5	10	0.458824	1
community1351	complete	4	14	0.572464	1
community1351_with_fungi	complete	5	10	0.413978	1
community1352	complete	4	11	0.583333	1
community1352_with_fungi	complete	5	16	0.43038	1
community1353	complete	4	9	0.526984	1
community1353_with_fungi	complete	5	27	0.357143	1
community1354	complete	4	9	0.544803	1
community1354_with_fungi	complete	5	23	0.408163	1
community1355	complete	4	7	0.588235	1
community1355_with_fungi	complete	5	6	0.492958	1
community1356	complete	4	6	0.733333	1
community1356_with_fungi	complete	5		0.543478	1
community1357	complete	4	12	0.593496	1
community1357_with_fungi	complete	5	11	0.446429	1
community1358	complete	4	15	0.506173	1
community1358_with_fungi	complete	5	11	0.380734	1
community1359	complete	4	3	0.699454	1
community1359_with_fungi	complete	5		0.585714	1
community135_with_fungi	complete	4	31	0.325397	1
community136	complete	3	5	0.653061	1
community1360	complete	4	18	0.561798	1
community1360_with_fungi	complete	5		0.434783	1
community1361	complete	4	7	0.647059	1
community1361_with_fungi	complete	5	5	0.485507	1
community1362	complete	4	14	0.556962	1
community1362_with_fungi	complete	5		0.432927	1
community1363	complete	4	13	0.554386	1
community1363_with_fungi	complete	5	28	0.382653	1
community1364	complete	4	10	0.534653	1
community1364_with_fungi	complete	5		0.459459	1
community1365	complete	4	4	0.666667	1
community1365_with_fungi	complete	5	4	0.5	1
community1366	complete	4	13	0.523297	1
community1366_with_fungi	complete	5	28	0.403226	1
community1367	complete	4	12	0.535613	1
community1367_with_fungi	complete	5	11	0.40708	1
community1368	complete	4	14	0.54902	1
community1368_with_fungi	complete	5	29	0.399038	1
community1369	complete	4	7	0.626263	1
community1369_with_fungi	complete	5		0.478261	1
community136_with_fungi	complete	4	9	0.444444	1
community137	complete	3	10	0.527473	1
community1370	complete	4	9	0.585366	1
community1370_with_fungi	complete	5	9	0.458824	1
community1371	complete	4	11	0.577778	1
community1371_with_fungi	complete	5	21	0.392405	1
community1372	complete	4	11	0.548523	1
community1372_with_fungi	complete	5	9	0.411392	1
community1373	complete	4	21	0.509363	1
community1373_with_fungi	complete	5	27	0.394737	1
community1374	complete	4	7	0.60274	1
community1374_with_fungi	complete	5	18	0.417722	1
community1375	complete	4	12	0.575342	1
community1375_with_fungi	complete	5		0.506757	1
community1376	complete	4	10	0.585586	1
community1376_with_fungi	complete	5	9	0.447368	1
community1377	complete	4	15	0.50303	1
community1377_with_fungi	complete	5		0.404348	1
community1378	complete	4	12	0.648402	1
community1378_with_fungi	complete	5		0.519231	1
community1379	complete	4	19	0.490909	1
community1379_with_fungi	complete	5	33	0.336283	1
community137_with_fungi	complete	4	10	0.37276	1
community138	complete	3	13	0.464789	1
community1380	complete	4	9	0.657143	1
community1380_with_fungi	complete	5		0.506757	1
community1381	complete	4	4	0.676923	1
community1381_with_fungi	complete	5	7	0.5	1
community1382	complete	4	15	0.606061	1
community1382_with_fungi	complete	5	13	0.441558	1
community1383	complete	4	10	0.606061	1
community1383_with_fungi	complete	5	14	0.450704	1
community1384	complete	4	8	0.5	1
community1384_with_fungi	complete	5	8	0.381818	1
community1385	complete	4	12	0.572549	1
community1385_with_fungi	complete	5	27	0.423913	1
community1386	complete	4	4	0.688172	1
community1386_with_fungi	complete	5	10	0.477612	1
community1387	complete	4	14	0.53913	1
community1387_with_fungi	complete	5	13	0.391304	1
community1388	complete	4	4	0.711111	1
community1388_with_fungi	complete	5	3	0.532258	1
community1389	complete	4	17	0.568627	1
community1389_with_fungi	complete	5		0.429245	1
community138_with_fungi	complete	4	27	0.320346	1
community139	complete	3	7	0.603774	1
community1390	complete	4	7	0.610329	1
community1390_with_fungi	complete	5	8	0.479452	1
community1391	complete	4	11	0.570175	1
community1391_with_fungi	complete	5	19	0.461538	1
community1392	complete	4	10	0.526667	1
community1392_with_fungi	complete	5	8	0.405	1
community1393	complete	4	12	0.528455	1
community1393_with_fungi	complete	5		0.413793	1
community1394	complete	4	17	0.537879	1
community1394_with_fungi	complete	5	14	0.406593	1
community1395	complete	4	15	0.516129	1
community1395_with_fungi	complete	5	26	0.380208	1
community1396	complete	4	11	0.556962	1
community1396_with_fungi	complete	5	20	0.425926	1
community1397	complete	4	3	0.7	1
community1397_with_fungi	complete	5		0.523438	1
community1398	complete	4	4	0.647059	1
community1398_with_fungi	complete	5	3	0.542254	1
community1399	complete	4	9	0.623188	1
community1399_with_fungi	complete	5	21	0.458333	1
community139_with_fungi	complete	4	5	0.436364	1
community13_with_fungi	complete	4	5	0.324561	1
community14	complete	3	3	0.6875	1
community140	complete	3	6	0.597222	1
community1400	complete	4	9	0.656716	1
community1400_with_fungi	complete	5	15	0.478873	1
community1401	complete	4	14	0.510638	1
community1401_with_fungi	complete	5	15	0.405263	1
community1402	complete	4	13	0.628571	1
community1402_with_fungi	complete	5		0.432432	1
community1403	complete	4	8	0.645503	1
community1403_with_fungi	complete	5	12	0.470149	1
community1404	complete	4	14	0.529595	1
community1404_with_fungi	complete	5	12	0.391892	1
community1405	complete	4	7	0.466667	1
community1405_with_fungi	complete	5	6	0.372222	1
community1406	complete	4	4	0.688889	1
community1406_with_fungi	complete	5	3	0.563492	1
community1407	complete	4	12	0.511327	1
community1407_with_fungi	complete	5	28	0.393519	1
community1408	complete	4	5	0.655172	1
community1408_with_fungi	complete	5		0.5	1
community1409	complete	4	13	0.587814	1
community1409_with_fungi	complete	5		0.452632	1
community140_with_fungi	complete	4		0.418803	1
community141	complete	3	11	0.485294	1
community1410	complete	4	12	0.52381	1
community1410_with_fungi	complete	5	23	0.385057	1
community1411	complete	4	9	0.568889	1
community1411_with_fungi	complete	5	16	0.44	1
community1412	complete	4	18	0.534799	1
community1412_with_fungi	complete	5	11	0.398936	1
community1413	complete	4	16	0.520147	1
community1413_with_fungi	complete	5		0.410526	1
community1414	complete	4	15	0.494382	1
community1414_with_fungi	complete	5	30	0.352632	1
community1415	complete	4	20	0.509804	1
community1415_with_fungi	complete	5		0.414286	1
community1416	complete	4	18	0.52921	1
community1416_with_fungi	complete	5	27	0.410891	1
community1417	complete	4	18	0.538813	1
community1417_with_fungi	complete	5		0.413333	1
community1418	complete	4	16	0.558333	1
community1418_with_fungi	complete	5	23	0.412791	1
community1419	complete	4	19	0.509363	1
community1419_with_fungi	complete	5		0.394737	1
community141_with_fungi	complete	4	10	0.376812	1
community142	complete	3	8	0.516667	1
community1420	complete	4	11	0.546296	1
community1420_with_fungi	complete	5	19	0.394737	1
community1421	complete	4	19	0.496454	1
community1421_with_fungi	complete	5		0.39899	1
community1422	complete	4	3	0.740741	1
community1422_with_fungi	complete	5	1	0.561538	1
community1423	complete	4	13	0.55914	1
community1423_with_fungi	complete	5		0.459596	1
community1424	complete	4	15	0.522088	1
community1424_with_fungi	complete	5	15	0.429412	1
community1425	complete	4	9	0.721311	1
community1425_with_fungi	complete	5	6	0.5	1
community1426	complete	4	18	0.528455	1
community1426_with_fungi	complete	5	24	0.388235	1
community1427	complete	4	13	0.528455	1
community1427_with_fungi	complete	5		0.417647	1
community1428	complete	4	4	0.712644	1
community1428_with_fungi	complete	5		0.525424	1
community1429	complete	4	17	0.504065	1
community1429_with_fungi	complete	5	16	0.355422	1
community142_with_fungi	complete	4	7	0.387097	1
community143	complete	3	5	0.647059	1
community1430	complete	4	18	0.570175	1
community1430_with_fungi	complete	5	21	0.415584	1
community1431	complete	4	13	0.506667	1
community1431_with_fungi	complete	5	31	0.366667	1
community1432	complete	4	16	0.5	1
community1432_with_fungi	complete	5	14	0.392473	1
community1433	complete	4	11	0.599034	1
community1433_with_fungi	complete	5	9	0.478261	1
community1434	complete	4	9	0.522088	1
community1434_with_fungi	complete	5		0.455556	1
community1435	complete	4	17	0.55303	1
community1435_with_fungi	complete	5	14	0.4	1
community1436	complete	4	13	0.51938	1
community1436_with_fungi	complete	5	27	0.384615	1
community1437	complete	4	14	0.527132	1
community1437_with_fungi	complete	5	14	0.392045	1
community1438	complete	4	14	0.556701	1
community1438_with_fungi	complete	5	28	0.39604	1
community1439	complete	4	9	0.595238	1
community1439_with_fungi	complete	5	21	0.455556	1
community143_with_fungi	complete	4		0.469136	1
community144	complete	3	2	0.729167	1
community1440	complete	4	7	0.585859	1
community1440_with_fungi	complete	5	15	0.415493	1
community1441	complete	4	5	0.706468	1
community1441_with_fungi	complete	5		0.594595	1
community1442	complete	4	5	0.666667	1
community1442_with_fungi	complete	5	12	0.452703	1
community1443	complete	4	21	0.57384	1
community1443_with_fungi	complete	5	19	0.41875	1
community1444	complete	4	12	0.567568	1
community1444_with_fungi	complete	5		0.453947	1
community1445	complete	4	8	0.621622	1
community1445_with_fungi	complete	5	5	0.546053	1
community1446	complete	4	8	0.72043	1
community1446_with_fungi	complete	5	11	0.53125	1
community1447	complete	4	10	0.611872	1
community1447_with_fungi	complete	5	8	0.467105	1
community1448	complete	4	5	0.666667	1
community1448_with_fungi	complete	5		0.507143	1
community1449	complete	4	11	0.54902	1
community1449_with_fungi	complete	5	10	0.432584	1
community144_with_fungi	complete	4	6	0.474359	1
community145	complete	3	5	0.661538	1
community1450	complete	4	7	0.583333	1
community1450_with_fungi	complete	5	7	0.513158	1
community1451	complete	4	14	0.607595	1
community1451_with_fungi	complete	5		0.489011	1
community1452	complete	4	13	0.564565	1
community1452_with_fungi	complete	5	13	0.421739	1
community1453	complete	4	7	0.553333	1
community1453_with_fungi	complete	5	7	0.427184	1
community1454	complete	4	16	0.536232	1
community1454_with_fungi	complete	5	26	0.390625	1
community1455	complete	4	10	0.629108	1
community1455_with_fungi	complete	5		0.50625	1
community1456	complete	4	18	0.528455	1
community1456_with_fungi	complete	5		0.409091	1
community1457	complete	4	12	0.621622	1
community1457_with_fungi	complete	5		0.461039	1
community1458	complete	4	8	0.585586	1
community1458_with_fungi	complete	5	21	0.398734	1
community1459	complete	4	14	0.593607	1
community1459_with_fungi	complete	5	12	0.424658	1
community145_with_fungi	complete	4	16	0.40796	1
community146	complete	3	5	0.666667	1
community1460	complete	4	14	0.51341	1
community1460_with_fungi	complete	5	14	0.410714	1
community1461	complete	4	15	0.6	1
community1461_with_fungi	complete	5		0.47093	1
community1462	complete	4	11	0.568889	1
community1462_with_fungi	complete	5	21	0.411392	1
community1463	complete	4	16	0.541254	1
community1463_with_fungi	complete	5	26	0.433333	1
community1464	complete	4	16	0.557971	1
community1464_with_fungi	complete	5		0.442708	1
community1465	complete	4	8	0.594595	1
community1465_with_fungi	complete	5	6	0.480769	1
community1466	complete	4	12	0.542125	1
community1466_with_fungi	complete	5	8	0.455556	1
community1467	complete	4	4	0.715152	1
community1467_with_fungi	complete	5		0.540984	1
community1468	complete	4	7	0.717172	1
community1468_with_fungi	complete	5	13	0.521127	1
community1469	complete	4	8	0.716418	1
community1469_with_fungi	complete	5	14	0.479452	1
community146_with_fungi	complete	4	10	0.44	1
community147	complete	3	13	0.536232	1
community1470	complete	4	3	0.747126	1
community1470_with_fungi	complete	5	8	0.507937	1
community1471	complete	4	6	0.695652	1
community1471_with_fungi	complete	5		0.565789	1
community1472	complete	4	18	0.5	1
community1472_with_fungi	complete	5	28	0.351648	1
community1473	complete	4	17	0.538153	1
community1473_with_fungi	complete	5	14	0.406977	1
community1474	complete	4	11	0.554386	1
community1474_with_fungi	complete	5		0.470588	1
community1475	complete	4	17	0.580247	1
community1475_with_fungi	complete	5	32	0.441964	1
community1476	complete	4	7	0.638095	1
community1476_with_fungi	complete	5		0.506579	1
community1477	complete	4	9	0.606061	1
community1477_with_fungi	complete	5	15	0.45	1
community1478	complete	4	8	0.666667	1
community1478_with_fungi	complete	5	6	0.5	1
community1479	complete	4	17	0.549828	1
community1479_with_fungi	complete	5	16	0.412371	1
community147_with_fungi	complete	4	11	0.361905	1
community148	complete	3	3	0.693878	1
community1480	complete	4	11	0.533333	1
community1480_with_fungi	complete	5		0.474227	1
community1481	complete	4	12	0.582375	1
community1481_with_fungi	complete	5	25	0.407609	1
community1482	complete	4	6	0.677249	1
community1482_with_fungi	complete	5	5	0.483607	1
community1483	complete	4	7	0.575269	1
community1483_with_fungi	complete	5	32	0.468254	1
community1484	complete	4	12	0.57384	1
community1484_with_fungi	complete	5	22	0.439759	1
community1485	complete	4	10	0.657778	1
community1485_with_fungi	complete	5		0.5	1
community1486	complete	4	12	0.520635	1
community1486_with_fungi	complete	5		0.423423	1
community1487	complete	4	15	0.5	1
community1487_with_fungi	complete	5	24	0.395604	1
community1488	complete	4	8	0.636816	1
community1488_with_fungi	complete	5		0.485507	1
community1489	complete	4	20	0.560284	1
community1489_with_fungi	complete	5	18	0.454082	1
community148_with_fungi	complete	4		0.490566	1
community149	complete	3	13	0.623529	1
community1490	complete	4	5	0.624339	1
community1490_with_fungi	complete	5	9	0.507692	1
community1491	complete	4	7	0.758974	1
community1491_with_fungi	complete	5	10	0.522059	1
community1492	complete	4	11	0.616667	1
community1492_with_fungi	complete	5		0.488506	1
community1493	complete	4	6	0.57971	1
community1493_with_fungi	complete	5		0.458333	1
community1494	complete	4	4	0.699454	1
community1494_with_fungi	complete	5	2	0.52459	1
community1495	complete	4	6	0.605128	1
community1495_with_fungi	complete	5	5	0.484615	1
community1496	complete	4	17	0.516667	1
community1496_with_fungi	complete	5	21	0.370588	1
community1497	complete	4	13	0.544715	1
community1497_with_fungi	complete	5	26	0.406977	1
community1498	complete	4	6	0.618357	1
community1498_with_fungi	complete	5	12	0.466216	1
community1499	complete	4	7	0.6	1
community1499_with_fungi	complete	5	11	0.447368	1
community149_with_fungi	complete	4	27	0.410256	1
community14_with_fungi	complete	4	7	0.435897	1
community15	complete	3	9	0.580247	1
community150	complete	3	1	0.666667	1
community1500	complete	4	13	0.564103	1
community1500_with_fungi	complete	5		0.433036	1
community1501	complete	4	16	0.566308	1
community1501_with_fungi	complete	5	25	0.418367	1
community1502	complete	4	10	0.636364	1
community1502_with_fungi	complete	5	9	0.455224	1
community1503	complete	4	7	0.655738	1
community1503_with_fungi	complete	5	5	0.47541	1
community1504	complete	4	3	0.646154	1
community1504_with_fungi	complete	5	1	0.515152	1
community1505	complete	4	18	0.486275	1
community1505_with_fungi	complete	5		0.384615	1
community1506	complete	4	20	0.508961	1
community1506_with_fungi	complete	5	18	0.378947	1
community1507	complete	4	2	0.677249	1
community1507_with_fungi	complete	5	8	0.522388	1
community1508	complete	4	10	0.657005	1
community1508_with_fungi	complete	5	15	0.472603	1
community1509	complete	4	4	0.526667	1
community1509_with_fungi	complete	5	6	0.395	1
community150_with_fungi	complete	4	7	0.490566	1
community151	complete	3	7	0.654545	1
community1510	complete	4	6	0.570048	1
community1510_with_fungi	complete	5	5	0.442857	1
community1511	complete	4	9	0.54717	1
community1511_with_fungi	complete	5	31	0.412844	1
community1512	complete	4	5	0.646154	1
community1512_with_fungi	complete	5		0.572464	1
community1513	complete	4	11	0.607595	1
community1513_with_fungi	complete	5	8	0.455696	1
community1514	complete	4	16	0.546547	1
community1514_with_fungi	complete	5		0.435345	1
community1515	complete	4	21	0.587814	1
community1515_with_fungi	complete	5	17	0.447368	1
community1516	complete	4	11	0.590476	1
community1516_with_fungi	complete	5	17	0.440789	1
community1517	complete	4	14	0.554113	1
community1517_with_fungi	complete	5	22	0.420732	1
community1518	complete	4	15	0.552632	1
community1518_with_fungi	complete	5		0.426829	1
community1519	complete	4	13	0.554386	1
community1519_with_fungi	complete	5		0.42233	1
community151_with_fungi	complete	4		0.45977	1
community152	complete	3	4		1
community1520	complete	4	8	0.65641	1
community1520_with_fungi	complete	5	14	0.439189	1
community1521	complete	4	18	0.599156	1
community1521_with_fungi	complete	5		0.481707	1
community1522	complete	4	15	0.539394	1
community1522_with_fungi	complete	5	12	0.45339	1
community1523	complete	4	13	0.531746	1
community1523_with_fungi	complete	5	12	0.422619	1
community1524	complete	4	14	0.555556	1
community1524_with_fungi	complete	5	23	0.38172	1
community1525	complete	4	5	0.656566	1
community1525_with_fungi	complete	5		0.507246	1
community1526	complete	4	20	0.48366	1
community1526_with_fungi	complete	5	18	0.377451	1
community1527	complete	4	5	0.666667	1
community1527_with_fungi	complete	5		0.537879	1
community1528	complete	4	13	0.561798	1
community1528_with_fungi	complete	5	10	0.408046	1
community1529	complete	4	9	0.609524	1
community1529_with_fungi	complete	5	10	0.452055	1
community152_with_fungi	complete	4		0.492754	1
community153	complete	3	16	0.483333	1
community1530	complete	4	16	0.505495	1
community1530_with_fungi	complete	5		0.403061	1
community1531	complete	4	10	0.558333	1
community1531_with_fungi	complete	5	8	0.458824	1
community1532	complete	4	9	0.568889	1
community1532_with_fungi	complete	5	9	0.427632	1
community1533	complete	4	14	0.520325	1
community1533_with_fungi	complete	5		0.44382	1
community1534	complete	4	4	0.714286	1
community1534_with_fungi	complete	5	2	0.534483	1
community1535	complete	4	10	0.656566	1
community1535_with_fungi	complete	5	6	0.485075	1
community1536	complete	4	11	0.581197	1
community1536_with_fungi	complete	5		0.445122	1
community1537	complete	4	16	0.531532	1
community1537_with_fungi	complete	5	14	0.413333	1
community1538	complete	4	10	0.571429	1
community1538_with_fungi	complete	5	20	0.445122	1
community1539	complete	4	10	0.565217	1
community1539_with_fungi	complete	5	7	0.44086	1
community153_with_fungi	complete	4	14	0.306011	1
community154	complete	3	12	0.52459	1
community1540	complete	4	3	0.700565	1
community1540_with_fungi	complete	5	9	0.484375	1
community1541	complete	4	15	0.498168	1
community1541_with_fungi	complete	5	15	0.38587	1
community1542	complete	4	8	0.508333	1
community1542_with_fungi	complete	5		0.428571	1
community1543	complete	4	10	0.552632	1
community1543_with_fungi	complete	5		0.45	1
community1544	complete	4	4	0.686869	1
community1544_with_fungi	complete	5	11	0.507246	1
community1545	complete	4	9	0.657277	1
community1545_with_fungi	complete	5		0.493506	1
community1546	complete	4	10	0.530303	1
community1546_with_fungi	complete	5	27	0.402174	1
community1547	complete	4	9	0.643939	1
community1547_with_fungi	complete	5	8	0.460674	1
community1548	complete	4	12	0.555556	1
community1548_with_fungi	complete	5	10	0.404762	1
community1549	complete	4	6	0.619048	1
community1549_with_fungi	complete	5	13	0.474026	1
community154_with_fungi	complete	4	16	0.375	1
community155	complete	3	9	0.567164	1
community1550	complete	4	3	0.780952	1
community1550_with_fungi	complete	5	2	0.631944	1
community1551	complete	4	10	0.52381	1
community1551_with_fungi	complete	5	31	0.365	1
community1552	complete	4	7	0.647343	1
community1552_with_fungi	complete	5	12	0.472222	1
community1553	complete	4	4	0.635417	1
community1553_with_fungi	complete	5		0.535714	1
community1554	complete	4	11	0.546296	1
community1554_with_fungi	complete	5	10	0.464789	1
community1555	complete	4	15	0.483516	1
community1555_with_fungi	complete	5		0.39899	1
community1556	complete	4	7	0.637681	1
community1556_with_fungi	complete	5	6	0.528986	1
community1557	complete	4	6	0.634921	1
community1557_with_fungi	complete	5		0.546154	1
community1558	complete	4	8	0.577236	1
community1558_with_fungi	complete	5		0.448864	1
community1559	complete	4	3	0.688525	1
community1559_with_fungi	complete	5		0.546154	1
community155_with_fungi	complete	4	8	0.434783	1
community156	complete	3	3	0.659574	1
community1560	complete	4	8	0.657005	1
community1560_with_fungi	complete	5	7	0.535714	1
community1561	complete	4	21	0.5	1
community1561_with_fungi	complete	5		0.396907	1
community1562	complete	4	20	0.512281	1
community1562_with_fungi	complete	5	16	0.370968	1
community1563	complete	4	8	0.563492	1
community1563_with_fungi	complete	5		0.466292	1
community1564	complete	4	14	0.555556	1
community1564_with_fungi	complete	5	10	0.42	1
community1565	complete	4	6	0.686869	1
community1565_with_fungi	complete	5	10	0.521739	1
community1566	complete	4	16	0.581197	1
community1566_with_fungi	complete	5		0.450617	1
community1567	complete	4	12	0.540084	1
community1567_with_fungi	complete	5		0.445783	1
community1568	complete	4	13	0.655462	1
community1568_with_fungi	complete	5	27	0.467742	1
community1569	complete	4	5	0.636816	1
community1569_with_fungi	complete	5	12	0.4375	1
community156_with_fungi	complete	4		0.488095	1
community157	complete	3	9	0.4375	1
community1570	complete	4	16	0.516667	1
community1570_with_fungi	complete	5	21	0.373494	1
community1571	complete	4	5	0.712644	1
community1571_with_fungi	complete	5	4	0.542373	1
community1572	complete	4	12	0.539007	1
community1572_with_fungi	complete	5	12	0.4	1
community1573	complete	4	6	0.69697	1
community1573_with_fungi	complete	5	10	0.514286	1
community1574	complete	4	2	0.636364	1
community1574_with_fungi	complete	5	1	0.514493	1
community1575	complete	4	12	0.630631	1
community1575_with_fungi	complete	5	18	0.480519	1
community1576	complete	4	14	0.515873	1
community1576_with_fungi	complete	5	11	0.376471	1
community1577	complete	4	6	0.677249	1
community1577_with_fungi	complete	5	5	0.491935	1
community1578	complete	4	12	0.503876	1
community1578_with_fungi	complete	5	12	0.390805	1
community1579	complete	4	7	0.517007	1
community1579_with_fungi	complete	5		0.412371	1
community157_with_fungi	complete	4	6	0.343434	1
community158	complete	3	1	0.64	1
community1580	complete	4	10	0.537879	1
community1580_with_fungi	complete	5		0.438776	1
community1581	complete	4	8	0.630137	1
community1581_with_fungi	complete	5		0.480263	1
community1582	complete	4	3	0.689266	1
community1582_with_fungi	complete	5	2	0.542373	1
community1583	complete	4	10	0.512195	1
community1583_with_fungi	complete	5	10	0.386905	1
community1584	complete	4	13	0.550725	1
community1584_with_fungi	complete	5	27	0.387755	1
community1585	complete	4	11	0.6	1
community1585_with_fungi	complete	5	10	0.423611	1
community1586	complete	4	12	0.565401	1
community1586_with_fungi	complete	5	21	0.4	1
community1587	complete	4	10	0.56705	1
community1587_with_fungi	complete	5	9	0.430233	1
community1588	complete	4	9	0.586345	1
community1588_with_fungi	complete	5		0.489011	1
community1589	complete	4	10	0.568889	1
community1589_with_fungi	complete	5		0.4625	1
community158_with_fungi	complete	4	0	0.461538	1
community159	complete	3	13	0.5	1
community1590	complete	4	14	0.525253	1
community1590_with_fungi	complete	5	30	0.381818	1
community1591	complete	4	17	0.533333	1
community1591_with_fungi	complete	5	15	0.421348	1
community1592	complete	4	12	0.628019	1
community1592_with_fungi	complete	5	9	0.506757	1
community1593	complete	4	11	0.537634	1
community1593_with_fungi	complete	5	27	0.392857	1
community1594	complete	4	5	0.633333	1
community1594_with_fungi	complete	5	4	0.516129	1
community1595	complete	4	6	0.666667	1
community1595_with_fungi	complete	5	4	0.52459	1
community1596	complete	4	10	0.646154	1
community1596_with_fungi	complete	5	8	0.5	1
community1597	complete	4	14	0.564706	1
community1597_with_fungi	complete	5	13	0.44186	1
community1598	complete	4	19	0.487805	1
community1598_with_fungi	complete	5	16	0.365854	1
community1599	complete	4	17	0.518519	1
community1599_with_fungi	complete	5		0.464706	1
community159_with_fungi	complete	4		0.366667	1
community15_with_fungi	complete	4	27	0.375479	1
community16	complete	3	5	0.714286	1
community160	complete	3	6	0.506173	1
community1600	complete	4	9	0.621005	1
community1600_with_fungi	complete	5	19	0.44	1
community1601	complete	4	11	0.545455	1
community1601_with_fungi	complete	5	6	0.48125	1
community1602	complete	4	7	0.636816	1
community1602_with_fungi	complete	5		0.566667	1
community1603	complete	4	15	0.514768	1
community1603_with_fungi	complete	5	14	0.39375	1
community1604	complete	4	8	0.567901	1
community1604_with_fungi	complete	5	15	0.441176	1
community1605	complete	4	10	0.580087	1
community1605_with_fungi	complete	5	18	0.445783	1
community1606	complete	4	15	0.512821	1
community1606_with_fungi	complete	5	13	0.393258	1
community1607	complete	4	13	0.536398	1
community1607_with_fungi	complete	5	13	0.366667	1
community1608	complete	4	17	0.53012	1
community1608_with_fungi	complete	5	27	0.413793	1
community1609	complete	4	11	0.638498	1
community1609_with_fungi	complete	5		0.493151	1
community160_with_fungi	complete	4	6	0.333333	1
community161	complete	3	9	0.5625	1
community1610	complete	4	10	0.536398	1
community1610_with_fungi	complete	5	9	0.440476	1
community1611	complete	4	13	0.546667	1
community1611_with_fungi	complete	5	28	0.402913	1
community1612	complete	4	9	0.590717	1
community1612_with_fungi	complete	5	9	0.415663	1
community1613	complete	4	14	0.568889	1
community1613_with_fungi	complete	5	11	0.455696	1
community1614	complete	4	17	0.54386	1
community1614_with_fungi	complete	5	14	0.405063	1
community1615	complete	4	7	0.666667	1
community1615_with_fungi	complete	5	11	0.472222	1
community1616	complete	4	11	0.598039	1
community1616_with_fungi	complete	5	8	0.462121	1
community1617	complete	4	5	0.677419	1
community1617_with_fungi	complete	5	10	0.492424	1
community1618	complete	4	15	0.626866	1
community1618_with_fungi	complete	5	13	0.447761	1
community1619	complete	4	13	0.615385	1
community1619_with_fungi	complete	5		0.4625	1
community161_with_fungi	complete	4	20	0.386473	1
community162	complete	3	10	0.551724	1
community1620	complete	4	13	0.624339	1
community1620_with_fungi	complete	5	27	0.465116	1
community1621	complete	4	14	0.536082	1
community1621_with_fungi	complete	5	13	0.412371	1
community1622	complete	4	14	0.634921	1
community1622_with_fungi	complete	5	25	0.450549	1
community1623	complete	4	12	0.648889	1
community1623_with_fungi	complete	5	11	0.455128	1
community1624	complete	4	12	0.579365	1
community1624_with_fungi	complete	5	20	0.424419	1
community1625	complete	4	9	0.562771	1
community1625_with_fungi	complete	5	7	0.43038	1
community1626	complete	4	12	0.508251	1
community1626_with_fungi	complete	5		0.410377	1
community1627	complete	4	4	0.656085	1
community1627_with_fungi	complete	5	11	0.477941	1
community1628	complete	4	5	0.634921	1
community1628_with_fungi	complete	5		0.465753	1
community1629	complete	4	14	0.552632	1
community1629_with_fungi	complete	5		0.461538	1
community162_with_fungi	complete	4	19	0.338462	1
community163	complete	3	10	0.629032	1
community1630	complete	4	8	0.655556	1
community1630_with_fungi	complete	5		0.5	1
community1631	complete	4	9	0.628019	1
community1631_with_fungi	complete	5	7	0.478261	1
community1632	complete	4	15	0.541667	1
community1632_with_fungi	complete	5	12	0.4	1
community1633	complete	4	12	0.649123	1
community1633_with_fungi	complete	5	19	0.480263	1
community1634	complete	4	9	0.607843	1
community1634_with_fungi	complete	5		0.5	1
community1635	complete	4	20	0.536797	1
community1635_with_fungi	complete	5	26	0.36747	1
community1636	complete	4	13	0.511494	1
community1636_with_fungi	complete	5	31	0.403361	1
community1637	complete	4	12	0.4811	1
community1637_with_fungi	complete	5	7	0.383838	1
community1638	complete	4	12	0.60274	1
community1638_with_fungi	complete	5	9	0.44	1
community1639	complete	4	6	0.646154	1
community1639_with_fungi	complete	5		0.523077	1
community163_with_fungi	complete	4	7	0.376344	1
community164	complete	3	8	0.511905	1
community1640	complete	4	18	0.508961	1
community1640_with_fungi	complete	5	24	0.373737	1
community1641	complete	4	7	0.588235	1
community1641_with_fungi	complete	5	6	0.514286	1
community1642	complete	4	5	0.625	1
community1642_with_fungi	complete	5	3	0.485294	1
community1643	complete	4	10	0.531915	1
community1643_with_fungi	complete	5		0.416667	1
community1644	complete	4	8		1
community1644_with_fungi	complete	5		0.487013	1
community1645	complete	4	4	0.677419	1
community1645_with_fungi	complete	5		0.532787	1
community1646	complete	4	14	0.586345	1
community1646_with_fungi	complete	5		0.478495	1
community1647	complete	4	14	0.57265	1
community1647_with_fungi	complete	5	12	0.457831	1
community1648	complete	4	14	0.551971	1
community1648_with_fungi	complete	5		0.412371	1
community1649	complete	4	13	0.559671	1
community1649_with_fungi	complete	5	25	0.402299	1
community164_with_fungi	complete	4		0.401434	1
community165	complete	3	9	0.574074	1
community1650	complete	4	5	0.688525	1
community1650_with_fungi	complete	5	3	0.52381	1
community1651	complete	4	13	0.508961	1
community1651_with_fungi	complete	5		0.415	1
community1652	complete	4	5	0.636816	1
community1652_with_fungi	complete	5		0.492857	1
community1653	complete	4	11	0.598291	1
community1653_with_fungi	complete	5	18	0.439759	1
community1654	complete	4	11	0.546667	1
community1654_with_fungi	complete	5		0.436364	1
community1655	complete	4	14	0.521452	1
community1655_with_fungi	complete	5	27	0.379808	1
community1656	complete	4	20	0.542125	1
community1656_with_fungi	complete	5		0.462766	1
community1657	complete	4	10	0.587065	1
community1657_with_fungi	complete	5		0.485915	1
community1658	complete	4	9	0.614583	1
community1658_with_fungi	complete	5		0.484615	1
community1659	complete	4	18	0.568889	1
community1659_with_fungi	complete	5		0.44375	1
community165_with_fungi	complete	4		0.385965	1
community166	complete	3	10	0.508772	1
community1660	complete	4	11	0.637681	1
community1660_with_fungi	complete	5	10	0.485915	1
community1661	complete	4	16	0.538153	1
community1661_with_fungi	complete	5		0.401163	1
community1662	complete	4	8	0.688172	1
community1662_with_fungi	complete	5		0.5	1
community1663	complete	4	14	0.675676	1
community1663_with_fungi	complete	5	11	0.466216	1
community1664	complete	4	20	0.5	1
community1664_with_fungi	complete	5	16	0.380435	1
community1665	complete	4	15	0.546816	1
community1665_with_fungi	complete	5	23	0.392473	1
community1666	complete	4	4	0.699454	1
community1666_with_fungi	complete	5		0.548387	1
community1667	complete	4	5	0.696078	1
community1667_with_fungi	complete	5	3	0.515385	1
community1668	complete	4	5	0.666667	1
community1668_with_fungi	complete	5	4	0.492424	1
community1669	complete	4	13	0.517647	1
community1669_with_fungi	complete	5		0.434783	1
community166_with_fungi	complete	4		0.393443	1
community167	complete	3	13	0.5	1
community1670	complete	4	7	0.69697	1
community1670_with_fungi	complete	5	11	0.486111	1
community1671	complete	4	5	0.666667	1
community1671_with_fungi	complete	5		0.559524	1
community1672	complete	4	3	0.612903	1
community1672_with_fungi	complete	5	2	0.492063	1
community1673	complete	4	15	0.491667	1
community1673_with_fungi	complete	5	12	0.37037	1
community1674	complete	4	18	0.557823	1
community1674_with_fungi	complete	5	29	0.41	1
community1675	complete	4	18	0.577778	1
community1675_with_fungi	complete	5		0.455696	1
community1676	complete	4	15	0.574468	1
community1676_with_fungi	complete	5		0.419192	1
community1677	complete	4	7	0.593607	1
community1677_with_fungi	complete	5	18	0.453947	1
community1678	complete	4	13	0.540351	1
community1678_with_fungi	complete	5	12	0.392857	1
community1679	complete	4	16	0.536585	1
community1679_with_fungi	complete	5		0.417582	1
community167_with_fungi	complete	4	10	0.333333	1
community168	complete	3	8	0.445946	1
community1680	complete	4	13	0.530466	1
community1680_with_fungi	complete	5		0.444444	1
community1681	complete	4	9	0.595556	1
community1681_with_fungi	complete	5	8	0.487179	1
community1682	complete	4	8	0.547619	1
community1682_with_fungi	complete	5	18	0.385057	1
community1683	complete	4	13	0.609687	1
community1683_with_fungi	complete	5		0.491736	1
community1684	complete	4	18	0.557823	1
community1684_with_fungi	complete	5	15	0.41	1
community1685	complete	4	12	0.526984	1
community1685_with_fungi	complete	5		0.40991	1
community1686	complete	4	10	0.556962	1
community1686_with_fungi	complete	5	9	0.421053	1
community1687	complete	4	2	0.775956	1
community1687_with_fungi	complete	5	1	0.508197	1
community1688	complete	4	8	0.597015	1
community1688_with_fungi	complete	5	5	0.455224	1
community1689	complete	4	11	0.55814	1
community1689_with_fungi	complete	5		0.433333	1
community168_with_fungi	complete	4		0.333333	1
community169	complete	3	4	0.708333	1
community1690	complete	4	7	0.655914	1
community1690_with_fungi	complete	5	6	0.5	1
community1691	complete	4	9	0.538153	1
community1691_with_fungi	complete	5	25	0.389535	1
community1692	complete	4	10	0.556701	1
community1692_with_fungi	complete	5	9	0.416667	1
community1693	complete	4	25	0.516129	1
community1693_with_fungi	complete	5	30	0.356436	1
community1694	complete	4	8	0.626263	1
community1694_with_fungi	complete	5	13	0.450704	1
community1695	complete	4	17	0.565401	1
community1695_with_fungi	complete	5	17	0.439024	1
community1696	complete	4	15	0.5	1
community1696_with_fungi	complete	5	13	0.386905	1
community1697	complete	4	18	0.544061	1
community1697_with_fungi	complete	5		0.41954	1
community1698	complete	4	4	0.645161	1
community1698_with_fungi	complete	5	9	0.455882	1
community1699	complete	4	10	0.631111	1
community1699_with_fungi	complete	5		0.463855	1
community169_with_fungi	complete	4	4	0.506667	1
community16_with_fungi	complete	4	2	0.48	1
community17	complete	3	5	0.596491	1
community170	complete	3	3	0.72093	1
community1700	complete	4	15	0.647436	1
community1700_with_fungi	complete	5	27	0.435185	1
community1701	complete	4	13	0.488889	1
community1701_with_fungi	complete	5	28	0.369565	1
community1702	complete	4	11	0.548523	1
community1702_with_fungi	complete	5	22	0.424419	1
community1703	complete	4	19	0.518519	1
community1703_with_fungi	complete	5		0.425287	1
community1704	complete	4	6	0.57384	1
community1704_with_fungi	complete	5	6	0.455696	1
community1705	complete	4	20	0.539683	1
community1705_with_fungi	complete	5		0.355556	1
community1706	complete	4	8	0.595556	1
community1706_with_fungi	complete	5	7	0.448052	1
community1707	complete	4	9	0.551111	1
community1707_with_fungi	complete	5	8	0.487179	1
community1708	complete	4	6	0.689655	1
community1708_with_fungi	complete	5	10	0.492063	1
community1709	complete	4	12	0.593407	1
community1709_with_fungi	complete	5	10	0.429348	1
community170_with_fungi	complete	4	1	0.484848	1
community171	complete	3	12	0.527027	1
community1710	complete	4	11	0.530466	1
community1710_with_fungi	complete	5	28	0.373684	1
community1711	complete	4	16	0.517007	1
community1711_with_fungi	complete	5	28	0.431373	1
community1712	complete	4	9	0.503704	1
community1712_with_fungi	complete	5	7	0.4	1
community1713	complete	4	7	0.666667	1
community1713_with_fungi	complete	5	6	0.52381	1
community1714	complete	4	9	0.603175	1
community1714_with_fungi	complete	5	13	0.455224	1
community1715	complete	4	13	0.584362	1
community1715_with_fungi	complete	5	13	0.45122	1
community1716	complete	4	13	0.629108	1
community1716_with_fungi	complete	5	18	0.493421	1
community1717	complete	4	19	0.547368	1
community1717_with_fungi	complete	5		0.400943	1
community1718	complete	4	13	0.512821	1
community1718_with_fungi	complete	5		0.453125	1
community1719	complete	4	15	0.539007	1
community1719_with_fungi	complete	5		0.405	1
community171_with_fungi	complete	4	25	0.366667	1
community172	complete	3	3	0.677083	1
community1720	complete	4	14	0.548523	1
community1720_with_fungi	complete	5	12	0.440476	1
community1721	complete	4	11	0.583333	1
community1721_with_fungi	complete	5	23	0.431579	1
community1722	complete	4	8	0.647619	1
community1722_with_fungi	complete	5		0.542857	1
community1723	complete	4	14	0.552846	1
community1723_with_fungi	complete	5	12	0.414634	1
community1724	complete	4	7	0.676471	1
community1724_with_fungi	complete	5		0.506944	1
community1725	complete	4	14	0.57037	1
community1725_with_fungi	complete	5	23	0.394737	1
community1726	complete	4	16	0.55144	1
community1726_with_fungi	complete	5	21	0.405882	1
community1727	complete	4	13	0.570175	1
community1727_with_fungi	complete	5		0.455696	1
community1728	complete	4	12	0.584362	1
community1728_with_fungi	complete	5		0.430233	1
community1729	complete	4	19	0.494118	1
community1729_with_fungi	complete	5		0.397727	1
community172_with_fungi	complete	4		0.498442	1
community173	complete	3	14	0.453125	1
community1730	complete	4	5	0.616162	1
community1730_with_fungi	complete	5	12	0.479167	1
community1731	complete	4	19	0.54902	1
community1731_with_fungi	complete	5		0.407407	1
community1732	complete	4	15	0.560976	1
community1732_with_fungi	complete	5	12	0.420455	1
community1733	complete	4	11	0.594595	1
community1733_with_fungi	complete	5	18	0.493671	1
community1734	complete	4	10	0.595238	1
community1734_with_fungi	complete	5	20	0.418605	1
community1735	complete	4	5	0.666667	1
community1735_with_fungi	complete	5		0.514493	1
community1736	complete	4	15	0.553191	1
community1736_with_fungi	complete	5		0.443878	1
community1737	complete	4	12	0.547619	1
community1737_with_fungi	complete	5		0.438889	1
community1738	complete	4	17	0.528	1
community1738_with_fungi	complete	5		0.417323	1
community1739	complete	4	10	0.579439	1
community1739_with_fungi	complete	5		0.452586	1
community173_with_fungi	complete	4	13	0.343434	1
community174	complete	3	11	0.639344	1
community1740	complete	4	16	0.502058	1
community1740_with_fungi	complete	5		0.408046	1
community1741	complete	4	14	0.506024	1
community1741_with_fungi	complete	5		0.426136	1
community1742	complete	4	6	0.656566	1
community1742_with_fungi	complete	5	7	0.492424	1
community1743	complete	4	17	0.556701	1
community1743_with_fungi	complete	5	15	0.413265	1
community1744	complete	4	16	0.511111	1
community1744_with_fungi	complete	5		0.455446	1
community1745	complete	4	10	0.55814	1
community1745_with_fungi	complete	5	21	0.43956	1
community1746	complete	4	14	0.575342	1
community1746_with_fungi	complete	5		0.454545	1
community1747	complete	4	14	0.548673	1
community1747_with_fungi	complete	5	31	0.42735	1
community1748	complete	4	9	0.599034	1
community1748_with_fungi	complete	5	17	0.4	1
community1749	complete	4	16	0.55814	1
community1749_with_fungi	complete	5	24	0.396739	1
community174_with_fungi	complete	4	8	0.461538	1
community175	complete	3	5	0.507246	1
community1750	complete	4	15	0.56705	1
community1750_with_fungi	complete	5	14	0.450549	1
community1751	complete	4	6	0.655738	1
community1751_with_fungi	complete	5	5	0.507692	1
community1752	complete	4	15	0.564706	1
community1752_with_fungi	complete	5		0.461957	1
community1753	complete	4	13	0.562963	1
community1753_with_fungi	complete	5	27	0.43617	1
community1754	complete	4	7	0.60274	1
community1754_with_fungi	complete	5		0.480769	1
community1755	complete	4	7	0.564815	1
community1755_with_fungi	complete	5	15	0.427632	1
community1756	complete	4	17	0.611872	1
community1756_with_fungi	complete	5	22	0.410256	1
community1757	complete	4	12	0.554217	1
community1757_with_fungi	complete	5	22	0.408046	1
community1758	complete	4	12	0.559387	1
community1758_with_fungi	complete	5		0.436842	1
community1759	complete	4	7	0.687831	1
community1759_with_fungi	complete	5	11	0.492754	1
community175_with_fungi	complete	4	23	0.297297	1
community176	complete	3	9	0.527778	1
community1760	complete	4	10	0.62037	1
community1760_with_fungi	complete	5	7	0.452055	1
community1761	complete	4	9	0.528736	1
community1761_with_fungi	complete	5	9	0.408602	1
community1762	complete	4	11	0.566667	1
community1762_with_fungi	complete	5	21	0.415663	1
community1763	complete	4	7	0.599034	1
community1763_with_fungi	complete	5		0.453333	1
community1764	complete	4	7	0.636816	1
community1764_with_fungi	complete	5		0.521127	1
community1765	complete	4	10	0.545455	1
community1765_with_fungi	complete	5	23	0.450617	1
community1766	complete	4	6	0.699454	1
community1766_with_fungi	complete	5	3	0.55	1
community1767	complete	4	11	0.54902	1
community1767_with_fungi	complete	5	20	0.432584	1
community1768	complete	4	12	0.553191	1
community1768_with_fungi	complete	5	12	0.407216	1
community1769	complete	4	14	0.502283	1
community1769_with_fungi	complete	5	22	0.391026	1
community176_with_fungi	complete	4	9	0.356164	1
community177	complete	3	2	0.68	1
community1770	complete	4	13	0.55144	1
community1770_with_fungi	complete	5	14	0.421687	1
community1771	complete	4	12	0.621622	1
community1771_with_fungi	complete	5	10	0.428571	1
community1772	complete	4	11	0.572464	1
community1772_with_fungi	complete	5	27	0.395833	1
community1773	complete	4	19	0.512821	1
community1773_with_fungi	complete	5		0.40625	1
community1774	complete	4	13		1
community1774_with_fungi	complete	5	27	0.415888	1
community1775	complete	4	14	0.571429	1
community1775_with_fungi	complete	5		0.442857	1
community1776	complete	4	17	0.584475	1
community1776_with_fungi	complete	5		0.448718	1
community1777	complete	4	13	0.609756	1
community1777_with_fungi	complete	5	12	0.416667	1
community1778	complete	4	16	0.50165	1
community1778_with_fungi	complete	5	14	0.4	1
community1779	complete	4	5	0.666667	1
community1779_with_fungi	complete	5	5	0.507042	1
community177_with_fungi	complete	4	1	0.421769	1
community178	complete	3	10	0.477612	1
community1780	complete	4	17	0.517647	1
community1780_with_fungi	complete	5		0.417582	1
community1781	complete	4	12	0.521452	1
community1781_with_fungi	complete	5		0.415094	1
community1782	complete	4	12	0.544803	1
community1782_with_fungi	complete	5	23	0.401042	1
community1783	complete	4	8	0.676471	1
community1783_with_fungi	complete	5	12	0.52	1
community1784	complete	4	9	0.639269	1
community1784_with_fungi	complete	5	6	0.465753	1
community1785	complete	4	6	0.637255	1
community1785_with_fungi	complete	5	13	0.443662	1
community1786	complete	4	13	0.540351	1
community1786_with_fungi	complete	5		0.431373	1
community1787	complete	4	15	0.554386	1
community1787_with_fungi	complete	5	12	0.405263	1
community1788	complete	4	12	0.58216	1
community1788_with_fungi	complete	5	10	0.465278	1
community1789	complete	4	4	0.666667	1
community1789_with_fungi	complete	5	10	0.557971	1
community178_with_fungi	complete	4		0.388889	1
community179	complete	3	10	0.527778	1
community1790	complete	4	5	0.71345	1
community1790_with_fungi	complete	5	5	0.525424	1
community1791	complete	4	21	0.546667	1
community1791_with_fungi	complete	5	17	0.416667	1
community1792	complete	4	21	0.527778	1
community1792_with_fungi	complete	5	19	0.42268	1
community1793	complete	4	16	0.513333	1
community1793_with_fungi	complete	5		0.435185	1
community1794	complete	4	20	0.531646	1
community1794_with_fungi	complete	5	24	0.414634	1
community1795	complete	4	6	0.628571	1
community1795_with_fungi	complete	5	5	0.485915	1
community1796	complete	4	15	0.542222	1
community1796_with_fungi	complete	5	14	0.396104	1
community1797	complete	4	7	0.657534	1
community1797_with_fungi	complete	5		0.531646	1
community1798	complete	4	7	0.580087	1
community1798_with_fungi	complete	5		0.457317	1
community1799	complete	4	17	0.546185	1
community1799_with_fungi	complete	5		0.424419	1
community179_with_fungi	complete	4	22	0.333333	1
community17_with_fungi	complete	4	15	0.379487	1
community18	complete	3	18	0.523256	1
community180	complete	3	4	0.704545	1
community1800	complete	4	17	0.533333	1
community1800_with_fungi	complete	5	15	0.392857	1
community1801	complete	4	15	0.525	1
community1801_with_fungi	complete	5	21	0.372093	1
community1802	complete	4	16	0.562963	1
community1802_with_fungi	complete	5		0.451613	1
community1803	complete	4	15	0.54321	1
community1803_with_fungi	complete	5	24	0.41954	1
community1804	complete	4	11	0.57384	1
community1804_with_fungi	complete	5	9	0.43125	1
community1805	complete	4	12	0.567901	1
community1805_with_fungi	complete	5	20	0.418605	1
community1806	complete	4	12	0.569579	1
community1806_with_fungi	complete	5	28	0.415094	1
community1807	complete	4	18	0.557078	1
community1807_with_fungi	complete	5		0.427632	1
community1808	complete	4	13	0.56705	1
community1808_with_fungi	complete	5	26	0.375	1
community1809	complete	4	14	0.550388	1
community1809_with_fungi	complete	5	21	0.442529	1
community180_with_fungi	complete	4		0.510638	1
community181	complete	3	13	0.485294	1
community1810	complete	4	6	0.63388	1
community1810_with_fungi	complete	5	12	0.492188	1
community1811	complete	4	8	0.631579	1
community1811_with_fungi	complete	5	18	0.4375	1
community1812	complete	4	16	0.590278	1
community1812_with_fungi	complete	5	26	0.419192	1
community1813	complete	4	8	0.576132	1
community1813_with_fungi	complete	5	20	0.428571	1
community1814	complete	4	6	0.619048	1
community1814_with_fungi	complete	5	3	0.535211	1
community1815	complete	4	12	0.606838	1
community1815_with_fungi	complete	5	10	0.448052	1
community1816	complete	4	13	0.562771	1
community1816_with_fungi	complete	5	22	0.415663	1
community1817	complete	4	10	0.539007	1
community1817_with_fungi	complete	5		0.426471	1
community1818	complete	4	6	0.635897	1
community1818_with_fungi	complete	5		0.522388	1
community1819	complete	4	8	0.510288	1
community1819_with_fungi	complete	5	6	0.396341	1
community181_with_fungi	complete	4		0.361905	1
community182	complete	3	5	0.542857	1
community1820	complete	4	11	0.611872	1
community1820_with_fungi	complete	5	10	0.466667	1
community182_with_fungi	complete	4	18	0.388889	1
community183	complete	3	9	0.544118	1
community183_with_fungi	complete	4		0.464912	1
community184	complete	3	4	0.764706	1
community184_with_fungi	complete	4	6	0.509091	1
community185	complete	3	21	0.5	1
community185_with_fungi	complete	4	19	0.328042	1
community186	complete	3	2	0.645833	1
community186_with_fungi	complete	4	2	0.5	1
community187	complete	3	11	0.612903	1
community187_with_fungi	complete	4		0.467662	1
community188	complete	3	4	0.6	1
community188_with_fungi	complete	4	1	0.421769	1
community189	complete	3	10	0.549451	1
community189_with_fungi	complete	4	11	0.373626	1
community18_with_fungi	complete	4		0.391304	1
community19	complete	3	6	0.507246	1
community190	complete	3	13	0.5	1
community190_with_fungi	complete	4		0.387097	1
community191	complete	3	6	0.5	1
community191_with_fungi	complete	4		0.4	1
community192	complete	3	15	0.608696	1
community192_with_fungi	complete	4		0.416667	1
community193	complete	3	5	0.711111	1
community193_with_fungi	complete	4		0.462585	1
community194	complete	3	12	0.56338	1
community194_with_fungi	complete	4		0.378378	1
community195	complete	3	9	0.576271	1
community195_with_fungi	complete	4	17	0.430108	1
community196	complete	3	9	0.551282	1
community196_with_fungi	complete	4	25	0.373984	1
community197	complete	3	9	0.44	1
community197_with_fungi	complete	4	9	0.34632	1
community198	complete	3	7	0.537037	1
community198_with_fungi	complete	4		0.427673	1
community199	complete	3	5	0.590164	1
community199_with_fungi	complete	4	12	0.40625	1
community19_with_fungi	complete	4	5	0.338308	1
community1_with_fungi	complete	4	1	0.524823	1
community2	complete	3	6	0.679245	1
community20	complete	3	12	0.52381	1
community200	complete	3	10	0.52381	1
community200_with_fungi	complete	4	19	0.347826	1
community201	complete	3	10	0.5	1
community201_with_fungi	complete	4	10	0.315315	1
community202	complete	3	10	0.596491	1
community202_with_fungi	complete	4	8	0.451613	1
community203	complete	3	18	0.461538	1
community203_with_fungi	complete	4		0.352941	1
community204	complete	3	9	0.444444	1
community204_with_fungi	complete	4	9	0.378378	1
community205	complete	3	8	0.5	1
community205_with_fungi	complete	4	28	0.367041	1
community206	complete	3	4	0.525424	1
community206_with_fungi	complete	4		0.349727	1
community207	complete	3	7	0.596491	1
community207_with_fungi	complete	4		0.444444	1
community208	complete	3	9	0.584906	1
community208_with_fungi	complete	4		0.436364	1
community209	complete	3	7	0.557377	1
community209_with_fungi	complete	4	15	0.416667	1
community20_with_fungi	complete	4	12	0.434343	1
community21	complete	3	11	0.602564	1
community210	complete	3	4	0.708333	1
community210_with_fungi	complete	4	8	0.453333	1
community211	complete	3	8	0.551282	1
community211_with_fungi	complete	4	7	0.362869	1
community212	complete	3	8	0.53125	1
community212_with_fungi	complete	4		0.375405	1
community213	complete	3	2	0.66	1
community213_with_fungi	complete	4	2	0.515723	1
community214	complete	3	3	0.681818	1
community214_with_fungi	complete	4		0.525641	1
community215	complete	3	8	0.583333	1
community215_with_fungi	complete	4	6	0.419355	1
community216	complete	3	7	0.527027	1
community216_with_fungi	complete	4	25	0.345679	1
community217	complete	3	12	0.57377	1
community217_with_fungi	complete	4	9	0.393443	1
community218	complete	3	2	0.6	1
community218_with_fungi	complete	4	7	0.427673	1
community219	complete	3	4	0.630435	1
community219_with_fungi	complete	4	10	0.395062	1
community21_with_fungi	complete	4	8	0.430894	1
community22	complete	3	12	0.466667	1
community220	complete	3	8	0.660714	1
community220_with_fungi	complete	4		0.469945	1
community221	complete	3	10	0.574074	1
community221_with_fungi	complete	4	14	0.388889	1
community222	complete	3	3	0.617021	1
community222_with_fungi	complete	4	7	0.431373	1
community223	complete	3	11	0.535211	1
community223_with_fungi	complete	4	11	0.429224	1
community224	complete	3	10	0.6	1
community224_with_fungi	complete	4	14	0.388889	1
community225	complete	3	5	0.7	1
community225_with_fungi	complete	4		0.521212	1
community226	complete	3	12	0.541667	1
community226_with_fungi	complete	4		0.367347	1
community227	complete	3	14	0.52381	1
community227_with_fungi	complete	4		0.40796	1
community228	complete	3	3	0.692308	1
community228_with_fungi	complete	4	10	0.452381	1
community229	complete	3	5	0.653061	1
community229_with_fungi	complete	4		0.45679	1
community22_with_fungi	complete	4	11	0.363636	1
community23	complete	3	2	0.660377	1
community230	complete	3	13	0.444444	1
community230_with_fungi	complete	4	19	0.30303	1
community231	complete	3	9	0.540541	1
community231_with_fungi	complete	4	9	0.380952	1
community232	complete	3	6	0.7	1
community232_with_fungi	complete	4	10	0.402516	1
community233	complete	3	12	0.580645	1
community233_with_fungi	complete	4	9	0.420513	1
community234	complete	3	12	0.576923	1
community234_with_fungi	complete	4	8	0.392157	1
community235	complete	3	5	0.649123	1
community235_with_fungi	complete	4		0.510417	1
community236	complete	3	9	0.602941	1
community236_with_fungi	complete	4	18	0.394366	1
community237	complete	3	3	0.634615	1
community237_with_fungi	complete	4	2	0.5	1
community238	complete	3	4	0.58	1
community238_with_fungi	complete	4	9	0.427673	1
community239	complete	3	9	0.471429	1
community239_with_fungi	complete	4	22	0.315315	1
community23_with_fungi	complete	4	2	0.533333	1
community24	complete	3	2	0.638298	1
community240	complete	3	1	0.644444	1
community240_with_fungi	complete	4		0.489796	1
community241	complete	3	7	0.5	1
community241_with_fungi	complete	4	21	0.368421	1
community242	complete	3	1	0.666667	1
community242_with_fungi	complete	4		0.566038	1
community243	complete	3	10	0.596491	1
community243_with_fungi	complete	4		0.437158	1
community244	complete	3	5	0.632653	1
community244_with_fungi	complete	4	3	0.506667	1
community245	complete	3	3	0.673469	1
community245_with_fungi	complete	4	8	0.448718	1
community246	complete	3	3	0.6	1
community246_with_fungi	complete	4	3	0.45614	1
community247	complete	3	9	0.640449	1
community247_with_fungi	complete	4		0.491582	1
community248	complete	3	2		1
community248_with_fungi	complete	4	1	0.518519	1
community249	complete	3	3	0.659091	1
community249_with_fungi	complete	4	8	0.458333	1
community24_with_fungi	complete	4	7	0.466667	1
community25	complete	3	3	0.673077	1
community250	complete	3	4	0.666667	1
community250_with_fungi	complete	4	9	0.428571	1
community251	complete	3	10	0.465753	1
community251_with_fungi	complete	4	9	0.324561	1
community252	complete	3	3	0.659091	1
community252_with_fungi	complete	4	3	0.444444	1
community253	complete	3	8	0.646341	1
community253_with_fungi	complete	4	25	0.439394	1
community254	complete	3	7	0.508475	1
community254_with_fungi	complete	4	17	0.354839	1
community255	complete	3	6	0.607843	1
community255_with_fungi	complete	4		0.440678	1
community256	complete	3	9	0.536585	1
community256_with_fungi	complete	4	28	0.363636	1
community257	complete	3	5	0.660377	1
community257_with_fungi	complete	4	3	0.452381	1
community258	complete	3	2	0.727273	1
community258_with_fungi	complete	4	2	0.521739	1
community259	complete	3	3	0.673469	1
community259_with_fungi	complete	4		0.496732	1
community25_with_fungi	complete	4	8	0.421053	1
community26	complete	3	5	0.686275	1
community260	complete	3	10	0.537313	1
[truncated: 70,801 more rows]

## Sheet: Description
Random communities
20 different sets of random communities across different phyla as input for SMETANA analysis.
455, 1365 communities composed of three and four bactertial GSMMs, respectively, in each random set.
Every bacterial community has a version where a fungal GSMM is added which is labelled as community_id+"_with_fungi".
Hence, 3640 community in each random set in total.
SMETANA results
SMETANA output of the analyzed random communities
