# Supplementary material for: Saccharomyces boulardii enhances anti-inflammatory effectors and AhR activation via metabolic interactions in probiotic communities
Source: ISME J. 2024 Nov 3;18(1):wrae212. doi: 10.1093/ismejo/wrae212 (PMC11631509; doi:10.1093/ismejo/wrae212)
Supplement: Table_S5_wrae212 [file table_s5_wrae212.xlsx]

## Sheet: Gene Association
GSMM ID	Exchanged metabolite	Compartment	Metabolizing reaction ID	Metabolizing reaction name	Gene-Reaction rule
B_longum_subsp_infantis_xml	D-Glucose	cytosol	AMALT3	Amylomaltase (maltopentaose)	BAJ69895_1
B_longum_subsp_infantis_xml	D-Glucose	cytosol	GLCt2pp	D-glucose transport in via proton symport (periplasm)	BAJ67946_1 or BAJ70048_1
B_longum_subsp_infantis_xml	D-Glucose	cytosol	BGLA1	6-phospho-beta-glucosidase	BAJ69551_1
B_longum_subsp_infantis_xml	D-Glucose	cytosol	GLS	Glucan hydrolysis by beta-1,4- and beta-1,3 glucosidase	BAJ68223_1
B_longum_subsp_infantis_xml	D-Glucose	cytosol	MLTG2	Maltodextrin glucosidase (maltotetraose)	BAJ69275_1 or BAJ70103_1
B_longum_subsp_infantis_xml	D-Glucose	cytosol	AMALT2	Amylomaltase (maltotetraose)	BAJ69895_1
B_longum_subsp_infantis_xml	D-Glucose	cytosol	AMALT1	Amylomaltase (maltotriose)	BAJ69895_1
B_longum_subsp_infantis_xml	D-Glucose	cytosol	MLTG4	Maltodextrin glucosidase (maltohexaose)	BAJ69275_1 or BAJ70103_1
B_longum_subsp_infantis_xml	D-Glucose	cytosol	LACZ	B-galactosidase	BAJ68216_1 or BAJ69988_1 or BAJ70064_1
B_longum_subsp_infantis_xml	D-Glucose	cytosol	GLCt2	GLCt2	BAJ67946_1
B_longum_subsp_infantis_xml	D-Glucose	cytosol	LMN2	Laminaribiase	BAJ68223_1
B_longum_subsp_infantis_xml	D-Glucose	cytosol	TRE6PH	Trehalose-6-phosphate hydrolase	BAJ67880_1 or BAJ70103_1
B_longum_subsp_infantis_xml	D-Glucose	cytosol	SUCR	Sucrose hydrolyzing enzyme	BAJ68394_1 or BAJ69710_1 or BAJ70103_1
B_longum_subsp_infantis_xml	D-Glucose	cytosol	MALT	Alpha glucosidase	BAJ67734_1 or BAJ67880_1 or BAJ70103_1
B_longum_subsp_infantis_xml	D-Glucose	cytosol	MLTG5	Maltodextrin glucosidase (maltoheptaose)	BAJ69275_1 or BAJ70103_1
B_longum_subsp_infantis_xml	D-Glucose	cytosol	AMALT4	Amylomaltase (maltohexaose)	BAJ69895_1
B_longum_subsp_infantis_xml	D-Glucose	cytosol	PPGKr	PPGKr	BAJ68329_1
B_longum_subsp_infantis_xml	D-Glucose	cytosol	HEX1	Hexokinase (D-glucose:ATP)	BAJ68162_1 or BAJ68485_1 or BAJ70049_1
B_longum_subsp_infantis_xml	D-Glucose	cytosol	MLTG1	Maltodextrin glucosidase (maltotriose)	BAJ69275_1 or BAJ70103_1
B_longum_subsp_infantis_xml	D-Glucose	cytosol	MLTG3	Maltodextrin glucosidase (maltopentaose)	BAJ69275_1 or BAJ70103_1
B_longum_subsp_infantis_xml	D-Glucose	cytosol	G6PP	Glucose-6-phosphate phosphatase	BAJ69106_1
B_longum_subsp_infantis_xml	D-Glucose	cytosol	MLTG6	Maltodextrin glucosidase dextrin	BAJ70103_1
B_longum_subsp_infantis_xml	D-Glucose	cytosol	BGLA	Beta-glucosidase	BAJ68223_1
B_longum_subsp_infantis_xml	D-Glucose	cytosol	GLCabc	GLCabc	BAJ68061_1 and BAJ69830_1 and BAJ70124_1
B_longum_subsp_infantis_xml	D-Glucose	cytosol	GLS2	Glucan hydrolysis by beta-1,4- and beta-1,3 glucosidase	BAJ68223_1
B_longum_subsp_infantis_xml	D-Glucose	cytosol	GALS3	A-galactosidase (melibiose)	BAJ70108_1
B_longum_subsp_infantis_xml	D-Glucose	extracellular space	AMYLe	Amylose hydrolysis by alpha-1,4-amylase	BAJ67880_1
B_longum_subsp_infantis_xml	D-Glucose	extracellular space	GLYCOe	Glycogen hydrolysis by samylases	BAJ67880_1
B_longum_subsp_infantis_xml	D-Glucose	extracellular space	GLCtex	Glucose transport via diffusion (extracellular to periplasm)
B_longum_subsp_infantis_xml	D-Glucose	extracellular space	EX_glc__D_e	R_EX_glc__D_e
B_longum_subsp_infantis_xml	D-Glucose	extracellular space	GLCabc	GLCabc	BAJ68061_1 and BAJ69830_1 and BAJ70124_1
B_longum_subsp_infantis_xml	D-Glucose	extracellular space	GLCt2	GLCt2	BAJ67946_1
B_longum_subsp_infantis_xml	D-Glucose	periplasm	LACZpp	B-galactosidase	BAJ68216_1
B_longum_subsp_infantis_xml	D-Glucose	periplasm	GLCt2pp	D-glucose transport in via proton symport (periplasm)	BAJ67946_1 or BAJ70048_1
B_longum_subsp_infantis_xml	D-Glucose	periplasm	GLCtex	Glucose transport via diffusion (extracellular to periplasm)
B_longum_subsp_infantis_xml	D-Glucose	periplasm	GLCptspp	D-glucose transport via PEP:Pyr PTS (periplasm)	BAJ67774_1 and BAJ70119_1
B_longum_subsp_infantis_xml	H2O	cytosol	CA2abcpp	Calcium transport via ABC system (periplasm)	BAJ68538_1
B_longum_subsp_infantis_xml	H2O	cytosol	DHORTS	Dihydroorotase	BAJ69078_1
B_longum_subsp_infantis_xml	H2O	cytosol	DHPPDA	Diaminohydroxyphosphoribosylaminopyrimidine deaminase	BAJ67987_1
B_longum_subsp_infantis_xml	H2O	cytosol	UDCPDP	Undecaprenyl-diphosphatase	BAJ68766_1
B_longum_subsp_infantis_xml	H2O	cytosol	5DOAN	5'-deoxyadenosine nuclosidase
B_longum_subsp_infantis_xml	H2O	cytosol	PE160abcpp	Phosphatidylethanolamine transport via ABC system (n-C16:0, periplasm)	BAJ68233_1 or BAJ70054_1
B_longum_subsp_infantis_xml	H2O	cytosol	AHCYSNS	S-adenosylhomocysteine nucleosidase	BAJ67960_1
B_longum_subsp_infantis_xml	H2O	cytosol	Growth	Biomass reaction
B_longum_subsp_infantis_xml	H2O	cytosol	ATPM	R_ATPM	spontaneous
B_longum_subsp_infantis_xml	H2O	cytosol	R5PP	Ribose 5-phosphate phosphatase	BAJ69106_1
B_longum_subsp_infantis_xml	H2O	cytosol	CA2abc1	Calcium efflux via ABC system	BAJ70117_1
B_longum_subsp_infantis_xml	H2O	cytosol	GTPCI	GTP cyclohydrolase I	BAJ68148_1
B_longum_subsp_infantis_xml	H2O	cytosol	GLCabc	GLCabc	BAJ68061_1 and BAJ69830_1 and BAJ70124_1
B_longum_subsp_infantis_xml	H2O	cytosol	GPDDA2	Glycerophosphodiester phosphodiesterase (Glycerophosphoethanolamine)	BAJ70019_1
B_longum_subsp_infantis_xml	H2O	cytosol	XYLOS2	Exo-xylosidase	BAJ68223_1
B_longum_subsp_infantis_xml	H2O	cytosol	GTPCII2	GTP cyclohydrolase II (25drapp)
B_longum_subsp_infantis_xml	H2O	cytosol	MLTG4	Maltodextrin glucosidase (maltohexaose)	BAJ69275_1 or BAJ70103_1
B_longum_subsp_infantis_xml	H2O	cytosol	CYSabc	L-cysteine transport via ABC system
B_longum_subsp_infantis_xml	H2O	cytosol	AIRC1	Phosphoribosylaminoimidazole carboxylase ATP dependent	BAJ69631_1 and BAJ69632_1
B_longum_subsp_infantis_xml	H2O	cytosol	PROabc	L-proline transport via ABC system	BAJ67615_1 and BAJ69270_1
B_longum_subsp_infantis_xml	H2O	cytosol	GLYBabc	Glycine betaine transport via ABC system	BAJ67615_1 and BAJ69270_1
B_longum_subsp_infantis_xml	H2O	cytosol	PPC	Phosphoenolpyruvate carboxylase	BAJ67651_1
B_longum_subsp_infantis_xml	H2O	cytosol	3PEPTabcpp	Tripeptide (LalaDgluMdap) transport via ABC system (periplasm)	BAJ67649_1 and BAJ68247_1 and BAJ68248_1 and BAJ69111_1 and BAJ70070_1
B_longum_subsp_infantis_xml	H2O	cytosol	AHCi	Adenosylhomocysteinase	BAJ69602_1
B_longum_subsp_infantis_xml	H2O	cytosol	PE140abcpp	Phosphatidylethanolamine transport via ABC system (n-C14:0, periplasm)	BAJ70054_1
B_longum_subsp_infantis_xml	H2O	cytosol	ACONTb	Aconitase (half-reaction B, Isocitrate hydro-lyase)	BAJ68539_1
B_longum_subsp_infantis_xml	H2O	cytosol	CYTDH	Cytidine hydrolase	BAJ68236_1 or BAJ69660_1
B_longum_subsp_infantis_xml	H2O	cytosol	PPNDH	Prephenate dehydratase	BAJ68525_1
B_longum_subsp_infantis_xml	H2O	cytosol	G6PP	Glucose-6-phosphate phosphatase	BAJ69106_1
B_longum_subsp_infantis_xml	H2O	cytosol	G5SADs	L-glutamate 5-semialdehyde dehydratase (spontaneous)	spontaneous
B_longum_subsp_infantis_xml	H2O	cytosol	GTHRDabc2pp	Glutathione export via ABC system (cytoplasm to periplasm)	BAJ68032_1 and BAJ68033_1
B_longum_subsp_infantis_xml	H2O	cytosol	AHMMPS_1	4 amino 5 hydroxymethyl 2 methylpyrimidine synthetase	BAJ68402_1
B_longum_subsp_infantis_xml	H2O	cytosol	IMPC	IMP cyclohydrolase	BAJ68779_1
B_longum_subsp_infantis_xml	H2O	cytosol	PRATPP	Phosphoribosyl-ATP pyrophosphatase	BAJ68994_1
B_longum_subsp_infantis_xml	H2O	cytosol	MICITDr	2-methylisocitrate dehydratase	BAJ68539_1
B_longum_subsp_infantis_xml	H2O	cytosol	FFSD	Beta-fructofuranosidase	BAJ68394_1
B_longum_subsp_infantis_xml	H2O	cytosol	GLYC3Pabc	Sn-Glycerol 3-phosphate transport via ABC system	(BAJ70016_1 and BAJ70018_1 and BAJ70026_1) or (BAJ67977_1 and BAJ70010_1 and BAJ70017_1 and BAJ70124_1)
B_longum_subsp_infantis_xml	H2O	cytosol	IGPDH	Imidazoleglycerol-phosphate dehydratase	BAJ68433_1
B_longum_subsp_infantis_xml	H2O	cytosol	LMN2abc	Laminoribiose transport via ABC-transporter
B_longum_subsp_infantis_xml	H2O	cytosol	ACONTa	Aconitase (half-reaction A, Citrate hydro-lyase)	BAJ68539_1
B_longum_subsp_infantis_xml	H2O	cytosol	H2Otpp	H2O transport via diffusion (periplasm)	BAJ68780_1 or spontaneous
B_longum_subsp_infantis_xml	H2O	cytosol	PLPS	Pyridoxal-5-phosphate synthase	BAJ69645_1 and BAJ69646_1
B_longum_subsp_infantis_xml	H2O	cytosol	PTRCabcpp	Putrescine transport via ABC system (periplasm)	BAJ70011_1
B_longum_subsp_infantis_xml	H2O	cytosol	ZN2abcpp	Zinc (Zn+2) ABC transporter, efflux (periplasm)	BAJ67698_1
B_longum_subsp_infantis_xml	H2O	cytosol	DHQTi	3-dehydroquinate dehydratase, irreversible	BAJ69233_1 or BAJ69480_1
B_longum_subsp_infantis_xml	H2O	cytosol	ALAALAabcpp	D-alanyl-D-alanine (DalaDala) transport via ABC system (periplasm)	(BAJ67647_1 and BAJ67649_1 and BAJ68247_1 and BAJ68248_1 and BAJ68478_1) or (BAJ67649_1 and BAJ67874_1 and BAJ68247_1 and BAJ68248_1 and BAJ68478_1) or (BAJ68246_1 and BAJ68248_1 and BAJ68442_1 and BAJ68479_1 and BAJ69662_1)
B_longum_subsp_infantis_xml	H2O	cytosol	4HTHRS	4-Hydroxy-L-threonine synthase	BAJ69492_1
B_longum_subsp_infantis_xml	H2O	cytosol	ZNabc	Zinc transport via ABC system
B_longum_subsp_infantis_xml	H2O	cytosol	LDGUNPD	Linear diguanylate phosphodiesterase
B_longum_subsp_infantis_xml	H2O	cytosol	PSP_L	Phosphoserine phosphatase (L-serine)	BAJ69709_1 or BAJ69784_1
B_longum_subsp_infantis_xml	H2O	cytosol	GTPHs	GTP amine hydrolysis (spontaneous)	spontaneous
B_longum_subsp_infantis_xml	H2O	cytosol	GTPH1	GTP diphosphohydrolase	BAJ68578_1
B_longum_subsp_infantis_xml	H2O	cytosol	MLTG5	Maltodextrin glucosidase (maltoheptaose)	BAJ69275_1 or BAJ70103_1
B_longum_subsp_infantis_xml	H2O	cytosol	PRFGS	Phosphoribosylformylglycinamidine synthase	BAJ69591_1
B_longum_subsp_infantis_xml	H2O	cytosol	QULNS	Quinolinate synthase	BAJ68517_1
B_longum_subsp_infantis_xml	H2O	cytosol	CYSTS_2	Cystathionine b synthase
B_longum_subsp_infantis_xml	H2O	cytosol	DNTPPA	Dihydroneopterin triphosphate pyrophosphatase	BAJ69654_1 or BAJ70137_1
B_longum_subsp_infantis_xml	H2O	cytosol	AGDC	N-acetylglucosamine-6-phosphate deacetylase	BAJ68489_1
B_longum_subsp_infantis_xml	H2O	cytosol	HCO3E	HCO3 equilibration reaction	BAJ67629_1 or spontaneous
B_longum_subsp_infantis_xml	H2O	cytosol	MI1PP	Myo-inositol 1-phosphatase	BAJ69780_1
B_longum_subsp_infantis_xml	H2O	cytosol	RBFSa	Riboflavin synthase	BAJ67990_1 or (BAJ67988_1 and BAJ67990_1)
B_longum_subsp_infantis_xml	H2O	cytosol	LEUabc	L-leucine transport via ABC system	BAJ68174_1 and BAJ68175_1 and BAJ68176_1 and BAJ68177_1 and BAJ68178_1
B_longum_subsp_infantis_xml	H2O	cytosol	G6PDA	Glucosamine-6-phosphate deaminase	BAJ68488_1
B_longum_subsp_infantis_xml	H2O	cytosol	INSH	Inosine hydrolase	BAJ67975_1
B_longum_subsp_infantis_xml	H2O	cytosol	PRAMPC	Phosphoribosyl-AMP cyclohydrolase	BAJ68676_1
B_longum_subsp_infantis_xml	H2O	cytosol	PDXPP	Pyridoxine 5-phosphate phosphatase	BAJ69106_1
B_longum_subsp_infantis_xml	H2O	cytosol	TMN	Thiaminase	BAJ69089_1
B_longum_subsp_infantis_xml	H2O	cytosol	NNAM	Nicotinamidase	BAJ69260_1
B_longum_subsp_infantis_xml	H2O	cytosol	THDPS	Tetrahydrodipicolinate succinylase	BAJ68193_1 or BAJ69550_1
B_longum_subsp_infantis_xml	H2O	cytosol	G3PT	Glycerol-3-phosphatase	BAJ69106_1
B_longum_subsp_infantis_xml	H2O	cytosol	TAGO	Tag O reaction for initiation of teichoic acid
B_longum_subsp_infantis_xml	H2O	cytosol	THRabc	L-threonine transport via ABC system	BAJ68174_1 and BAJ68175_1 and BAJ68176_1 and BAJ68177_1 and BAJ68178_1
B_longum_subsp_infantis_xml	H2O	cytosol	4HBZR	4-hydroxybenzoylCoA reducatse
B_longum_subsp_infantis_xml	H2O	cytosol	METAT	Methionine adenosyltransferase	BAJ69790_1
B_longum_subsp_infantis_xml	H2O	cytosol	CSND	Cytosine deaminase	BAJ70109_1
B_longum_subsp_infantis_xml	H2O	cytosol	KAS1	B-ketoacyl synthetase (Iso-C14:0)
B_longum_subsp_infantis_xml	H2O	cytosol	CS	Citrate synthase	BAJ68192_1
B_longum_subsp_infantis_xml	H2O	cytosol	F6PP	D-fructose 6-phosphate phosphatase	BAJ69106_1
B_longum_subsp_infantis_xml	H2O	cytosol	MALTabc	Maltose transport via ABC system	BAJ68061_1 and BAJ69830_1 and BAJ70124_1
B_longum_subsp_infantis_xml	H2O	cytosol	PPA2	Inorganic triphosphatase	BAJ69477_1
B_longum_subsp_infantis_xml	H2O	cytosol	BGLA1	6-phospho-beta-glucosidase	BAJ69551_1
B_longum_subsp_infantis_xml	H2O	cytosol	GCALDD	Glycolaldehyde dehydrogenase	BAJ69611_1
B_longum_subsp_infantis_xml	H2O	cytosol	IPDPS	1-hydroxy-2-methyl-2-(E)-butenyl 4-diphosphate reductase (ipdp)	BAJ68504_1 or BAJ69393_1
B_longum_subsp_infantis_xml	H2O	cytosol	CYSabc2pp	L-cysteine export via ABC system (cytoplasm to periplasm)	BAJ68032_1 and BAJ68033_1
B_longum_subsp_infantis_xml	H2O	cytosol	GHMT2r	Glycine hydroxymethyltransferase, reversible	BAJ69491_1
B_longum_subsp_infantis_xml	H2O	cytosol	FE3abc	FE3abc	BAJ68370_1 and BAJ70081_1
B_longum_subsp_infantis_xml	H2O	cytosol	PA160abcpp	Phosphatidate transport via ABC system (n-C16:0, periplasm)	BAJ70054_1
B_longum_subsp_infantis_xml	H2O	cytosol	AMPTASECG	Alanyl aminopeptidase (cys-gly)	BAJ69687_1
B_longum_subsp_infantis_xml	H2O	cytosol	PPA	Inorganic diphosphatase	BAJ67879_1 or BAJ69122_1 or BAJ69477_1
B_longum_subsp_infantis_xml	H2O	cytosol	LPLIPAL2E160	Lysophospholipase L2 (2-acylglycerophosphoethanolamine, n-C16:0)	BAJ67679_1
B_longum_subsp_infantis_xml	H2O	cytosol	DMPPS	1-hydroxy-2-methyl-2-(E)-butenyl 4-diphosphate reductase (dmpp)	BAJ68504_1 or BAJ69393_1
B_longum_subsp_infantis_xml	H2O	cytosol	FACOAE161	Fatty-acid-CoA thioesterase (hexadecenoate)	BAJ68152_1
B_longum_subsp_infantis_xml	H2O	cytosol	ILEabc	L-isoleucine transport via ABC system	BAJ68174_1 and BAJ68175_1 and BAJ68176_1 and BAJ68177_1 and BAJ68178_1
B_longum_subsp_infantis_xml	H2O	cytosol	MNNH	D-mannonate hydrolyase
B_longum_subsp_infantis_xml	H2O	cytosol	MLTG2	Maltodextrin glucosidase (maltotetraose)	BAJ69275_1 or BAJ70103_1
B_longum_subsp_infantis_xml	H2O	cytosol	GDPTPDP	Guanosine 3'-diphosphate 5'-triphosphate 3'-diphosphatase	BAJ69122_1
B_longum_subsp_infantis_xml	H2O	cytosol	RAFH	Raffinose hydrolyzing enzyme	BAJ68394_1 or BAJ69710_1
B_longum_subsp_infantis_xml	H2O	cytosol	TRPS2	Tryptophan synthase (indole)	BAJ68997_1 and BAJ68998_1
B_longum_subsp_infantis_xml	H2O	cytosol	MCITD	2-methylcitrate dehydratase
B_longum_subsp_infantis_xml	H2O	cytosol	ACYP_2	Acylphosphatase (2)	BAJ68430_1
B_longum_subsp_infantis_xml	H2O	cytosol	CA2abc	CA2abc	BAJ70117_1
B_longum_subsp_infantis_xml	H2O	cytosol	SALCHS4FEabcpp	Salmochelin S4 Fe III transport via ABC system periplasm
B_longum_subsp_infantis_xml	H2O	cytosol	C160SN	C160SN
B_longum_subsp_infantis_xml	H2O	cytosol	LPLIPAL2E180	Lysophospholipase L2 (2-acylglycerophosphoethanolamine, n-C18:0)	BAJ67679_1
B_longum_subsp_infantis_xml	H2O	cytosol	ALAabc	L-alanine transport via ABC system	BAJ68174_1 and BAJ68175_1 and BAJ68176_1 and BAJ68177_1 and BAJ68178_1
B_longum_subsp_infantis_xml	H2O	cytosol	ATPHs	ATP amine hydrolysis (spontaneous)	spontaneous
B_longum_subsp_infantis_xml	H2O	cytosol	MALTTTRabc	Maltotetraose transport via ABC system
B_longum_subsp_infantis_xml	H2O	cytosol	CDAPPA_HP	CDAPPA HP
B_longum_subsp_infantis_xml	H2O	cytosol	PPGKr	PPGKr	BAJ68329_1
B_longum_subsp_infantis_xml	H2O	cytosol	LPLIPAL2G160	Lysophospholipase L2 (2-acylglycerophosphoglycerol, n-C16:0)	BAJ67679_1
B_longum_subsp_infantis_xml	H2O	cytosol	NTPP8	Nucleoside triphosphate pyrophosphorylase (utp)	BAJ69122_1
B_longum_subsp_infantis_xml	H2O	cytosol	MECDPDH2	2C-methyl-D-erythritol 2,4 cyclodiphosphate dehydratase	BAJ68387_1
B_longum_subsp_infantis_xml	H2O	cytosol	FACOAE180	Fatty-acid-CoA thioesterase (octadecanoate)	BAJ68152_1
B_longum_subsp_infantis_xml	H2O	cytosol	ABUTD	Aminobutyraldehyde dehydrogenase	BAJ69611_1
B_longum_subsp_infantis_xml	H2O	cytosol	AP4AH	Ap4A hydrolase
B_longum_subsp_infantis_xml	H2O	cytosol	KAS12	B-ketoacyl synthetase (Anteiso-C17:0)
B_longum_subsp_infantis_xml	H2O	cytosol	BGLA	Beta-glucosidase	BAJ68223_1
B_longum_subsp_infantis_xml	H2O	cytosol	CHLabc	Choline transport via ABC system	BAJ67615_1 and BAJ69270_1
B_longum_subsp_infantis_xml	H2O	cytosol	FACOAE160	Fatty-acid-CoA thioesterase (hexadecanoate)	BAJ68152_1
B_longum_subsp_infantis_xml	H2O	cytosol	ALDD2x	Aldehyde dehydrogenase (acetaldehyde, NAD)	BAJ69611_1
B_longum_subsp_infantis_xml	H2O	cytosol	NIabc	Nickel transport via ABC system	BAJ67705_1
B_longum_subsp_infantis_xml	H2O	cytosol	GALS3	A-galactosidase (melibiose)	BAJ70108_1
B_longum_subsp_infantis_xml	H2O	cytosol	GLCAASE3	Beta-glucuronidase (tryptophanyl)	BAJ67866_1
B_longum_subsp_infantis_xml	H2O	cytosol	GLYOX	Hydroxyacylglutathione hydrolase
B_longum_subsp_infantis_xml	H2O	cytosol	MALTHXabc	Maltohexaose transport via ABC system
B_longum_subsp_infantis_xml	H2O	cytosol	TDPGDH	DTDPglucose 4,6-dehydratase	BAJ70034_1 or BAJ70038_1
B_longum_subsp_infantis_xml	H2O	cytosol	UDPGD	UDPglucose 6-dehydrogenase	BAJ70037_1
B_longum_subsp_infantis_xml	H2O	cytosol	H2Ot	H2O transport via diffusion	BAJ68780_1 or spontaneous
B_longum_subsp_infantis_xml	H2O	cytosol	ALDD1	ALDD1	BAJ69562_1
B_longum_subsp_infantis_xml	H2O	cytosol	FAS120	Fatty acid synthase n C120
B_longum_subsp_infantis_xml	H2O	cytosol	URIH	Uridine hydrolase	BAJ68236_1 or BAJ69660_1
B_longum_subsp_infantis_xml	H2O	cytosol	DNMPPA	Dihydroneopterin monophosphate dephosphorylase	BAJ67738_1 or BAJ69654_1 or BAJ70137_1
B_longum_subsp_infantis_xml	H2O	cytosol	NTPP6	Nucleoside triphosphate pyrophosphorylase (atp)	BAJ69122_1
B_longum_subsp_infantis_xml	H2O	cytosol	RAFGH	Raffinose galactohydrolase	BAJ70108_1
B_longum_subsp_infantis_xml	H2O	cytosol	BPNT	3',5'-bisphosphate nucleotidase	BAJ69780_1
B_longum_subsp_infantis_xml	H2O	cytosol	MALT	Alpha glucosidase	BAJ67734_1 or BAJ67880_1 or BAJ70103_1
B_longum_subsp_infantis_xml	H2O	cytosol	PGLYCP	Phosphoglycolate phosphatase	BAJ68789_1 or BAJ69505_1
B_longum_subsp_infantis_xml	H2O	cytosol	VALabc	L-valine transport via ABC system	BAJ68174_1 and BAJ68175_1 and BAJ68176_1 and BAJ68177_1 and BAJ68178_1
B_longum_subsp_infantis_xml	H2O	cytosol	IMPD	IMP dehydrogenase	BAJ68664_1
B_longum_subsp_infantis_xml	H2O	cytosol	MECDPDH4	2C-methyl-D-erythritol 2,4 cyclodiphosphate dehydratase	BAJ68387_1
B_longum_subsp_infantis_xml	H2O	cytosol	MOHMT	3-methyl-2-oxobutanoate hydroxymethyltransferase
B_longum_subsp_infantis_xml	H2O	cytosol	NTPP7	Nucleoside triphosphate pyrophosphorylase (dttp)	BAJ69122_1
B_longum_subsp_infantis_xml	H2O	cytosol	PIabc	Phosphate transport via ABC system	BAJ67967_1
B_longum_subsp_infantis_xml	H2O	cytosol	CYSabcpp	L-cysteine uptake via ABC system (periplasm)	BAJ69605_1 and BAJ69673_1 and BAJ69674_1
B_longum_subsp_infantis_xml	H2O	cytosol	HISTP	Histidinol-phosphatase
B_longum_subsp_infantis_xml	H2O	cytosol	SHSL4r	O succinylhomoserine lyase elimination reversible	BAJ68353_1
B_longum_subsp_infantis_xml	H2O	cytosol	KAS4	B-ketoacyl synthetase (Anteiso-C15:0)
B_longum_subsp_infantis_xml	H2O	cytosol	MALTHPabc	MALTHPabc	BAJ68061_1 and BAJ69830_1 and BAJ70124_1
B_longum_subsp_infantis_xml	H2O	cytosol	METabc	L-methionine transport via ABC system	BAJ69360_1 and BAJ69361_1 and BAJ69362_1
B_longum_subsp_infantis_xml	H2O	cytosol	MN6PP	Mannose 6-phosphate phosphatase	BAJ69106_1 or BAJ69510_1
B_longum_subsp_infantis_xml	H2O	cytosol	KAS3	B-ketoacyl synthetase (Iso-C15:0)
B_longum_subsp_infantis_xml	H2O	cytosol	CYSDS	Cysteine Desulfhydrase	BAJ68353_1
B_longum_subsp_infantis_xml	H2O	cytosol	FE2abcpp	Iron (II) transport via ABC system (periplasm)	BAJ69287_1 or BAJ69313_1
B_longum_subsp_infantis_xml	H2O	cytosol	CYSTL	Cystathionine b-lyase	BAJ68250_1 or BAJ68353_1 or BAJ68363_1 or BAJ69972_1
B_longum_subsp_infantis_xml	H2O	cytosol	NADDP	NAD diphosphatase	BAJ68334_1 or BAJ69728_1
B_longum_subsp_infantis_xml	H2O	cytosol	NACODA	N-acetylornithine deacetylase
B_longum_subsp_infantis_xml	H2O	cytosol	GPDDA4	Glycerophosphodiester phosphodiesterase (Glycerophosphoglycerol)
B_longum_subsp_infantis_xml	H2O	cytosol	DUTPDP	DUTP diphosphatase	BAJ68577_1 or BAJ69122_1
B_longum_subsp_infantis_xml	H2O	cytosol	CYSTGL_1	Cystathionine g lyase	BAJ68353_1
B_longum_subsp_infantis_xml	H2O	cytosol	MLTG6	Maltodextrin glucosidase dextrin	BAJ70103_1
B_longum_subsp_infantis_xml	H2O	cytosol	COBALT2abcpp	Cobalt (Co+2) ABC transporter (periplasm)	BAJ67698_1
B_longum_subsp_infantis_xml	H2O	cytosol	CDAPPA_EC	CDP-Diacylglycerol pyrophostatase (Ecoli)
B_longum_subsp_infantis_xml	H2O	cytosol	MTHFC	Methenyltetrahydrofolate cyclohydrolase	BAJ67778_1 or BAJ69394_1
B_longum_subsp_infantis_xml	H2O	cytosol	NTPP9	Nucleoside triphosphate pyrophosphorylase (itp)	BAJ68014_1 or BAJ69122_1
B_longum_subsp_infantis_xml	H2O	cytosol	IPPS	2-isopropylmalate synthase	BAJ67767_1
B_longum_subsp_infantis_xml	H2O	cytosol	DIPEPabc15	Dipeptide transport via ABC system cgly	BAJ68247_1 and BAJ68529_1 and BAJ68530_1 and BAJ68531_1
B_longum_subsp_infantis_xml	H2O	cytosol	FACOAE60	Fatty-acid-CoA thioesterase (hexanoate)	BAJ68152_1
B_longum_subsp_infantis_xml	H2O	cytosol	FAS140	Fatty acid synthase n C140
B_longum_subsp_infantis_xml	H2O	cytosol	ARBabc	ARBabc	BAJ68063_1 or (BAJ69668_1 and BAJ69829_1 and BAJ70010_1)
B_longum_subsp_infantis_xml	H2O	cytosol	FE2Gabcpp	Iron (II) transport via ABC system (GTP) (periplasm)	BAJ68448_1
B_longum_subsp_infantis_xml	H2O	cytosol	NTP1	Nucleoside-triphosphatase (ATP)	BAJ67739_1 or BAJ68401_1
B_longum_subsp_infantis_xml	H2O	cytosol	CEL6abc	Oligo-cellulose (6) transport via ABC system
B_longum_subsp_infantis_xml	H2O	cytosol	FASC180ACP	Fatty acid biosynthesis (n-C18:0)
B_longum_subsp_infantis_xml	H2O	cytosol	LPLIPAL2A160	Lysophospholipase L2 (2-acylglycerophosphotidate, n-C16:0)	BAJ67679_1
B_longum_subsp_infantis_xml	H2O	cytosol	GLCURS1	Alpha-glucuronidase, de-branching xylan
B_longum_subsp_infantis_xml	H2O	cytosol	3HAD40	3-hydroxyacyl-[acyl-carrier-protein] dehydratase (n-C4:0)
B_longum_subsp_infantis_xml	H2O	cytosol	NTPP3	Nucleoside triphosphate pyrophosphorylase (dctp)	BAJ69122_1 or BAJ69982_1
B_longum_subsp_infantis_xml	H2O	cytosol	THRS	Threonine synthase	BAJ69492_1
B_longum_subsp_infantis_xml	H2O	cytosol	THIORDXi	Hydrogen peroxide reductase (thioredoxin)	BAJ69102_1 and BAJ69732_1
B_longum_subsp_infantis_xml	H2O	cytosol	SPMDabc	Spermidine transport via ABC system
B_longum_subsp_infantis_xml	H2O	cytosol	FACOAE140	Fatty-acid-CoA thioesterase (tetradecanoate)	BAJ68152_1
B_longum_subsp_infantis_xml	H2O	cytosol	FAS180	Fatty acid synthase n C180
B_longum_subsp_infantis_xml	H2O	cytosol	GMPS2	GMP synthase	BAJ67995_1 or BAJ69364_1
B_longum_subsp_infantis_xml	H2O	cytosol	GNNUC	Gnnuc	BAJ67975_1
B_longum_subsp_infantis_xml	H2O	cytosol	GLUCAN2abc	Glucan transport via ATP transporter
B_longum_subsp_infantis_xml	H2O	cytosol	HISTD	Histidinol dehydrogenase	BAJ68431_1
B_longum_subsp_infantis_xml	H2O	cytosol	PAP_BS	Phosphatidic acid phosphatase
B_longum_subsp_infantis_xml	H2O	cytosol	CGLYabcpp	L-Cysteinylglycine (Cys-Gly) transport via ABC system (periplasm)	(BAJ67647_1 and BAJ67649_1 and BAJ68247_1 and BAJ68248_1 and BAJ68478_1) or (BAJ67649_1 and BAJ67874_1 and BAJ68247_1 and BAJ68248_1 and BAJ68478_1)
B_longum_subsp_infantis_xml	H2O	cytosol	MTHTHFSs	(2R,4S)-2-methyl-2,3,3,4-tetrahydroxytetrahydrofuran synthesis (spontaneous)	spontaneous
B_longum_subsp_infantis_xml	H2O	cytosol	NTPP1	Nucleoside triphosphate pyrophosphorylase (dgtp)	BAJ69122_1 or BAJ70137_1
B_longum_subsp_infantis_xml	H2O	cytosol	NTPP5	Nucleoside triphosphate pyrophosphorylase (datp)	BAJ69122_1
B_longum_subsp_infantis_xml	H2O	cytosol	PE161abcpp	Phosphatidylethanolamine transport via ABC system (n-C16:1, periplasm)	BAJ68233_1 or BAJ70054_1
B_longum_subsp_infantis_xml	H2O	cytosol	CYSTGL	Cystathionine g lyase	BAJ68353_1
B_longum_subsp_infantis_xml	H2O	cytosol	KAS2	B-ketoacyl synthetase (n-C14:0)
B_longum_subsp_infantis_xml	H2O	cytosol	E4PD	Erythrose 4-phosphate dehydrogenase
B_longum_subsp_infantis_xml	H2O	cytosol	GLUabc	L-glutamate transport via ABC system	BAJ69606_1 and BAJ69673_1
B_longum_subsp_infantis_xml	H2O	cytosol	LMN2	Laminaribiase	BAJ68223_1
B_longum_subsp_infantis_xml	H2O	cytosol	PG160abcpp	Phosphatidylglycerol transport via ABC system (n-C16:0, periplasm)	BAJ70054_1
B_longum_subsp_infantis_xml	H2O	cytosol	CDPGLC46DH	CDP glucose 4 6 dehydratase
B_longum_subsp_infantis_xml	H2O	cytosol	NMNHYD	Nicotinamide ribonucleotide phosphohydrolase	BAJ67613_1
B_longum_subsp_infantis_xml	H2O	cytosol	NTPP4	Nucleoside triphosphate pyrophosphorylase (ctp)	BAJ69122_1 or BAJ69982_1
B_longum_subsp_infantis_xml	H2O	cytosol	FACOAE80	Fatty-acid-CoA thioesterase (octanoate)	BAJ68152_1
B_longum_subsp_infantis_xml	H2O	cytosol	GLUDy	Glutamate dehydrogenase (NADP)	BAJ67606_1
B_longum_subsp_infantis_xml	H2O	cytosol	H2CO3D	H2CO3D	BAJ67629_1
B_longum_subsp_infantis_xml	H2O	cytosol	PE120abcpp	Phosphatidylethanolamine transport via ABC system (n-C12:0, periplasm)	BAJ68233_1 or BAJ70054_1
B_longum_subsp_infantis_xml	H2O	cytosol	LIPO3S24_BS	Lipoteichoic acid synthesis n24 unliked D alanine substituted
B_longum_subsp_infantis_xml	H2O	cytosol	NTPP11	Nucleoside triphosphate pyrophosphorylase (xtp)	BAJ68014_1
B_longum_subsp_infantis_xml	H2O	cytosol	NTPTP2	Nucleoside triphosphate tripolyhydrolase	BAJ69648_1
B_longum_subsp_infantis_xml	H2O	cytosol	ASNS1	Asparagine synthase (glutamine-hydrolysing)	BAJ69608_1
B_longum_subsp_infantis_xml	H2O	cytosol	ENO	Enolase	BAJ69480_1
B_longum_subsp_infantis_xml	H2O	cytosol	TECA3S45	Glycerol teichoic acid n45 unlinked glucose substituted
B_longum_subsp_infantis_xml	H2O	cytosol	GLUCANabc	Glucan transport via ATP transporter
B_longum_subsp_infantis_xml	H2O	cytosol	PE180abcpp	Phosphatidylethanolamine transport via ABC system (n-C18:0, periplasm)	BAJ68233_1 or BAJ70054_1
B_longum_subsp_infantis_xml	H2O	cytosol	GLS	Glucan hydrolysis by beta-1,4- and beta-1,3 glucosidase	BAJ68223_1
B_longum_subsp_infantis_xml	H2O	cytosol	METSOX2abcpp	L-methionine R-oxide transport via ABC system (periplasm)
B_longum_subsp_infantis_xml	H2O	cytosol	FACOAE100	Fatty-acid-CoA thioesterase (decanoate)	BAJ68152_1
B_longum_subsp_infantis_xml	H2O	cytosol	NADS2	Nicotinate-mononucleotide adenylyltransferase	BAJ69358_1
B_longum_subsp_infantis_xml	H2O	cytosol	NTPTP1	Nucleoside triphosphate tripolyhydrolase	BAJ69648_1
B_longum_subsp_infantis_xml	H2O	cytosol	GTHRDabcpp	Reduced glutathione via ABC system (periplasm)	(BAJ67650_1 and BAJ68440_1 and BAJ68530_1 and BAJ69111_1) or (BAJ67650_1 and BAJ68440_1 and BAJ68530_1 and BAJ69665_1)
B_longum_subsp_infantis_xml	H2O	cytosol	CELASE2	Celluase
B_longum_subsp_infantis_xml	H2O	cytosol	FE3Gabcpp	Iron (III) transport via ABC system (GTP) (periplasm)	BAJ68448_1
B_longum_subsp_infantis_xml	H2O	cytosol	FE2abc	Iron (II) transport via ABC system	BAJ69950_1 or (BAJ68370_1 and BAJ70081_1)
B_longum_subsp_infantis_xml	H2O	cytosol	METSR_R1	L methionine R oxide reductase trdrd	BAJ67683_1
B_longum_subsp_infantis_xml	H2O	cytosol	GLNabc	GLNabc	(BAJ68366_1 and BAJ68367_1 and BAJ69673_1) or (BAJ68348_1 and BAJ68349_1 and BAJ68350_1 and BAJ68351_1)
B_longum_subsp_infantis_xml	H2O	cytosol	GTPCII	GTP cyclohydrolase II	BAJ67989_1
B_longum_subsp_infantis_xml	H2O	cytosol	GLUPRT	Glutamine phosphoribosyldiphosphate amidotransferase	BAJ68435_1 or BAJ69608_1
B_longum_subsp_infantis_xml	H2O	cytosol	METSOXR1	L-methionine-S-oxide reductase	BAJ67683_1
B_longum_subsp_infantis_xml	H2O	cytosol	PMDPHT	Pyrimidine phosphatase
B_longum_subsp_infantis_xml	H2O	cytosol	GLS2	Glucan hydrolysis by beta-1,4- and beta-1,3 glucosidase	BAJ68223_1
B_longum_subsp_infantis_xml	H2O	cytosol	NT5C	NT5C
B_longum_subsp_infantis_xml	H2O	cytosol	DHAD1	Dihydroxy-acid dehydratase (2,3-dihydroxy-3-methylbutanoate)	BAJ69788_1
B_longum_subsp_infantis_xml	H2O	cytosol	DHDPS	Dihydrodipicolinate synthase	BAJ69689_1 or BAJ69992_1
B_longum_subsp_infantis_xml	H2O	cytosol	NAMNPP	Nicotinic acid mononucleotide pyrophosphorylase	BAJ68010_1
B_longum_subsp_infantis_xml	H2O	cytosol	LACZ	B-galactosidase	BAJ68216_1 or BAJ69988_1 or BAJ70064_1
B_longum_subsp_infantis_xml	H2O	cytosol	Cuabc	Cuabc	BAJ67698_1
B_longum_subsp_infantis_xml	H2O	cytosol	DCTPD2	DCTPD2	BAJ70113_1
B_longum_subsp_infantis_xml	H2O	cytosol	CYSTS	Cystathionine beta synthase	BAJ69657_1
B_longum_subsp_infantis_xml	H2O	cytosol	DHPPDA2	Diaminohydroxyphosphoribosylaminopryrimidine deaminase (25drapp)	BAJ67987_1
B_longum_subsp_infantis_xml	H2O	cytosol	MG2uabcpp	Magnesium (Mg+2) ABC transporter (ubtake, periplasm)	BAJ68538_1
B_longum_subsp_infantis_xml	H2O	cytosol	SALCHS4abcpp	Salmochelin S4 transport via ABC system periplasm	BAJ68370_1
B_longum_subsp_infantis_xml	H2O	cytosol	DCTPD	DCTP deaminase	BAJ70113_1
B_longum_subsp_infantis_xml	H2O	cytosol	CDP4D6DGLCRx	CDP 4 dehydro 6 deoxyglucose reductase
B_longum_subsp_infantis_xml	H2O	cytosol	CD2abc1	CD2abc1	BAJ67698_1
B_longum_subsp_infantis_xml	H2O	cytosol	KAS11	B-ketoacyl synthetase (Iso-C17:0)
B_longum_subsp_infantis_xml	H2O	cytosol	RNTR1	Ribonucleoside triphosphate reductase ATP	BAJ68210_1
B_longum_subsp_infantis_xml	H2O	cytosol	THZPSN3	Thiazole phosphate synthesis
B_longum_subsp_infantis_xml	H2O	cytosol	SUCR	Sucrose hydrolyzing enzyme	BAJ68394_1 or BAJ69710_1 or BAJ70103_1
B_longum_subsp_infantis_xml	H2O	cytosol	DCMPDA	DCMP deaminase
B_longum_subsp_infantis_xml	H2O	cytosol	RNTR2	Ribonucleoside triphosphate reductase GTP	BAJ68210_1
B_longum_subsp_infantis_xml	H2O	cytosol	KAS6	B-ketoacyl synthetase (Iso-C16:0)
B_longum_subsp_infantis_xml	H2O	cytosol	XYLOS1	Exo-xylosidase	BAJ68223_1
B_longum_subsp_infantis_xml	H2O	cytosol	NTD10	5'-nucleotidase (XMP)
B_longum_subsp_infantis_xml	H2O	cytosol	XTSNH	Xanthosine hydrolase	BAJ67975_1
B_longum_subsp_infantis_xml	H2O	cytosol	RIBabc	D-ribose transport via ABC system	BAJ68061_1 and BAJ69830_1 and BAJ70124_1
B_longum_subsp_infantis_xml	H2O	cytosol	Cut1	Copper export via ATPase	BAJ67698_1 or BAJ67850_1
B_longum_subsp_infantis_xml	H2O	cytosol	CDGUNPD	3,5-cyclic-nucleotide phosphodiesterase	BAJ68232_1 or BAJ68302_1
B_longum_subsp_infantis_xml	H2O	cytosol	METSOX1abcpp	L-methionine S-oxide transport via ABC system (periplasm)
B_longum_subsp_infantis_xml	H2O	cytosol	RIBabcpp	D-ribose transport via ABC system (periplasm)	BAJ70042_1
B_longum_subsp_infantis_xml	H2O	cytosol	METSR_R2	L methionine R oxide H2O2	BAJ67683_1
B_longum_subsp_infantis_xml	H2O	cytosol	METSOXR2	L-methionine-R-sulfoxide reductase	BAJ67683_1
B_longum_subsp_infantis_xml	H2O	cytosol	XYL3abc	Xylotriose ABC transport
B_longum_subsp_infantis_xml	H2O	cytosol	DDPA	3-deoxy-D-arabino-heptulosonate 7-phosphate synthetase	BAJ67958_1 or BAJ67959_1
B_longum_subsp_infantis_xml	H2O	cytosol	TRE6PH	Trehalose-6-phosphate hydrolase	BAJ67880_1 or BAJ70103_1
B_longum_subsp_infantis_xml	H2O	cytosol	COabc	Cobalt transport via ABC system	BAJ69531_1 and BAJ69532_1
B_longum_subsp_infantis_xml	H2O	cytosol	IGPS	Indole-3-glycerol-phosphate synthase
B_longum_subsp_infantis_xml	H2O	cytosol	PGL	6-phosphogluconolactonase	BAJ67807_1
B_longum_subsp_infantis_xml	H2O	cytosol	TRPS1	Tryptophan synthase (indoleglycerol phosphate)	BAJ68997_1 and BAJ68998_1
B_longum_subsp_infantis_xml	H2O	cytosol	2MAHMP	2-Methyl-4-amino-5-hydroxymethylpyrimidine diphosphatase	BAJ69106_1
B_longum_subsp_infantis_xml	H2O	cytosol	MLTG1	Maltodextrin glucosidase (maltotriose)	BAJ69275_1 or BAJ70103_1
B_longum_subsp_infantis_xml	H2O	cytosol	XYLANabc	Oligo-xylan ABC transport
B_longum_subsp_infantis_xml	H2O	cytosol	DHAD2	Dihydroxy-acid dehydratase (2,3-dihydroxy-3-methylpentanoate)	BAJ69788_1
B_longum_subsp_infantis_xml	H2O	cytosol	MG2abc	Magnesium transport via ABC system	BAJ68618_1
B_longum_subsp_infantis_xml	H2O	cytosol	IPPMIa	3-isopropylmalate dehydratase	BAJ69976_1 and BAJ69977_1
B_longum_subsp_infantis_xml	H2O	cytosol	SADT2	Sulfate adenyltransferase	BAJ69571_1
B_longum_subsp_infantis_xml	H2O	cytosol	IPPMIb	2-isopropylmalate hydratase	BAJ69976_1 and BAJ69977_1
B_longum_subsp_infantis_xml	H2O	cytosol	MECDPDH	MECDPDH	BAJ68387_1
B_longum_subsp_infantis_xml	H2O	cytosol	XYLabc	XYLabc	BAJ68061_1 and BAJ69830_1 and BAJ70124_1
B_longum_subsp_infantis_xml	H2O	cytosol	RNDR3	Ribonucleoside-diphosphate reductase (CDP)	BAJ70126_1 and BAJ70127_1
B_longum_subsp_infantis_xml	H2O	cytosol	CTPS2	CTP synthase (glutamine)	BAJ69232_1
B_longum_subsp_infantis_xml	H2O	cytosol	MEHLER	Mehler reaction	BAJ69688_1
B_longum_subsp_infantis_xml	H2O	cytosol	SDPDS	Succinyl-diaminopimelate desuccinylase	BAJ69954_1
B_longum_subsp_infantis_xml	H2O	cytosol	TREabc	TREabc	BAJ68061_1 and BAJ69830_1 and BAJ70124_1
B_longum_subsp_infantis_xml	H2O	cytosol	PABB	PABB
B_longum_subsp_infantis_xml	H2O	cytosol	TECA2S45	Glycerol teichoic acid n45 unlinked D ala substituted
B_longum_subsp_infantis_xml	H2O	cytosol	GLYALDDr	GLYALDDr	BAJ69611_1
B_longum_subsp_infantis_xml	H2O	cytosol	NTPP2	Nucleoside triphosphate pyrophosphorylase (gtp)	BAJ69122_1 or BAJ70137_1
B_longum_subsp_infantis_xml	H2O	cytosol	RNDR2	Ribonucleoside-diphosphate reductase (GDP)	BAJ70126_1 and BAJ70127_1
B_longum_subsp_infantis_xml	H2O	cytosol	THZPSN	Thiazole phosphate synthesis	BAJ69517_1 or BAJ69518_1
B_longum_subsp_infantis_xml	H2O	cytosol	MLTG3	Maltodextrin glucosidase (maltopentaose)	BAJ69275_1 or BAJ70103_1
B_longum_subsp_infantis_xml	H2O	cytosol	SULR_1	Sulfite reductase NADPH2	BAJ68092_1
B_longum_subsp_infantis_xml	H2O	cytosol	XYLOS3	Exo-xylosidase	BAJ68223_1
B_longum_subsp_infantis_xml	H2O	cytosol	RNTR4	Ribonucleoside triphosphate reductase UTP	BAJ68210_1
B_longum_subsp_infantis_xml	H2O	cytosol	XYLBabc	Xylobiose ABC transport
B_longum_subsp_infantis_xml	H2O	cytosol	CBPS	Carbamoyl-phosphate synthase (glutamine-hydrolysing)	BAJ68341_1 or BAJ68342_1
B_longum_subsp_infantis_xml	H2O	cytosol	PGP160abcpp	Phosphatidylglycerophosphate transport via ABC system (n-C16:0, periplasm)	BAJ68233_1 or BAJ70054_1
B_longum_subsp_infantis_xml	H2O	cytosol	RNTR3	Ribonucleoside triphosphate reductase CTP	BAJ68210_1
B_longum_subsp_infantis_xml	H2O	cytosol	TRPAS1	Tryptophanase L cysteine	BAJ68353_1
B_longum_subsp_infantis_xml	H2O	extracellular space	AMYLe	Amylose hydrolysis by alpha-1,4-amylase	BAJ67880_1
B_longum_subsp_infantis_xml	H2O	extracellular space	LAAF	Alpha N arabinofuranosidase	BAJ69640_1
B_longum_subsp_infantis_xml	H2O	extracellular space	GLYCOe	Glycogen hydrolysis by samylases	BAJ67880_1
B_longum_subsp_infantis_xml	H2O	extracellular space	H2Otex	H2O transport via diffusion (extracellular to periplasm)	spontaneous
B_longum_subsp_infantis_xml	H2O	extracellular space	EX_h2o_e	R_EX_h2o_e
B_longum_subsp_infantis_xml	H2O	extracellular space	H2Ot	H2O transport via diffusion	BAJ68780_1 or spontaneous
B_longum_subsp_infantis_xml	H2O	extracellular space	DMSOR2e	Dimethyl sulfoxide reductase (Demethylmenaquinol 8)
B_longum_subsp_infantis_xml	H2O	periplasm	PGPP160pp	Phosphatidylglycerol phosphate phosphatase (periplasm, n-C16:0)
B_longum_subsp_infantis_xml	H2O	periplasm	PLIPA1G160pp	Phospholipase A1 (phosphatidylglycerol, n-C16:0) (periplasm)
B_longum_subsp_infantis_xml	H2O	periplasm	AGM3PApp	N-Acetyl-D-glucosamine(anhydrous)N-Acetylmuramyl-tripeptide amidase (periplasm)
B_longum_subsp_infantis_xml	H2O	periplasm	PLIPA1A160pp	Phospholipase A1 (phosphatidate, n-C16:0) (periplasm)
B_longum_subsp_infantis_xml	H2O	periplasm	PLIPA1E180pp	Phospholipase A1 (phosphatidylethanolamine, n-C18:0) (periplasm)
B_longum_subsp_infantis_xml	H2O	periplasm	PLIPA1E140pp	Phospholipase A1 (phosphatidylethanolamine, n-C14:0) (periplasm)
B_longum_subsp_infantis_xml	H2O	periplasm	PLIPA1E161pp	Phospholipase A1 (phosphatidylethanolamine, n-C16:1) (periplasm)
B_longum_subsp_infantis_xml	H2O	periplasm	H2Otpp	H2O transport via diffusion (periplasm)	BAJ68780_1 or spontaneous
B_longum_subsp_infantis_xml	H2O	periplasm	PLIPA1E160pp	Phospholipase A1 (phosphatidylethanolamine, n-C16:0) (periplasm)
B_longum_subsp_infantis_xml	H2O	periplasm	MLDCP2App	Murein L,D-carboxypeptidase (murein5p5p) (periplasm)
B_longum_subsp_infantis_xml	H2O	periplasm	AGM4PApp	N-Acetyl-D-glucosamine(anhydrous)N-Acetylmuramyl-tetrapeptide amidase (periplasm)
B_longum_subsp_infantis_xml	H2O	periplasm	MDDCP5pp	Murein D,D-carboxypeptidase (murein5p3p) (periplasm)
B_longum_subsp_infantis_xml	H2O	periplasm	NTD2pp	5'-nucleotidase (UMP)	BAJ69817_1
B_longum_subsp_infantis_xml	H2O	periplasm	RAFHpp	Raffinose hydrolase	BAJ68394_1
B_longum_subsp_infantis_xml	H2O	periplasm	NTRIR3pp	Nitrite Reductase (Ubiquinole-8, periplasm)
B_longum_subsp_infantis_xml	H2O	periplasm	PPTHpp	Phosphonate hydrogenase (periplasm)	BAJ67738_1
B_longum_subsp_infantis_xml	H2O	periplasm	H2Otex	H2O transport via diffusion (extracellular to periplasm)	spontaneous
B_longum_subsp_infantis_xml	H2O	periplasm	SULR2pp	Sulfite reductase (menaquinol) periplasmic
B_longum_subsp_infantis_xml	H2O	periplasm	PLIPA1E120pp	Phospholipase A1 (phosphatidylethanolamine, n-C12:0) (periplasm)
B_longum_subsp_infantis_xml	H2O	periplasm	LACZpp	B-galactosidase	BAJ68216_1
B_longum_subsp_infantis_xml	H+	cytosol	CA2abcpp	Calcium transport via ABC system (periplasm)	BAJ68538_1
B_longum_subsp_infantis_xml	H+	cytosol	DHORTS	Dihydroorotase	BAJ69078_1
B_longum_subsp_infantis_xml	H+	cytosol	DHPPDA	Diaminohydroxyphosphoribosylaminopyrimidine deaminase	BAJ67987_1
B_longum_subsp_infantis_xml	H+	cytosol	ZN2t4	Zinc transport out via antiport	BAJ68450_1
B_longum_subsp_infantis_xml	H+	cytosol	GALt2	D galactose transport in via proton symport	BAJ67946_1 or BAJ68034_1
B_longum_subsp_infantis_xml	H+	cytosol	APRAUR	5-amino-6-(5-phosphoribosylamino)uracil reductase	BAJ67987_1
B_longum_subsp_infantis_xml	H+	cytosol	UDCPDP	Undecaprenyl-diphosphatase	BAJ68766_1
B_longum_subsp_infantis_xml	H+	cytosol	PE160abcpp	Phosphatidylethanolamine transport via ABC system (n-C16:0, periplasm)	BAJ68233_1 or BAJ70054_1
B_longum_subsp_infantis_xml	H+	cytosol	UDCPRT	Rhamnosyl transferase
B_longum_subsp_infantis_xml	H+	cytosol	Growth	Biomass reaction
B_longum_subsp_infantis_xml	H+	cytosol	ATPM	R_ATPM	spontaneous
B_longum_subsp_infantis_xml	H+	cytosol	3OAR40	3-oxoacyl-[acyl-carrier-protein] reductase (n-C4:0)	BAJ67746_1 or BAJ68682_1
B_longum_subsp_infantis_xml	H+	cytosol	PSD160	Phosphatidylserine decarboxylase (n-C16:0)
B_longum_subsp_infantis_xml	H+	cytosol	UDCPAT	Abequosyl transferase
B_longum_subsp_infantis_xml	H+	cytosol	CYSS	Cysteine synthase	BAJ69337_1
B_longum_subsp_infantis_xml	H+	cytosol	LCTSt3ipp	Lactose transport via proton aniport (periplasm)	BAJ69816_1
B_longum_subsp_infantis_xml	H+	cytosol	ASO4rt2rpp	Arsenate reversible transport via symport (periplasm)	BAJ69274_1
B_longum_subsp_infantis_xml	H+	cytosol	CA2abc1	Calcium efflux via ABC system	BAJ70117_1
B_longum_subsp_infantis_xml	H+	cytosol	GTPCI	GTP cyclohydrolase I	BAJ68148_1
B_longum_subsp_infantis_xml	H+	cytosol	3OAS60	3-oxoacyl-[acyl-carrier-protein] synthase (n-C6:0)
B_longum_subsp_infantis_xml	H+	cytosol	GLCabc	GLCabc	BAJ68061_1 and BAJ69830_1 and BAJ70124_1
B_longum_subsp_infantis_xml	H+	cytosol	ARGt2r	L arganine reversible transport via proton symport	BAJ69651_1
B_longum_subsp_infantis_xml	H+	cytosol	GPDDA2	Glycerophosphodiester phosphodiesterase (Glycerophosphoethanolamine)	BAJ70019_1
B_longum_subsp_infantis_xml	H+	cytosol	DASYN_EC	CDP-Diacylglycerol synthetase (Ecoli)	BAJ68672_1
B_longum_subsp_infantis_xml	H+	cytosol	GTPCII2	GTP cyclohydrolase II (25drapp)
B_longum_subsp_infantis_xml	H+	cytosol	UDCPGT	Undecaprenol-phosphate galactosephosphotransferase
B_longum_subsp_infantis_xml	H+	cytosol	GLYCK	Glycerate kinase	BAJ69117_1
B_longum_subsp_infantis_xml	H+	cytosol	CYSabc	L-cysteine transport via ABC system
B_longum_subsp_infantis_xml	H+	cytosol	ASPO4	L-aspartate oxidase	BAJ68518_1
B_longum_subsp_infantis_xml	H+	cytosol	AIRC1	Phosphoribosylaminoimidazole carboxylase ATP dependent	BAJ69631_1 and BAJ69632_1
B_longum_subsp_infantis_xml	H+	cytosol	DGNSK	Deoxyguanosine kinase
B_longum_subsp_infantis_xml	H+	cytosol	PYK	Pyruvate kinase	BAJ69384_1
B_longum_subsp_infantis_xml	H+	cytosol	PROabc	L-proline transport via ABC system	BAJ67615_1 and BAJ69270_1
B_longum_subsp_infantis_xml	H+	cytosol	DASYN160	CDP-diacylglycerol synthetase (n-C16:0)	BAJ68672_1
B_longum_subsp_infantis_xml	H+	cytosol	GLYBabc	Glycine betaine transport via ABC system	BAJ67615_1 and BAJ69270_1
B_longum_subsp_infantis_xml	H+	cytosol	PPC	Phosphoenolpyruvate carboxylase	BAJ67651_1
B_longum_subsp_infantis_xml	H+	cytosol	3PEPTabcpp	Tripeptide (LalaDgluMdap) transport via ABC system (periplasm)	BAJ67649_1 and BAJ68247_1 and BAJ68248_1 and BAJ69111_1 and BAJ70070_1
B_longum_subsp_infantis_xml	H+	cytosol	CD2t4	Cadminum transport out via antiport	BAJ68450_1
B_longum_subsp_infantis_xml	H+	cytosol	GALKr	Galactokinase	BAJ69716_1
B_longum_subsp_infantis_xml	H+	cytosol	PE140abcpp	Phosphatidylethanolamine transport via ABC system (n-C14:0, periplasm)	BAJ70054_1
B_longum_subsp_infantis_xml	H+	cytosol	LCARR	Lacaldehyde reductase (R-propane-1,2-diol forming)	BAJ68138_1
B_longum_subsp_infantis_xml	H+	cytosol	PPNDH	Prephenate dehydratase	BAJ68525_1
B_longum_subsp_infantis_xml	H+	cytosol	TRPAS1	Tryptophanase L cysteine	BAJ68353_1
B_longum_subsp_infantis_xml	H+	cytosol	ARGSS	Argininosuccinate synthase	BAJ69520_1
B_longum_subsp_infantis_xml	H+	cytosol	PIt2r	Phosphate reversible transport via symport	BAJ69274_1
B_longum_subsp_infantis_xml	H+	cytosol	UDCPMT	Mannosyl transferase
B_longum_subsp_infantis_xml	H+	cytosol	ACTD2	Acetoin dehydrogenase
B_longum_subsp_infantis_xml	H+	cytosol	G5SADs	L-glutamate 5-semialdehyde dehydratase (spontaneous)	spontaneous
B_longum_subsp_infantis_xml	H+	cytosol	RAFFINt2	Raffinose transport in via proton symport
B_longum_subsp_infantis_xml	H+	cytosol	GTHRDabc2pp	Glutathione export via ABC system (cytoplasm to periplasm)	BAJ68032_1 and BAJ68033_1
B_longum_subsp_infantis_xml	H+	cytosol	G6PDH2r	Glucose 6-phosphate dehydrogenase	BAJ67809_1
B_longum_subsp_infantis_xml	H+	cytosol	NAt3_2	Sodium proton antiporter (H:NA is 2)	BAJ69346_1
B_longum_subsp_infantis_xml	H+	cytosol	DHFS	Dihydrofolate synthase	BAJ68496_1
B_longum_subsp_infantis_xml	H+	cytosol	PRATPP	Phosphoribosyl-ATP pyrophosphatase	BAJ68994_1
B_longum_subsp_infantis_xml	H+	cytosol	TRPt2r	L tryptophan reversible transport via proton symport	BAJ70087_1
B_longum_subsp_infantis_xml	H+	cytosol	DXPS	1-deoxy-D-xylulose 5-phosphate synthase	BAJ69634_1
B_longum_subsp_infantis_xml	H+	cytosol	GMPS	GMP synthase	BAJ67995_1
B_longum_subsp_infantis_xml	H+	cytosol	PRAGSr	Phosphoribosylglycinamide synthase	BAJ69610_1
B_longum_subsp_infantis_xml	H+	cytosol	PSSA180	Phosphatidylserine syntase (n-C18:0)
B_longum_subsp_infantis_xml	H+	cytosol	PRPPS	Phosphoribosylpyrophosphate synthetase	BAJ69367_1
B_longum_subsp_infantis_xml	H+	cytosol	FADRx	FAD reductase	BAJ68403_1
B_longum_subsp_infantis_xml	H+	cytosol	GLYC3Pabc	Sn-Glycerol 3-phosphate transport via ABC system	(BAJ70016_1 and BAJ70018_1 and BAJ70026_1) or (BAJ67977_1 and BAJ70010_1 and BAJ70017_1 and BAJ70124_1)
B_longum_subsp_infantis_xml	H+	cytosol	DSERt2pp	D-serine transport in via proton symport (periplasm)	BAJ70084_1
B_longum_subsp_infantis_xml	H+	cytosol	ACLS	Acetolactate synthase	BAJ67999_1 and BAJ68000_1
B_longum_subsp_infantis_xml	H+	cytosol	LMN2abc	Laminoribiose transport via ABC-transporter
B_longum_subsp_infantis_xml	H+	cytosol	PLPS	Pyridoxal-5-phosphate synthase	BAJ69645_1 and BAJ69646_1
B_longum_subsp_infantis_xml	H+	cytosol	ZN2abcpp	Zinc (Zn+2) ABC transporter, efflux (periplasm)	BAJ67698_1
B_longum_subsp_infantis_xml	H+	cytosol	DAPDC	Diaminopimelate decarboxylase	BAJ69969_1
B_longum_subsp_infantis_xml	H+	cytosol	PTRCabcpp	Putrescine transport via ABC system (periplasm)	BAJ70011_1
B_longum_subsp_infantis_xml	H+	cytosol	TYRL	Tyrosine lyase	BAJ69517_1
B_longum_subsp_infantis_xml	H+	cytosol	DPR	2-dehydropantoate 2-reductase	BAJ67733_1
B_longum_subsp_infantis_xml	H+	cytosol	PPCDC	Phosphopantothenoylcysteine decarboxylase	BAJ69666_1
B_longum_subsp_infantis_xml	H+	cytosol	FRUt3	D-fructose transport in via proton symport (periplasm)	BAJ70048_1
B_longum_subsp_infantis_xml	H+	cytosol	TTONR1pp	Trithionate Reductase
B_longum_subsp_infantis_xml	H+	cytosol	PPNCL2	Phosphopantothenate-cysteine ligase	BAJ69666_1
B_longum_subsp_infantis_xml	H+	cytosol	TTDCAt2	TTDCAt2
B_longum_subsp_infantis_xml	H+	cytosol	PPTGS_BS	Peptidoglycan subunit synthesis
B_longum_subsp_infantis_xml	H+	cytosol	FACOAL161t2pp	Fatty-acid-CoA ligase (hexadecenoate transport via vectoral Co-A coupling)
B_longum_subsp_infantis_xml	H+	cytosol	PPNCL	PPNCL	BAJ69666_1
B_longum_subsp_infantis_xml	H+	cytosol	ALAALAabcpp	D-alanyl-D-alanine (DalaDala) transport via ABC system (periplasm)	(BAJ67647_1 and BAJ67649_1 and BAJ68247_1 and BAJ68248_1 and BAJ68478_1) or (BAJ67649_1 and BAJ67874_1 and BAJ68247_1 and BAJ68248_1 and BAJ68478_1) or (BAJ68246_1 and BAJ68248_1 and BAJ68442_1 and BAJ68479_1 and BAJ69662_1)
B_longum_subsp_infantis_xml	H+	cytosol	PTPATi	Pantetheine-phosphate adenylyltransferase	BAJ68005_1
B_longum_subsp_infantis_xml	H+	cytosol	GLYBt2r	Glycine betaine transport via proton symport, reversible
B_longum_subsp_infantis_xml	H+	cytosol	G5SD	Glutamate-5-semialdehyde dehydrogenase	BAJ69490_1
B_longum_subsp_infantis_xml	H+	cytosol	GALUi	UTP-glucose-1-phosphate uridylyltransferase (irreversible)	BAJ68784_1
B_longum_subsp_infantis_xml	H+	cytosol	PYDXNK	Pyridoxine kinase
B_longum_subsp_infantis_xml	H+	cytosol	ZNabc	Zinc transport via ABC system
B_longum_subsp_infantis_xml	H+	cytosol	ADSK	Adenylyl-sulfate kinase	BAJ68549_1 or BAJ69737_1
B_longum_subsp_infantis_xml	H+	cytosol	SHK3Dr	Shikimate dehydrogenase	BAJ68696_1
B_longum_subsp_infantis_xml	H+	cytosol	LDGUNPD	Linear diguanylate phosphodiesterase
B_longum_subsp_infantis_xml	H+	cytosol	PSSA160	Phosphatidylserine syntase (n-C16:0)
B_longum_subsp_infantis_xml	H+	cytosol	FUCt	L-fucose transport via proton symport	BAJ69958_1
B_longum_subsp_infantis_xml	H+	cytosol	PRAIS_1	Phosphoribosylaminoimidazole synthetase	BAJ69609_1
B_longum_subsp_infantis_xml	H+	cytosol	PIt2rpp	Phosphate reversible transport via symport (periplasm)	BAJ69274_1
B_longum_subsp_infantis_xml	H+	cytosol	GTPHs	GTP amine hydrolysis (spontaneous)	spontaneous
B_longum_subsp_infantis_xml	H+	cytosol	GTPH1	GTP diphosphohydrolase	BAJ68578_1
B_longum_subsp_infantis_xml	H+	cytosol	NAt3_1	Sodium proton antiporter HNA is 11	BAJ70110_1
B_longum_subsp_infantis_xml	H+	cytosol	DALAt2pp	D-alanine transport in via proton symport (periplasm)	BAJ70084_1
B_longum_subsp_infantis_xml	H+	cytosol	PRFGS	Phosphoribosylformylglycinamidine synthase	BAJ69591_1
B_longum_subsp_infantis_xml	H+	cytosol	4HTHRK	4-Hydroxy-L-threonine kinase
B_longum_subsp_infantis_xml	H+	cytosol	ALAt2pp	L-alanine transport in via proton symport (periplasm)	BAJ70084_1
B_longum_subsp_infantis_xml	H+	cytosol	DNTPPA	Dihydroneopterin triphosphate pyrophosphatase	BAJ69654_1 or BAJ70137_1
B_longum_subsp_infantis_xml	H+	cytosol	TSULDHpp3	Thiosulfate Dehydrogenase ubiquinone 8 periplasm
B_longum_subsp_infantis_xml	H+	cytosol	HCO3E	HCO3 equilibration reaction	BAJ67629_1 or spontaneous
B_longum_subsp_infantis_xml	H+	cytosol	ASADi	Aspartate semialdehyde dehydrogenase irreversible	BAJ67764_1
B_longum_subsp_infantis_xml	H+	cytosol	DALAt2r	D-alanine transport via proton symport	BAJ70084_1
B_longum_subsp_infantis_xml	H+	cytosol	LEUt2rpp	L-leucine reversible transport via proton symport (periplasm)	BAJ68706_1
B_longum_subsp_infantis_xml	H+	cytosol	G5SD2	Glutamate 5 semialdehyde dehydrogenase	BAJ69490_1
B_longum_subsp_infantis_xml	H+	cytosol	UAMAS	UDP-N-acetylmuramoyl-L-alanine synthetase	BAJ68466_1
B_longum_subsp_infantis_xml	H+	cytosol	ILEt2rpp	L-isoleucine reversible transport via proton symport (periplasm)	BAJ68706_1
B_longum_subsp_infantis_xml	H+	cytosol	LEUabc	L-leucine transport via ABC system	BAJ68174_1 and BAJ68175_1 and BAJ68176_1 and BAJ68177_1 and BAJ68178_1
B_longum_subsp_infantis_xml	H+	cytosol	VALt2r	L valine reversible transport via proton symport	BAJ68706_1
B_longum_subsp_infantis_xml	H+	cytosol	GALT	Galactose 1 phosphate uridylyltransferase	BAJ69717_1 or BAJ69826_1
B_longum_subsp_infantis_xml	H+	cytosol	HEX4	Hexokinase (D-mannose:ATP)	BAJ68486_1
B_longum_subsp_infantis_xml	H+	cytosol	TYRt2r	L tyrosine reversible transport via proton symport	BAJ70087_1
B_longum_subsp_infantis_xml	H+	cytosol	LDH_L	L-lactate dehydrogenase	BAJ68449_1 or BAJ68702_1
B_longum_subsp_infantis_xml	H+	cytosol	AMMQLT8	S-adenosylmethione:2-demthylmenaquinole methyltransferase (menaquinone 8)
B_longum_subsp_infantis_xml	H+	cytosol	SALCHS4FER2	Salmochelin S4 Fe III reduction Fe III unloading
B_longum_subsp_infantis_xml	H+	cytosol	CTPS1	CTP synthase NH3	BAJ69232_1
B_longum_subsp_infantis_xml	H+	cytosol	CD2t3pp	Cadmium (Cd+2) transport out via proton antiport (periplasm)	BAJ68450_1
B_longum_subsp_infantis_xml	H+	cytosol	D_LACt2	D lactate transport via proton symport
B_longum_subsp_infantis_xml	H+	cytosol	TMN	Thiaminase	BAJ69089_1
B_longum_subsp_infantis_xml	H+	cytosol	EAR40y	Enoyl-[acyl-carrier-protein] reductase (NADPH) (n-C4:0)
B_longum_subsp_infantis_xml	H+	cytosol	ARBt2r	ARBt2r	BAJ68034_1
B_longum_subsp_infantis_xml	H+	cytosol	GALt2pp	D-galactose transport in via proton symport (periplasm)	BAJ67946_1
B_longum_subsp_infantis_xml	H+	cytosol	URAt2	Uracil transport in via proton symport	BAJ69280_1
B_longum_subsp_infantis_xml	H+	cytosol	TAGO	Tag O reaction for initiation of teichoic acid
B_longum_subsp_infantis_xml	H+	cytosol	TDPDRR	DTDP-4-dehydrorhamnose reductase
B_longum_subsp_infantis_xml	H+	cytosol	THRabc	L-threonine transport via ABC system	BAJ68174_1 and BAJ68175_1 and BAJ68176_1 and BAJ68177_1 and BAJ68178_1
B_longum_subsp_infantis_xml	H+	cytosol	4HBZR	4-hydroxybenzoylCoA reducatse
B_longum_subsp_infantis_xml	H+	cytosol	ARBt3ipp	L-arabinose transport via proton antiport (periplasm)	BAJ69816_1
B_longum_subsp_infantis_xml	H+	cytosol	P5CR	Pyrroline-5-carboxylate reductase	BAJ68356_1 or BAJ69331_1
B_longum_subsp_infantis_xml	H+	cytosol	CSND	Cytosine deaminase	BAJ70109_1
B_longum_subsp_infantis_xml	H+	cytosol	KAS1	B-ketoacyl synthetase (Iso-C14:0)
B_longum_subsp_infantis_xml	H+	cytosol	NCTPPRT	Nicotinate phosphoribosyltransferase	BAJ68010_1
B_longum_subsp_infantis_xml	H+	cytosol	CS	Citrate synthase	BAJ68192_1
B_longum_subsp_infantis_xml	H+	cytosol	MALTabc	Maltose transport via ABC system	BAJ68061_1 and BAJ69830_1 and BAJ70124_1
B_longum_subsp_infantis_xml	H+	cytosol	HSDy	Homoserine dehydrogenase (NADPH)	BAJ69968_1
B_longum_subsp_infantis_xml	H+	cytosol	HETZK	Hydroxyethylthiazole kinase	BAJ68403_1
B_longum_subsp_infantis_xml	H+	cytosol	PPA2	Inorganic triphosphatase	BAJ69477_1
B_longum_subsp_infantis_xml	H+	cytosol	GLYCK2	Glycerate kinase	BAJ69117_1
B_longum_subsp_infantis_xml	H+	cytosol	HPACt2r	Ydroxyphenylacetate transport in via proton symporter
B_longum_subsp_infantis_xml	H+	cytosol	ACLDC	Acetolactate decarboxylase	BAJ69889_1
B_longum_subsp_infantis_xml	H+	cytosol	SCYSSL_1	SCYSSL
B_longum_subsp_infantis_xml	H+	cytosol	URATEt_1	Urate permease	BAJ67743_1
B_longum_subsp_infantis_xml	H+	cytosol	GCALDD	Glycolaldehyde dehydrogenase	BAJ69611_1
B_longum_subsp_infantis_xml	H+	cytosol	IPDPS	1-hydroxy-2-methyl-2-(E)-butenyl 4-diphosphate reductase (ipdp)	BAJ68504_1 or BAJ69393_1
B_longum_subsp_infantis_xml	H+	cytosol	UAPGR	UDP-N-acetylenolpyruvoylglucosamine reductase	BAJ69903_1
B_longum_subsp_infantis_xml	H+	cytosol	KAS14	Beta-ketoacyl-ACP synthase
B_longum_subsp_infantis_xml	H+	cytosol	CYSabc2pp	L-cysteine export via ABC system (cytoplasm to periplasm)	BAJ68032_1 and BAJ68033_1
B_longum_subsp_infantis_xml	H+	cytosol	FUCtpp	L-fucose transport via proton symport (periplasm)	BAJ69958_1
B_longum_subsp_infantis_xml	H+	cytosol	LCARS	Lacaldehyde reductase (S-propane-1,2-diol forming)	BAJ68138_1 or BAJ69611_1
B_longum_subsp_infantis_xml	H+	cytosol	SO4t2	SO4t2
B_longum_subsp_infantis_xml	H+	cytosol	UGMDDS	UDP-N-acetylmuramoyl-L-alanyl-D-glutamyl-meso-2,6-diaminopimeloyl-D-alanyl-D-alanine synthetase	BAJ68461_1
B_longum_subsp_infantis_xml	H+	cytosol	PA160abcpp	Phosphatidate transport via ABC system (n-C16:0, periplasm)	BAJ70054_1
B_longum_subsp_infantis_xml	H+	cytosol	GLNS	Glutamine synthetase
B_longum_subsp_infantis_xml	H+	cytosol	FE3abc	FE3abc	BAJ68370_1 and BAJ70081_1
B_longum_subsp_infantis_xml	H+	cytosol	FE2t2pp	Iron (II) transport in via proton symport (periplasm)	BAJ68046_1
B_longum_subsp_infantis_xml	H+	cytosol	FACOAL180t2pp	Fatty-acid-CoA ligase (octadecanoate transport via vectoral Co-A coupling)
B_longum_subsp_infantis_xml	H+	cytosol	PNP	Purine nucleoside phosphorylase
B_longum_subsp_infantis_xml	H+	cytosol	MELIBt3ipp	Melibiose transport in via antiport (periplasm)	BAJ69816_1
B_longum_subsp_infantis_xml	H+	cytosol	ACHBS	2-aceto-2-hydroxybutanoate synthase
B_longum_subsp_infantis_xml	H+	cytosol	PPA	Inorganic diphosphatase	BAJ67879_1 or BAJ69122_1 or BAJ69477_1
B_longum_subsp_infantis_xml	H+	cytosol	LEUt2r	L leucine reversible transport via proton symport	BAJ68706_1
B_longum_subsp_infantis_xml	H+	cytosol	LPLIPAL2E160	Lysophospholipase L2 (2-acylglycerophosphoethanolamine, n-C16:0)	BAJ67679_1
B_longum_subsp_infantis_xml	H+	cytosol	DMPPS	1-hydroxy-2-methyl-2-(E)-butenyl 4-diphosphate reductase (dmpp)	BAJ68504_1 or BAJ69393_1
B_longum_subsp_infantis_xml	H+	cytosol	G1PACT	Glucosamine-1-phosphate N-acetyltransferase	BAJ69368_1
B_longum_subsp_infantis_xml	H+	cytosol	ILEabc	L-isoleucine transport via ABC system	BAJ68174_1 and BAJ68175_1 and BAJ68176_1 and BAJ68177_1 and BAJ68178_1
B_longum_subsp_infantis_xml	H+	cytosol	CHLt2	Choline transport via proton symport
B_longum_subsp_infantis_xml	H+	cytosol	FACOAE161	Fatty-acid-CoA thioesterase (hexadecenoate)	BAJ68152_1
B_longum_subsp_infantis_xml	H+	cytosol	PSD180	Phosphatidylserine decarboxylase (n-C18:0)
B_longum_subsp_infantis_xml	H+	cytosol	VOR1b	4-methyl-2-oxopentaoate dehydrogenase (ferredoxin)
B_longum_subsp_infantis_xml	H+	cytosol	ILEt2r	L isoleucine reversible transport via proton symport	BAJ68706_1
B_longum_subsp_infantis_xml	H+	cytosol	PRASCSi	Phosphoribosylaminoimidazolesuccinocarboxamide synthase	BAJ69590_1
B_longum_subsp_infantis_xml	H+	cytosol	URAt2pp	Uracil transport in via proton symport (periplasm)	BAJ69280_1
B_longum_subsp_infantis_xml	H+	cytosol	ACALD	Acetaldehyde dehydrogenase (acetylating)	BAJ69890_1
B_longum_subsp_infantis_xml	H+	cytosol	GLCt2pp	D-glucose transport in via proton symport (periplasm)	BAJ67946_1 or BAJ70048_1
B_longum_subsp_infantis_xml	H+	cytosol	VOR3b	3-methyl-2-oxopentanoate dehydrogenase (ferredoxin)
B_longum_subsp_infantis_xml	H+	cytosol	G1PTT	Glucose-1-phosphate thymidylyltransferase	BAJ70035_1
B_longum_subsp_infantis_xml	H+	cytosol	PROt2r	L proline reversible transport via proton symport	BAJ67654_1 or BAJ70087_1
B_longum_subsp_infantis_xml	H+	cytosol	ARBt2rpp	L-arabinose transport via proton symport (periplasm)
B_longum_subsp_infantis_xml	H+	cytosol	ALCD2ir	Alcohol dehydrogenase reverse rxn acetaldehyde ethanol	BAJ69633_1
B_longum_subsp_infantis_xml	H+	cytosol	PHEt2r	L phenylalanine reversible transport via proton symport	BAJ70087_1
B_longum_subsp_infantis_xml	H+	cytosol	SHSL2r	SHSL2r	BAJ68353_1 or BAJ69337_1
B_longum_subsp_infantis_xml	H+	cytosol	UAAGDS	UDP-N-acetylmuramoyl-L-alanyl-D-glutamyl-meso-2,6-diaminopimelate synthetase	BAJ67828_1 or BAJ68499_1
B_longum_subsp_infantis_xml	H+	cytosol	ACGS	N-acetylglutamate synthase	BAJ69525_1
B_longum_subsp_infantis_xml	H+	cytosol	ADCL	4-aminobenzoate synthase	BAJ67985_1 or BAJ69237_1
B_longum_subsp_infantis_xml	H+	cytosol	GLGC	Glucose-1-phosphate adenylyltransferase	BAJ69225_1
B_longum_subsp_infantis_xml	H+	cytosol	ADSS	Adenylosuccinate synthase	BAJ67719_1
B_longum_subsp_infantis_xml	H+	cytosol	UAMAGS	UDP-N-acetylmuramoyl-L-alanyl-D-glutamate synthetase	BAJ68463_1
B_longum_subsp_infantis_xml	H+	cytosol	ACYP_2	Acylphosphatase (2)	BAJ68430_1
B_longum_subsp_infantis_xml	H+	cytosol	CA2abc	CA2abc	BAJ70117_1
B_longum_subsp_infantis_xml	H+	cytosol	SALCHS4FEabcpp	Salmochelin S4 Fe III transport via ABC system periplasm
B_longum_subsp_infantis_xml	H+	cytosol	UM3PL	UDP-N-acetylmuramate:L-alanyl-gamma-D-glutamyl-meso-diaminopimelate ligase
B_longum_subsp_infantis_xml	H+	cytosol	C160SN	C160SN
B_longum_subsp_infantis_xml	H+	cytosol	IG3PS	Imidazole-glycerol-3-phosphate synthase	BAJ68675_1
B_longum_subsp_infantis_xml	H+	cytosol	LPLIPAL2E180	Lysophospholipase L2 (2-acylglycerophosphoethanolamine, n-C18:0)	BAJ67679_1
B_longum_subsp_infantis_xml	H+	cytosol	ALAabc	L-alanine transport via ABC system	BAJ68174_1 and BAJ68175_1 and BAJ68176_1 and BAJ68177_1 and BAJ68178_1
B_longum_subsp_infantis_xml	H+	cytosol	ATPHs	ATP amine hydrolysis (spontaneous)	spontaneous
B_longum_subsp_infantis_xml	H+	cytosol	DPCOAK	Dephospho-CoA kinase	BAJ69392_1
B_longum_subsp_infantis_xml	H+	cytosol	MALTTTRabc	Maltotetraose transport via ABC system
B_longum_subsp_infantis_xml	H+	cytosol	CDAPPA_HP	CDAPPA HP
B_longum_subsp_infantis_xml	H+	cytosol	SHKK	Shikimate kinase
B_longum_subsp_infantis_xml	H+	cytosol	NTPP8	Nucleoside triphosphate pyrophosphorylase (utp)	BAJ69122_1
B_longum_subsp_infantis_xml	H+	cytosol	LPLIPAL2G160	Lysophospholipase L2 (2-acylglycerophosphoglycerol, n-C16:0)	BAJ67679_1
B_longum_subsp_infantis_xml	H+	cytosol	LALDO	D-Lactaldehyde NAD+ oxidoreductase (glutathione-formylating)
B_longum_subsp_infantis_xml	H+	cytosol	BALAt2pp	Beta-alanine transport in via proton symport (periplasm)	BAJ70084_1
B_longum_subsp_infantis_xml	H+	cytosol	BSCT	Benzoylsuccinyl-CoA thiolase
B_longum_subsp_infantis_xml	H+	cytosol	DSERt2	DSERt2	BAJ70084_1
B_longum_subsp_infantis_xml	H+	cytosol	G1PCTYT	Alpha-D-glucose cytidylyltransferase
B_longum_subsp_infantis_xml	H+	cytosol	UGT_BS	UDP glucosyltransferase diglucosyl
B_longum_subsp_infantis_xml	H+	cytosol	ALR4x	Aldose reductase (acetol)
B_longum_subsp_infantis_xml	H+	cytosol	FACOAE180	Fatty-acid-CoA thioesterase (octadecanoate)	BAJ68152_1
B_longum_subsp_infantis_xml	H+	cytosol	FACOAL100t2pp	Fatty-acid-CoA ligase (decanoate transport via vectoral Co-A coupling)
B_longum_subsp_infantis_xml	H+	cytosol	OMPDC	Orotidine-5'-phosphate decarboxylase	BAJ68343_1 or BAJ69077_1
B_longum_subsp_infantis_xml	H+	cytosol	ABUTD	Aminobutyraldehyde dehydrogenase	BAJ69611_1
B_longum_subsp_infantis_xml	H+	cytosol	AP4AH	Ap4A hydrolase
B_longum_subsp_infantis_xml	H+	cytosol	KAS12	B-ketoacyl synthetase (Anteiso-C17:0)
B_longum_subsp_infantis_xml	H+	cytosol	FACOAE160	Fatty-acid-CoA thioesterase (hexadecanoate)	BAJ68152_1
B_longum_subsp_infantis_xml	H+	cytosol	NIabc	Nickel transport via ABC system	BAJ67705_1
B_longum_subsp_infantis_xml	H+	cytosol	CHLabc	Choline transport via ABC system	BAJ67615_1 and BAJ69270_1
B_longum_subsp_infantis_xml	H+	cytosol	3OAR60	3-oxoacyl-[acyl-carrier-protein] reductase (n-C6:0)	BAJ67746_1 or BAJ68682_1
B_longum_subsp_infantis_xml	H+	cytosol	MTHFR2_1	5,10-methylenetetrahydrofolate reductase (NADH)	BAJ69083_1
B_longum_subsp_infantis_xml	H+	cytosol	ALDD2x	Aldehyde dehydrogenase (acetaldehyde, NAD)	BAJ69611_1
B_longum_subsp_infantis_xml	H+	cytosol	PGSA160	Phosphatidylglycerol synthase (n-C16:0)	BAJ68552_1 or BAJ68992_1
B_longum_subsp_infantis_xml	H+	cytosol	GLCAASE3	Beta-glucuronidase (tryptophanyl)	BAJ67866_1
B_longum_subsp_infantis_xml	H+	cytosol	GLYOX	Hydroxyacylglutathione hydrolase
B_longum_subsp_infantis_xml	H+	cytosol	POR3b	Pyruvate synthase
B_longum_subsp_infantis_xml	H+	cytosol	MALTHXabc	Maltohexaose transport via ABC system
B_longum_subsp_infantis_xml	H+	cytosol	SALCHS4FEtonex	Salmochelin S4 Fe III transport via ton system extracellular
B_longum_subsp_infantis_xml	H+	cytosol	SPS	Sucrose phosphate synthase
B_longum_subsp_infantis_xml	H+	cytosol	UDPGD	UDPglucose 6-dehydrogenase	BAJ70037_1
B_longum_subsp_infantis_xml	H+	cytosol	SALCHS4tex	Salmochelin S4 transport secretion periplasm
B_longum_subsp_infantis_xml	H+	cytosol	TRDR	Thioredoxin reductase (NADPH)	BAJ67631_1 or BAJ69732_1 or BAJ70140_1
B_longum_subsp_infantis_xml	H+	cytosol	FMNRx	FMN reductase	BAJ69720_1
B_longum_subsp_infantis_xml	H+	cytosol	G3PCT	Glycerol-3-phosphate cytidylyltransferase	BAJ70070_1
B_longum_subsp_infantis_xml	H+	cytosol	PHEt2rpp	L-phenylalanine reversible transport via proton symport (periplasm)	BAJ67680_1 or BAJ70087_1
B_longum_subsp_infantis_xml	H+	cytosol	XANt2pp	Xanthine transport in via proton symport (periplasm)	BAJ69255_1
B_longum_subsp_infantis_xml	H+	cytosol	FAS120	Fatty acid synthase n C120
B_longum_subsp_infantis_xml	H+	cytosol	PNTK	Pantothenate kinase	BAJ69667_1
B_longum_subsp_infantis_xml	H+	cytosol	ALDD1	ALDD1	BAJ69562_1
B_longum_subsp_infantis_xml	H+	cytosol	GLCt2	GLCt2	BAJ67946_1
B_longum_subsp_infantis_xml	H+	cytosol	NTPP6	Nucleoside triphosphate pyrophosphorylase (atp)	BAJ69122_1
B_longum_subsp_infantis_xml	H+	cytosol	Kt2r	Potassium reversible transport via proton symport	BAJ70045_1
B_longum_subsp_infantis_xml	H+	cytosol	URIt2pp	Uridine transport in via proton symport (periplasm)
B_longum_subsp_infantis_xml	H+	cytosol	HPPK	HPPK	BAJ68150_1
B_longum_subsp_infantis_xml	H+	cytosol	UAGDP	UDP-N-acetylglucosamine diphosphorylase	BAJ69368_1
B_longum_subsp_infantis_xml	H+	cytosol	MEPCT	2-C-methyl-D-erythritol 4-phosphate cytidylyltransferase	BAJ67954_1
B_longum_subsp_infantis_xml	H+	cytosol	SKMt2	SKMt2	BAJ67727_1
B_longum_subsp_infantis_xml	H+	cytosol	CDPMEK	4-(cytidine 5'-diphospho)-2-C-methyl-D-erythritol kinase	BAJ70134_1
B_longum_subsp_infantis_xml	H+	cytosol	G3PD1	G3PD1	BAJ67919_1
B_longum_subsp_infantis_xml	H+	cytosol	GLCS1	Glycogen synthase (ADPGlc)
B_longum_subsp_infantis_xml	H+	cytosol	VALabc	L-valine transport via ABC system	BAJ68174_1 and BAJ68175_1 and BAJ68176_1 and BAJ68177_1 and BAJ68178_1
B_longum_subsp_infantis_xml	H+	cytosol	IMPD	IMP dehydrogenase	BAJ68664_1
B_longum_subsp_infantis_xml	H+	cytosol	IPMD	3-isopropylmalate dehydrogenase	BAJ69724_1
B_longum_subsp_infantis_xml	H+	cytosol	FACOAL160t2pp	Fatty-acid-CoA ligase (hexadecanoate transport via vectoral Co-A coupling)
B_longum_subsp_infantis_xml	H+	cytosol	GAPD	Glyceraldehyde-3-phosphate dehydrogenase	BAJ68506_1
B_longum_subsp_infantis_xml	H+	cytosol	HPYRRx	Hydroxypyruvate reductase (NADH)	BAJ69898_1
B_longum_subsp_infantis_xml	H+	cytosol	TMPPP	Thiamine-phosphate diphosphorylase
B_longum_subsp_infantis_xml	H+	cytosol	ALCD2x	Alcohol dehydrogenase (ethanol)	BAJ69633_1
B_longum_subsp_infantis_xml	H+	cytosol	NTPP7	Nucleoside triphosphate pyrophosphorylase (dttp)	BAJ69122_1
B_longum_subsp_infantis_xml	H+	cytosol	MECDPDH4	2C-methyl-D-erythritol 2,4 cyclodiphosphate dehydratase	BAJ68387_1
B_longum_subsp_infantis_xml	H+	cytosol	ADEt2rpp	Adenine transport via proton symport (reversible) (periplasm)	BAJ69918_1
B_longum_subsp_infantis_xml	H+	cytosol	UAGPT3	UDP-N-acetylglucosamine-N-acetylmuramyl-(pentapeptide)pyrophosphoryl-undecaprenol N-acetylglucosamine transferase	BAJ68465_1
B_longum_subsp_infantis_xml	H+	cytosol	FACOAL140t2pp	Fatty-acid-CoA ligase (tetradecanoate transport via vectoral Co-A coupling)
B_longum_subsp_infantis_xml	H+	cytosol	FMNAT	FMN adenylyltransferase	BAJ69846_1
B_longum_subsp_infantis_xml	H+	cytosol	PANTS	Pantothenate synthase
B_longum_subsp_infantis_xml	H+	cytosol	CYSabcpp	L-cysteine uptake via ABC system (periplasm)	BAJ69605_1 and BAJ69673_1 and BAJ69674_1
B_longum_subsp_infantis_xml	H+	cytosol	PIabc	Phosphate transport via ABC system	BAJ67967_1
B_longum_subsp_infantis_xml	H+	cytosol	FOLt	FOLt
B_longum_subsp_infantis_xml	H+	cytosol	SHSL4r	O succinylhomoserine lyase elimination reversible	BAJ68353_1
B_longum_subsp_infantis_xml	H+	cytosol	MALTHPabc	MALTHPabc	BAJ68061_1 and BAJ69830_1 and BAJ70124_1
B_longum_subsp_infantis_xml	H+	cytosol	MNt2	Manganese transport in via proton symport	BAJ68046_1
B_longum_subsp_infantis_xml	H+	cytosol	NNATr	Nicotinate-nucleotide adenylyltransferase	BAJ69488_1
B_longum_subsp_infantis_xml	H+	cytosol	HSDx	HSDx	BAJ69968_1
B_longum_subsp_infantis_xml	H+	cytosol	GART	GAR transformylase-T	BAJ69588_1
B_longum_subsp_infantis_xml	H+	cytosol	KAS4	B-ketoacyl synthetase (Anteiso-C15:0)
B_longum_subsp_infantis_xml	H+	cytosol	METabc	L-methionine transport via ABC system	BAJ69360_1 and BAJ69361_1 and BAJ69362_1
B_longum_subsp_infantis_xml	H+	cytosol	AHSERL2	O acetylhomoserine thiol lyase	BAJ68353_1 or BAJ68363_1 or BAJ69337_1 or BAJ69905_1
B_longum_subsp_infantis_xml	H+	cytosol	COBALT2t3pp	Cobalt (Co+2) transport out via proton antiport (periplasm)	BAJ68450_1
B_longum_subsp_infantis_xml	H+	cytosol	ALCD2y	ALCD2y	BAJ69562_1
B_longum_subsp_infantis_xml	H+	cytosol	MAN1PT2	Mannose-1-phosphate guanylyltransferase (GDP)
B_longum_subsp_infantis_xml	H+	cytosol	KAS3	B-ketoacyl synthetase (Iso-C15:0)
B_longum_subsp_infantis_xml	H+	cytosol	NNDPR	Nicotinate-nucleotide diphosphorylase (carboxylating)	BAJ68519_1
B_longum_subsp_infantis_xml	H+	cytosol	FE2abcpp	Iron (II) transport via ABC system (periplasm)	BAJ69287_1 or BAJ69313_1
B_longum_subsp_infantis_xml	H+	cytosol	ASPt2pp	L-aspartate transport in via proton symport (periplasm)	BAJ70115_1
B_longum_subsp_infantis_xml	H+	cytosol	ALAt2r	L alanine reversible transport via proton symport	BAJ70084_1
B_longum_subsp_infantis_xml	H+	cytosol	4HOXPACt2pp	4 hydroxyphenylacetate transport in via proton symport periplasm	BAJ69500_1
B_longum_subsp_infantis_xml	H+	cytosol	ASPCT	Aspartate carbamoyltransferase	BAJ69079_1 and BAJ69080_1
B_longum_subsp_infantis_xml	H+	cytosol	NI2t3pp	Nickle (Ni+2) transport out via proton antiport (periplasm)	BAJ68450_1
B_longum_subsp_infantis_xml	H+	cytosol	SBTt2	D sorbitol transport in via proton symport
B_longum_subsp_infantis_xml	H+	cytosol	NADDP	NAD diphosphatase	BAJ68334_1 or BAJ69728_1
B_longum_subsp_infantis_xml	H+	cytosol	GLYt2pp	Glycine transport in via proton symport (periplasm)	BAJ70084_1
B_longum_subsp_infantis_xml	H+	cytosol	NADS1	NAD synthase (nh3)	BAJ69358_1
B_longum_subsp_infantis_xml	H+	cytosol	SBTD_D2	D sorbitol dehydrogenase D fructose producing	BAJ69562_1
B_longum_subsp_infantis_xml	H+	cytosol	GPDDA4	Glycerophosphodiester phosphodiesterase (Glycerophosphoglycerol)
B_longum_subsp_infantis_xml	H+	cytosol	DUTPDP	DUTP diphosphatase	BAJ68577_1 or BAJ69122_1
B_longum_subsp_infantis_xml	H+	cytosol	ACCOAC	Acetyl-CoA carboxylase
B_longum_subsp_infantis_xml	H+	cytosol	ARABRr	Arabinose reductase	BAJ68428_1
B_longum_subsp_infantis_xml	H+	cytosol	SERt2r	L serine reversible transport via proton symport	BAJ70084_1
B_longum_subsp_infantis_xml	H+	cytosol	COBALT2abcpp	Cobalt (Co+2) ABC transporter (periplasm)	BAJ67698_1
B_longum_subsp_infantis_xml	H+	cytosol	DTMPt6	DTMP transport inout via proton symport
B_longum_subsp_infantis_xml	H+	cytosol	NADK	NAD kinase	BAJ69507_1
B_longum_subsp_infantis_xml	H+	cytosol	METB1	Metb1	BAJ68353_1
B_longum_subsp_infantis_xml	H+	cytosol	CLt3_2pp	Chloride transport out via proton antiport (2:1) (periplasm)	BAJ67720_1 or BAJ69351_1
B_longum_subsp_infantis_xml	H+	cytosol	DHDPRy	Dihydrodipicolinate reductase (NADPH)	BAJ69690_1
B_longum_subsp_infantis_xml	H+	cytosol	GLYt2r	Glycine reversible transport via proton symport	BAJ70084_1
B_longum_subsp_infantis_xml	H+	cytosol	NTPP9	Nucleoside triphosphate pyrophosphorylase (itp)	BAJ68014_1 or BAJ69122_1
B_longum_subsp_infantis_xml	H+	cytosol	CDAPPA_EC	CDP-Diacylglycerol pyrophostatase (Ecoli)
B_longum_subsp_infantis_xml	H+	cytosol	HMPK1	Hydroxymethylpyrimidine kinase (ATP)	BAJ68400_1 or BAJ69338_1
B_longum_subsp_infantis_xml	H+	cytosol	PFK	Phosphofructokinase
B_longum_subsp_infantis_xml	H+	cytosol	MTHFC	Methenyltetrahydrofolate cyclohydrolase	BAJ67778_1 or BAJ69394_1
B_longum_subsp_infantis_xml	H+	cytosol	IPPS	2-isopropylmalate synthase	BAJ67767_1
B_longum_subsp_infantis_xml	H+	cytosol	FACOAE60	Fatty-acid-CoA thioesterase (hexanoate)	BAJ68152_1
B_longum_subsp_infantis_xml	H+	cytosol	DIPEPabc15	Dipeptide transport via ABC system cgly	BAJ68247_1 and BAJ68529_1 and BAJ68530_1 and BAJ68531_1
B_longum_subsp_infantis_xml	H+	cytosol	FAS140	Fatty acid synthase n C140
B_longum_subsp_infantis_xml	H+	cytosol	NADPHQR2	NADPH Quinone Reductase (Ubiquinone-8)	BAJ69633_1
B_longum_subsp_infantis_xml	H+	cytosol	DXPRIi	1-deoxy-D-xylulose reductoisomerase	BAJ68386_1
B_longum_subsp_infantis_xml	H+	cytosol	NICRNS	NICRNS	BAJ67613_1
B_longum_subsp_infantis_xml	H+	cytosol	ARBabc	ARBabc	BAJ68063_1 or (BAJ69668_1 and BAJ69829_1 and BAJ70010_1)
B_longum_subsp_infantis_xml	H+	cytosol	ALR2	Aldose reductase (methylglyoxal)	BAJ68007_1 or BAJ68044_1 or BAJ68164_1 or BAJ69599_1
B_longum_subsp_infantis_xml	H+	cytosol	FE2Gabcpp	Iron (II) transport via ABC system (GTP) (periplasm)	BAJ68448_1
B_longum_subsp_infantis_xml	H+	cytosol	HEX7	Hexokinase (D-fructose:ATP)	BAJ68484_1 or BAJ68486_1
B_longum_subsp_infantis_xml	H+	cytosol	NTP1	Nucleoside-triphosphatase (ATP)	BAJ67739_1 or BAJ68401_1
B_longum_subsp_infantis_xml	H+	cytosol	ADNK1	Adenosine kinase	BAJ69866_1
B_longum_subsp_infantis_xml	H+	cytosol	CEL6abc	Oligo-cellulose (6) transport via ABC system
B_longum_subsp_infantis_xml	H+	cytosol	FASC180ACP	Fatty acid biosynthesis (n-C18:0)
B_longum_subsp_infantis_xml	H+	cytosol	SSCOARy	Succinyl-coA reductase (NADPH)
B_longum_subsp_infantis_xml	H+	cytosol	LPLIPAL2A160	Lysophospholipase L2 (2-acylglycerophosphotidate, n-C16:0)	BAJ67679_1
B_longum_subsp_infantis_xml	H+	cytosol	NTPP3	Nucleoside triphosphate pyrophosphorylase (dctp)	BAJ69122_1 or BAJ69982_1
B_longum_subsp_infantis_xml	H+	cytosol	MTHFR2	5,10-methylenetetrahydrofolate reductase (NADH)	BAJ69083_1
B_longum_subsp_infantis_xml	H+	cytosol	HCYSMT2	Homocysteine Methyltransferase
B_longum_subsp_infantis_xml	H+	cytosol	SPMDabc	Spermidine transport via ABC system
B_longum_subsp_infantis_xml	H+	cytosol	FACOAE140	Fatty-acid-CoA thioesterase (tetradecanoate)	BAJ68152_1
B_longum_subsp_infantis_xml	H+	cytosol	FAS180	Fatty acid synthase n C180
B_longum_subsp_infantis_xml	H+	cytosol	GMPS2	GMP synthase	BAJ67995_1 or BAJ69364_1
B_longum_subsp_infantis_xml	H+	cytosol	GLUCAN2abc	Glucan transport via ATP transporter
B_longum_subsp_infantis_xml	H+	cytosol	DASYN180	CDP-diacylglycerol synthetase (n-C18:0)	BAJ68672_1
B_longum_subsp_infantis_xml	H+	cytosol	HISTD	Histidinol dehydrogenase	BAJ68431_1
B_longum_subsp_infantis_xml	H+	cytosol	NTPP1	Nucleoside triphosphate pyrophosphorylase (dgtp)	BAJ69122_1 or BAJ70137_1
B_longum_subsp_infantis_xml	H+	cytosol	NTPP5	Nucleoside triphosphate pyrophosphorylase (datp)	BAJ69122_1
B_longum_subsp_infantis_xml	H+	cytosol	CGLYabcpp	L-Cysteinylglycine (Cys-Gly) transport via ABC system (periplasm)	(BAJ67647_1 and BAJ67649_1 and BAJ68247_1 and BAJ68248_1 and BAJ68478_1) or (BAJ67649_1 and BAJ67874_1 and BAJ68247_1 and BAJ68248_1 and BAJ68478_1)
B_longum_subsp_infantis_xml	H+	cytosol	PE161abcpp	Phosphatidylethanolamine transport via ABC system (n-C16:1, periplasm)	BAJ68233_1 or BAJ70054_1
B_longum_subsp_infantis_xml	H+	cytosol	KAS2	B-ketoacyl synthetase (n-C14:0)
B_longum_subsp_infantis_xml	H+	cytosol	E4PD	Erythrose 4-phosphate dehydrogenase
B_longum_subsp_infantis_xml	H+	cytosol	GLUabc	L-glutamate transport via ABC system	BAJ69606_1 and BAJ69673_1
B_longum_subsp_infantis_xml	H+	cytosol	OAO5t3pp	O-antigen unit (O5) translocase
B_longum_subsp_infantis_xml	H+	cytosol	PG160abcpp	Phosphatidylglycerol transport via ABC system (n-C16:0, periplasm)	BAJ70054_1
B_longum_subsp_infantis_xml	H+	cytosol	ASPO3	L-aspartate oxidase	BAJ68518_1
B_longum_subsp_infantis_xml	H+	cytosol	NTPP4	Nucleoside triphosphate pyrophosphorylase (ctp)	BAJ69122_1 or BAJ69982_1
B_longum_subsp_infantis_xml	H+	cytosol	FACOAE80	Fatty-acid-CoA thioesterase (octanoate)	BAJ68152_1
B_longum_subsp_infantis_xml	H+	cytosol	GLUDy	Glutamate dehydrogenase (NADP)	BAJ67606_1
B_longum_subsp_infantis_xml	H+	cytosol	PE120abcpp	Phosphatidylethanolamine transport via ABC system (n-C12:0, periplasm)	BAJ68233_1 or BAJ70054_1
B_longum_subsp_infantis_xml	H+	cytosol	LIPO2S24_BS	Lipoteichoic acid synthesis n24 linked N acetylglucosamine substituted
B_longum_subsp_infantis_xml	H+	cytosol	ALCD19y	Alcohol dehydrogenase glycerol NADP	BAJ67974_1 or BAJ69481_1
B_longum_subsp_infantis_xml	H+	cytosol	PDHcr	Pyruvate dehydrogenase (dihydrolipoamide dehydrogenase) reversible	BAJ69536_1
B_longum_subsp_infantis_xml	H+	cytosol	SPMDt3	Spermidine transport out via proton antiport	BAJ70121_1
B_longum_subsp_infantis_xml	H+	cytosol	PDHa	PDHa
B_longum_subsp_infantis_xml	H+	cytosol	NAt3_2pp	Sodium proton antiporter (H:NA is 2) (periplasm)	BAJ69346_1
B_longum_subsp_infantis_xml	H+	cytosol	LIPO3S24_BS	Lipoteichoic acid synthesis n24 unliked D alanine substituted
B_longum_subsp_infantis_xml	H+	cytosol	NTPP11	Nucleoside triphosphate pyrophosphorylase (xtp)	BAJ68014_1
B_longum_subsp_infantis_xml	H+	cytosol	ASNS1	Asparagine synthase (glutamine-hydrolysing)	BAJ69608_1
B_longum_subsp_infantis_xml	H+	cytosol	TECA3S45	Glycerol teichoic acid n45 unlinked glucose substituted
B_longum_subsp_infantis_xml	H+	cytosol	PE180abcpp	Phosphatidylethanolamine transport via ABC system (n-C18:0, periplasm)	BAJ68233_1 or BAJ70054_1
B_longum_subsp_infantis_xml	H+	cytosol	GLUCANabc	Glucan transport via ATP transporter
B_longum_subsp_infantis_xml	H+	cytosol	METSOX2abcpp	L-methionine R-oxide transport via ABC system (periplasm)
B_longum_subsp_infantis_xml	H+	cytosol	FACOAE100	Fatty-acid-CoA thioesterase (decanoate)	BAJ68152_1
B_longum_subsp_infantis_xml	H+	cytosol	NADS2	Nicotinate-mononucleotide adenylyltransferase	BAJ69358_1
B_longum_subsp_infantis_xml	H+	cytosol	GLUSy	Glutamate synthase (NADPH)	BAJ69112_1 and BAJ69113_1
B_longum_subsp_infantis_xml	H+	cytosol	MTHFR3	5 10 methylenetetrahydrofolatereductase NADPH	BAJ69083_1
B_longum_subsp_infantis_xml	H+	cytosol	GTHRDabcpp	Reduced glutathione via ABC system (periplasm)	(BAJ67650_1 and BAJ68440_1 and BAJ68530_1 and BAJ69111_1) or (BAJ67650_1 and BAJ68440_1 and BAJ68530_1 and BAJ69665_1)
B_longum_subsp_infantis_xml	H+	cytosol	FE3Gabcpp	Iron (III) transport via ABC system (GTP) (periplasm)	BAJ68448_1
B_longum_subsp_infantis_xml	H+	cytosol	FE2abc	Iron (II) transport via ABC system	BAJ69950_1 or (BAJ68370_1 and BAJ70081_1)
B_longum_subsp_infantis_xml	H+	cytosol	ASP1DC	Aspartate 1-decarboxylase
B_longum_subsp_infantis_xml	H+	cytosol	OMCDC	2-Oxo-4-methyl-3-carboxypentanoate decarboxylation	spontaneous
B_longum_subsp_infantis_xml	H+	cytosol	NAPRT	NAPRTase	BAJ68010_1
B_longum_subsp_infantis_xml	H+	cytosol	ASPO6	L-aspartate oxidase	BAJ68518_1
B_longum_subsp_infantis_xml	H+	cytosol	LIPO4S24_BS	Lipoteichoic acid synthesis n24 linked unsubstituted
B_longum_subsp_infantis_xml	H+	cytosol	HISt2rpp	L-histidine reversible transport via proton symport (periplasm)	BAJ70087_1
B_longum_subsp_infantis_xml	H+	cytosol	ALAALAr	D-alanine-D-alanine ligase (reversible)	BAJ67920_1
B_longum_subsp_infantis_xml	H+	cytosol	AP4AS	Ap4A synthetase	BAJ69815_1
B_longum_subsp_infantis_xml	H+	cytosol	CITt15	Citrate transport in via Zn complex
B_longum_subsp_infantis_xml	H+	cytosol	GLNabc	GLNabc	(BAJ68366_1 and BAJ68367_1 and BAJ69673_1) or (BAJ68348_1 and BAJ68349_1 and BAJ68350_1 and BAJ68351_1)
B_longum_subsp_infantis_xml	H+	cytosol	GTPCII	GTP cyclohydrolase II	BAJ67989_1
B_longum_subsp_infantis_xml	H+	cytosol	ASPO5	L-aspartate oxidase	BAJ68518_1
B_longum_subsp_infantis_xml	H+	cytosol	HISt2r	L histidine reversible transport via proton symport	BAJ69056_1 or BAJ70087_1
B_longum_subsp_infantis_xml	H+	cytosol	MACPD	Malonyl-ACP decarboxylase
B_longum_subsp_infantis_xml	H+	cytosol	OCBT	Ornithine carbamoyltransferase	BAJ69522_1
B_longum_subsp_infantis_xml	H+	cytosol	XANt2	Xanthine transport in via proton symport	BAJ67743_1 or BAJ69255_1
B_longum_subsp_infantis_xml	H+	cytosol	MANAO	Mannonate oxidoreductase	BAJ68270_1
B_longum_subsp_infantis_xml	H+	cytosol	DHDPS	Dihydrodipicolinate synthase	BAJ69689_1 or BAJ69992_1
B_longum_subsp_infantis_xml	H+	cytosol	ACNAMt2pp	N-acetylneuraminate proton symport (periplasm)	BAJ68439_1
B_longum_subsp_infantis_xml	H+	cytosol	DARBt3ipp	D-arabinose transport via proton antiport (periplasm)	BAJ67723_1 or BAJ69816_1
B_longum_subsp_infantis_xml	H+	cytosol	DHFR	Dihydrofolate reductase	BAJ69795_1
B_longum_subsp_infantis_xml	H+	cytosol	PGCD	Phosphoglycerate dehydrogenase	BAJ68454_1 or BAJ69898_1
B_longum_subsp_infantis_xml	H+	cytosol	TRPt2rpp	L-tryptophan reversible transport via proton symport (periplasm)	BAJ67680_1 or BAJ70087_1
B_longum_subsp_infantis_xml	H+	cytosol	GLU_Dt2	D glutamate transport in via proton symport
B_longum_subsp_infantis_xml	H+	cytosol	DB4PS	3,4-Dihydroxy-2-butanone-4-phosphate synthase	BAJ67989_1
B_longum_subsp_infantis_xml	H+	cytosol	DHNAOT	1,4-dihydroxy-2-naphthoate octaprenyltransferase	BAJ69814_1
B_longum_subsp_infantis_xml	H+	cytosol	Cuabc	Cuabc	BAJ67698_1
B_longum_subsp_infantis_xml	H+	cytosol	DCTPD2	DCTPD2	BAJ70113_1
B_longum_subsp_infantis_xml	H+	cytosol	SUCBZT1	Succinyl:benzoate CoA transferase
B_longum_subsp_infantis_xml	H+	cytosol	MAN1Pt6	MAN1P transport inout via proton symport
B_longum_subsp_infantis_xml	H+	cytosol	PAPSR	Phosphoadenylyl-sulfate reductase (thioredoxin)
B_longum_subsp_infantis_xml	H+	cytosol	PERD	Erythronate 4-phosphate (4per) dehydrogenase
B_longum_subsp_infantis_xml	H+	cytosol	RNMK	Ribosylnicotinamide kinase	BAJ69592_1
B_longum_subsp_infantis_xml	H+	cytosol	GUAt2r	Guanine reversible transport via proton symport	BAJ69918_1
B_longum_subsp_infantis_xml	H+	cytosol	SUCCt2r	Succinate transport via proton symport
B_longum_subsp_infantis_xml	H+	cytosol	SALCHS4abcpp	Salmochelin S4 transport via ABC system periplasm	BAJ68370_1
B_longum_subsp_infantis_xml	H+	cytosol	AMANK	N-acetyl-D-mannosamine kinase	BAJ68170_1
B_longum_subsp_infantis_xml	H+	cytosol	DHPPDA2	Diaminohydroxyphosphoribosylaminopryrimidine deaminase (25drapp)	BAJ67987_1
B_longum_subsp_infantis_xml	H+	cytosol	MN2t3pp	Manganese (Mn+2) transport out via proton antiport (periplasm)	BAJ68450_1
B_longum_subsp_infantis_xml	H+	cytosol	XYLK	Xylulokinase	BAJ68169_1 or BAJ68429_1
B_longum_subsp_infantis_xml	H+	cytosol	MG2uabcpp	Magnesium (Mg+2) ABC transporter (ubtake, periplasm)	BAJ68538_1
B_longum_subsp_infantis_xml	H+	cytosol	CDP4D6DGLCRx	CDP 4 dehydro 6 deoxyglucose reductase
B_longum_subsp_infantis_xml	H+	cytosol	CD2abc1	CD2abc1	BAJ67698_1
B_longum_subsp_infantis_xml	H+	cytosol	MAN6Pt6	MAN6P transport inout via proton symport
B_longum_subsp_infantis_xml	H+	cytosol	KAS11	B-ketoacyl synthetase (Iso-C17:0)
B_longum_subsp_infantis_xml	H+	cytosol	INSTt2	Inositol transport in via proton symport
B_longum_subsp_infantis_xml	H+	cytosol	AGPR	N-acetyl-g-glutamyl-phosphate reductase	BAJ69526_1
B_longum_subsp_infantis_xml	H+	cytosol	ASPt2r	L aspartate reversible transport via proton symport	BAJ70115_1
B_longum_subsp_infantis_xml	H+	cytosol	THZPSN3	Thiazole phosphate synthesis
B_longum_subsp_infantis_xml	H+	cytosol	DCMPDA	DCMP deaminase
B_longum_subsp_infantis_xml	H+	cytosol	KAS6	B-ketoacyl synthetase (Iso-C16:0)
B_longum_subsp_infantis_xml	H+	cytosol	SHSL1	O-succinylhomoserine lyase (L-cysteine)	BAJ68353_1 or BAJ69337_1
B_longum_subsp_infantis_xml	H+	cytosol	RBFK	Riboflavin kinase	BAJ67747_1 or BAJ69846_1
B_longum_subsp_infantis_xml	H+	cytosol	4HTHRtrpp	4-hydroxy-L-threonine transport
B_longum_subsp_infantis_xml	H+	cytosol	PC	Pyruvate carboxylase	BAJ68577_1
B_longum_subsp_infantis_xml	H+	cytosol	DDCAt2pp	Dodecanoate transport via proton symport
B_longum_subsp_infantis_xml	H+	cytosol	MPTG	Murein polymerizing transglycosylase	BAJ67673_1 or BAJ67768_1 or BAJ69721_1
B_longum_subsp_infantis_xml	H+	cytosol	GTPDPK	GTP diphosphokinase	BAJ68547_1 or BAJ68578_1
B_longum_subsp_infantis_xml	H+	cytosol	KARA2	Ketol-acid reductoisomerase (2-Acetolactate)	BAJ67728_1 or BAJ67733_1
B_longum_subsp_infantis_xml	H+	cytosol	METS	Methionine synthase	BAJ69084_1
B_longum_subsp_infantis_xml	H+	cytosol	Kt2pp	Potassium transport in via proton symport (periplasm)	BAJ70045_1
B_longum_subsp_infantis_xml	H+	cytosol	RIBabc	D-ribose transport via ABC system	BAJ68061_1 and BAJ69830_1 and BAJ70124_1
B_longum_subsp_infantis_xml	H+	cytosol	DASYN_HP	DASYN HP	BAJ68672_1
B_longum_subsp_infantis_xml	H+	cytosol	CDGUNPD	3,5-cyclic-nucleotide phosphodiesterase	BAJ68232_1 or BAJ68302_1
B_longum_subsp_infantis_xml	H+	cytosol	METSOX1abcpp	L-methionine S-oxide transport via ABC system (periplasm)
B_longum_subsp_infantis_xml	H+	cytosol	Cut1	Copper export via ATPase	BAJ67698_1 or BAJ67850_1
B_longum_subsp_infantis_xml	H+	cytosol	MMETt2pp	S-methylmethionine permease (periplasm)	BAJ69001_1
B_longum_subsp_infantis_xml	H+	cytosol	ACGAMK	N-acetylglucosamine kinase	BAJ69891_1
B_longum_subsp_infantis_xml	H+	cytosol	CDPABEQS	CDP abequose synthase
B_longum_subsp_infantis_xml	H+	cytosol	RIBabcpp	D-ribose transport via ABC system (periplasm)	BAJ70042_1
B_longum_subsp_infantis_xml	H+	cytosol	P5CRx	P5CRx	BAJ68356_1 or BAJ69331_1
B_longum_subsp_infantis_xml	H+	cytosol	THRt2r	L threonine reversible transport via proton symport	BAJ67653_1
B_longum_subsp_infantis_xml	H+	cytosol	RBK	Ribokinase	BAJ68238_1 or BAJ68570_1
B_longum_subsp_infantis_xml	H+	cytosol	ANS	Anthranilate synthase	BAJ68677_1 or BAJ69248_1
B_longum_subsp_infantis_xml	H+	cytosol	THRt2pp	L-threonine efflux transport via proton antiport (periplasm)	BAJ69036_1
B_longum_subsp_infantis_xml	H+	cytosol	XYL3abc	Xylotriose ABC transport
B_longum_subsp_infantis_xml	H+	cytosol	MNt2pp	Manganese (Mn+2) transport in via proton symport (periplasm)	BAJ68046_1
B_longum_subsp_infantis_xml	H+	cytosol	COabc	Cobalt transport via ABC system	BAJ69531_1 and BAJ69532_1
B_longum_subsp_infantis_xml	H+	cytosol	IGPS	Indole-3-glycerol-phosphate synthase
B_longum_subsp_infantis_xml	H+	cytosol	PGL	6-phosphogluconolactonase	BAJ67807_1
B_longum_subsp_infantis_xml	H+	cytosol	DEXTRINt2	Dextrin transport in via proton symport
B_longum_subsp_infantis_xml	H+	cytosol	2MAHMP	2-Methyl-4-amino-5-hydroxymethylpyrimidine diphosphatase	BAJ69106_1
B_longum_subsp_infantis_xml	H+	cytosol	KARA1i	Acetohydroxy acid isomeroreductase	BAJ67728_1 or BAJ67733_1
B_longum_subsp_infantis_xml	H+	cytosol	XYLANabc	Oligo-xylan ABC transport
B_longum_subsp_infantis_xml	H+	cytosol	HSK	Homoserine kinase	BAJ69967_1
B_longum_subsp_infantis_xml	H+	cytosol	TYRt2rpp	L-tyrosine reversible transport via proton symport (periplasm)	BAJ67680_1 or BAJ70087_1
B_longum_subsp_infantis_xml	H+	cytosol	TECA1S45	Glycerol teichoic acid n45 unlinked unsubstituted
B_longum_subsp_infantis_xml	H+	cytosol	HXANt2r	Hypoxanthine reversible transport via proton symport	BAJ69918_1
B_longum_subsp_infantis_xml	H+	cytosol	MG2abc	Magnesium transport via ABC system	BAJ68618_1
B_longum_subsp_infantis_xml	H+	cytosol	MECDPDH	MECDPDH	BAJ68387_1
B_longum_subsp_infantis_xml	H+	cytosol	XYLabc	XYLabc	BAJ68061_1 and BAJ69830_1 and BAJ70124_1
B_longum_subsp_infantis_xml	H+	cytosol	KARA1	Ketol-acid reductoisomerase (2,3-dihydroxy-3-methylbutanoate)	BAJ67728_1 or BAJ67733_1
B_longum_subsp_infantis_xml	H+	cytosol	VALt2rpp	L-valine reversible transport via proton symport (periplasm)	BAJ68706_1
B_longum_subsp_infantis_xml	H+	cytosol	CTPS2	CTP synthase (glutamine)	BAJ69232_1
B_longum_subsp_infantis_xml	H+	cytosol	MDH	Malate dehydrogenase	BAJ68449_1
B_longum_subsp_infantis_xml	H+	cytosol	MEHLER	Mehler reaction	BAJ69688_1
B_longum_subsp_infantis_xml	H+	cytosol	DDGLCNt2r	2-dehydro-3-deoxy-D-gluconate transport via proton symport, reversible
B_longum_subsp_infantis_xml	H+	cytosol	2PGLYCt6	2 Phosphoglycolate transport inout via proton symport
B_longum_subsp_infantis_xml	H+	cytosol	TRE6PS	Alpha,alpha-trehalose-phosphate synthase (UDP-forming)
B_longum_subsp_infantis_xml	H+	cytosol	LIPO1S24_BS	Lipoteichoic acid synthesis n24 linked glucose substituted
B_longum_subsp_infantis_xml	H+	cytosol	GLUt2rpp	L-glutamate transport via proton symport, reversible (periplasm)	BAJ70115_1
B_longum_subsp_infantis_xml	H+	cytosol	TREabc	TREabc	BAJ68061_1 and BAJ69830_1 and BAJ70124_1
B_longum_subsp_infantis_xml	H+	cytosol	TECA2S45	Glycerol teichoic acid n45 unlinked D ala substituted
B_longum_subsp_infantis_xml	H+	cytosol	GLYALDDr	GLYALDDr	BAJ69611_1
B_longum_subsp_infantis_xml	H+	cytosol	NTPP2	Nucleoside triphosphate pyrophosphorylase (gtp)	BAJ69122_1 or BAJ70137_1
B_longum_subsp_infantis_xml	H+	cytosol	THMt2	Thiamine transport in via proton symport
B_longum_subsp_infantis_xml	H+	cytosol	THZPSN	Thiazole phosphate synthesis	BAJ69517_1 or BAJ69518_1
B_longum_subsp_infantis_xml	H+	cytosol	GLUt2r	L glutamate transport via proton symport reversible	BAJ70115_1
B_longum_subsp_infantis_xml	H+	cytosol	LCTSt	Lactose transport via proton symport
B_longum_subsp_infantis_xml	H+	cytosol	XYLt2	D-xylose transport in via proton symport	BAJ68034_1
B_longum_subsp_infantis_xml	H+	cytosol	HEX1	Hexokinase (D-glucose:ATP)	BAJ68162_1 or BAJ68485_1 or BAJ70049_1
B_longum_subsp_infantis_xml	H+	cytosol	THRt2rpp	L-threonine reversible transport via proton symport (periplasm)
B_longum_subsp_infantis_xml	H+	cytosol	SULR_1	Sulfite reductase NADPH2	BAJ68092_1
B_longum_subsp_infantis_xml	H+	cytosol	XYLBabc	Xylobiose ABC transport
B_longum_subsp_infantis_xml	H+	cytosol	RHACOAR60	RHACOAR60
B_longum_subsp_infantis_xml	H+	cytosol	CBPS	Carbamoyl-phosphate synthase (glutamine-hydrolysing)	BAJ68341_1 or BAJ68342_1
B_longum_subsp_infantis_xml	H+	cytosol	MELIBt2	Melibiose transport in via symport	BAJ69985_1
B_longum_subsp_infantis_xml	H+	cytosol	PGP160abcpp	Phosphatidylglycerophosphate transport via ABC system (n-C16:0, periplasm)	BAJ68233_1 or BAJ70054_1
B_longum_subsp_infantis_xml	H+	cytosol	MELIBt2pp	Melibiose transport in via symport (periplasm)	BAJ67865_1 or BAJ68261_1 or BAJ69985_1
B_longum_subsp_infantis_xml	H+	cytosol	DCTPD	DCTP deaminase	BAJ70113_1
B_longum_subsp_infantis_xml	H+	periplasm	GLCt2pp	D-glucose transport in via proton symport (periplasm)	BAJ67946_1 or BAJ70048_1
B_longum_subsp_infantis_xml	H+	periplasm	ARBt2rpp	L-arabinose transport via proton symport (periplasm)
B_longum_subsp_infantis_xml	H+	periplasm	ACNAMt2pp	N-acetylneuraminate proton symport (periplasm)	BAJ68439_1
B_longum_subsp_infantis_xml	H+	periplasm	CD2t3pp	Cadmium (Cd+2) transport out via proton antiport (periplasm)	BAJ68450_1
B_longum_subsp_infantis_xml	H+	periplasm	DARBt3ipp	D-arabinose transport via proton antiport (periplasm)	BAJ67723_1 or BAJ69816_1
B_longum_subsp_infantis_xml	H+	periplasm	OAO5t3pp	O-antigen unit (O5) translocase
B_longum_subsp_infantis_xml	H+	periplasm	THRt2pp	L-threonine efflux transport via proton antiport (periplasm)	BAJ69036_1
B_longum_subsp_infantis_xml	H+	periplasm	DSERt2pp	D-serine transport in via proton symport (periplasm)	BAJ70084_1
B_longum_subsp_infantis_xml	H+	periplasm	MNt2pp	Manganese (Mn+2) transport in via proton symport (periplasm)	BAJ68046_1
B_longum_subsp_infantis_xml	H+	periplasm	TRPt2rpp	L-tryptophan reversible transport via proton symport (periplasm)	BAJ67680_1 or BAJ70087_1
B_longum_subsp_infantis_xml	H+	periplasm	4HOXPACt2pp	4 hydroxyphenylacetate transport in via proton symport periplasm	BAJ69500_1
B_longum_subsp_infantis_xml	H+	periplasm	NI2t3pp	Nickle (Ni+2) transport out via proton antiport (periplasm)	BAJ68450_1
B_longum_subsp_infantis_xml	H+	periplasm	GALt2pp	D-galactose transport in via proton symport (periplasm)	BAJ67946_1
B_longum_subsp_infantis_xml	H+	periplasm	GLYt2pp	Glycine transport in via proton symport (periplasm)	BAJ70084_1
B_longum_subsp_infantis_xml	H+	periplasm	BALAt2pp	Beta-alanine transport in via proton symport (periplasm)	BAJ70084_1
B_longum_subsp_infantis_xml	H+	periplasm	FRUt3	D-fructose transport in via proton symport (periplasm)	BAJ70048_1
B_longum_subsp_infantis_xml	H+	periplasm	ARBt3ipp	L-arabinose transport via proton antiport (periplasm)	BAJ69816_1
B_longum_subsp_infantis_xml	H+	periplasm	MN2t3pp	Manganese (Mn+2) transport out via proton antiport (periplasm)	BAJ68450_1
B_longum_subsp_infantis_xml	H+	periplasm	FACOAL100t2pp	Fatty-acid-CoA ligase (decanoate transport via vectoral Co-A coupling)
B_longum_subsp_infantis_xml	H+	periplasm	TYRt2rpp	L-tyrosine reversible transport via proton symport (periplasm)	BAJ67680_1 or BAJ70087_1
B_longum_subsp_infantis_xml	H+	periplasm	LCTSt3ipp	Lactose transport via proton aniport (periplasm)	BAJ69816_1
B_longum_subsp_infantis_xml	H+	periplasm	FACOAL161t2pp	Fatty-acid-CoA ligase (hexadecenoate transport via vectoral Co-A coupling)
B_longum_subsp_infantis_xml	H+	periplasm	NAt3_2pp	Sodium proton antiporter (H:NA is 2) (periplasm)	BAJ69346_1
B_longum_subsp_infantis_xml	H+	periplasm	NTRIR3pp	Nitrite Reductase (Ubiquinole-8, periplasm)
B_longum_subsp_infantis_xml	H+	periplasm	SULR2pp	Sulfite reductase (menaquinol) periplasmic
B_longum_subsp_infantis_xml	H+	periplasm	ASO4rt2rpp	Arsenate reversible transport via symport (periplasm)	BAJ69274_1
B_longum_subsp_infantis_xml	H+	periplasm	PLIPA1E120pp	Phospholipase A1 (phosphatidylethanolamine, n-C12:0) (periplasm)
B_longum_subsp_infantis_xml	H+	periplasm	SALCHS4FEtonex	Salmochelin S4 Fe III transport via ton system extracellular
B_longum_subsp_infantis_xml	H+	periplasm	CLt3_2pp	Chloride transport out via proton antiport (2:1) (periplasm)	BAJ67720_1 or BAJ69351_1
B_longum_subsp_infantis_xml	H+	periplasm	PLIPA1G160pp	Phospholipase A1 (phosphatidylglycerol, n-C16:0) (periplasm)
B_longum_subsp_infantis_xml	H+	periplasm	SALCHS4tex	Salmochelin S4 transport secretion periplasm
B_longum_subsp_infantis_xml	H+	periplasm	VALt2rpp	L-valine reversible transport via proton symport (periplasm)	BAJ68706_1
B_longum_subsp_infantis_xml	H+	periplasm	PHEt2rpp	L-phenylalanine reversible transport via proton symport (periplasm)	BAJ67680_1 or BAJ70087_1
B_longum_subsp_infantis_xml	H+	periplasm	XANt2pp	Xanthine transport in via proton symport (periplasm)	BAJ69255_1
B_longum_subsp_infantis_xml	H+	periplasm	FUCtpp	L-fucose transport via proton symport (periplasm)	BAJ69958_1
B_longum_subsp_infantis_xml	H+	periplasm	GLUt2rpp	L-glutamate transport via proton symport, reversible (periplasm)	BAJ70115_1
B_longum_subsp_infantis_xml	H+	periplasm	PIt2rpp	Phosphate reversible transport via symport (periplasm)	BAJ69274_1
B_longum_subsp_infantis_xml	H+	periplasm	URIt2pp	Uridine transport in via proton symport (periplasm)
B_longum_subsp_infantis_xml	H+	periplasm	PLIPA1E180pp	Phospholipase A1 (phosphatidylethanolamine, n-C18:0) (periplasm)
B_longum_subsp_infantis_xml	H+	periplasm	FE2t2pp	Iron (II) transport in via proton symport (periplasm)	BAJ68046_1
B_longum_subsp_infantis_xml	H+	periplasm	DALAt2pp	D-alanine transport in via proton symport (periplasm)	BAJ70084_1
B_longum_subsp_infantis_xml	H+	periplasm	MELIBt2pp	Melibiose transport in via symport (periplasm)	BAJ67865_1 or BAJ68261_1 or BAJ69985_1
B_longum_subsp_infantis_xml	H+	periplasm	FACOAL180t2pp	Fatty-acid-CoA ligase (octadecanoate transport via vectoral Co-A coupling)
B_longum_subsp_infantis_xml	H+	periplasm	PLIPA1E140pp	Phospholipase A1 (phosphatidylethanolamine, n-C14:0) (periplasm)
B_longum_subsp_infantis_xml	H+	periplasm	ALAt2pp	L-alanine transport in via proton symport (periplasm)	BAJ70084_1
B_longum_subsp_infantis_xml	H+	periplasm	PLIPA1E161pp	Phospholipase A1 (phosphatidylethanolamine, n-C16:1) (periplasm)
B_longum_subsp_infantis_xml	H+	periplasm	PLIPA1E160pp	Phospholipase A1 (phosphatidylethanolamine, n-C16:0) (periplasm)
B_longum_subsp_infantis_xml	H+	periplasm	FACOAL160t2pp	Fatty-acid-CoA ligase (hexadecanoate transport via vectoral Co-A coupling)
B_longum_subsp_infantis_xml	H+	periplasm	HISt2rpp	L-histidine reversible transport via proton symport (periplasm)	BAJ70087_1
B_longum_subsp_infantis_xml	H+	periplasm	4HTHRtrpp	4-hydroxy-L-threonine transport
B_longum_subsp_infantis_xml	H+	periplasm	MELIBt3ipp	Melibiose transport in via antiport (periplasm)	BAJ69816_1
B_longum_subsp_infantis_xml	H+	periplasm	TSULDHpp3	Thiosulfate Dehydrogenase ubiquinone 8 periplasm
B_longum_subsp_infantis_xml	H+	periplasm	URAt2pp	Uracil transport in via proton symport (periplasm)	BAJ69280_1
B_longum_subsp_infantis_xml	H+	periplasm	ADEt2rpp	Adenine transport via proton symport (reversible) (periplasm)	BAJ69918_1
B_longum_subsp_infantis_xml	H+	periplasm	THRt2rpp	L-threonine reversible transport via proton symport (periplasm)
B_longum_subsp_infantis_xml	H+	periplasm	DDCAt2pp	Dodecanoate transport via proton symport
B_longum_subsp_infantis_xml	H+	periplasm	FACOAL140t2pp	Fatty-acid-CoA ligase (tetradecanoate transport via vectoral Co-A coupling)
B_longum_subsp_infantis_xml	H+	periplasm	LEUt2rpp	L-leucine reversible transport via proton symport (periplasm)	BAJ68706_1
B_longum_subsp_infantis_xml	H+	periplasm	ILEt2rpp	L-isoleucine reversible transport via proton symport (periplasm)	BAJ68706_1
B_longum_subsp_infantis_xml	H+	periplasm	Kt2pp	Potassium transport in via proton symport (periplasm)	BAJ70045_1
B_longum_subsp_infantis_xml	H+	periplasm	COBALT2t3pp	Cobalt (Co+2) transport out via proton antiport (periplasm)	BAJ68450_1
B_longum_subsp_infantis_xml	H+	periplasm	ASPt2pp	L-aspartate transport in via proton symport (periplasm)	BAJ70115_1
B_longum_subsp_infantis_xml	H+	periplasm	MMETt2pp	S-methylmethionine permease (periplasm)	BAJ69001_1
B_longum_subsp_infantis_xml	H+	extracellular space	MPTGex	Murein polymerizing transglycosylase	BAJ69721_1
B_longum_subsp_infantis_xml	H+	extracellular space	PROt2r	L proline reversible transport via proton symport	BAJ67654_1 or BAJ70087_1
B_longum_subsp_infantis_xml	H+	extracellular space	XANt2	Xanthine transport in via proton symport	BAJ67743_1 or BAJ69255_1
B_longum_subsp_infantis_xml	H+	extracellular space	NAt3_2	Sodium proton antiporter (H:NA is 2)	BAJ69346_1
B_longum_subsp_infantis_xml	H+	extracellular space	TRPt2r	L tryptophan reversible transport via proton symport	BAJ70087_1
B_longum_subsp_infantis_xml	H+	extracellular space	ZN2t4	Zinc transport out via antiport	BAJ68450_1
B_longum_subsp_infantis_xml	H+	extracellular space	PHEt2r	L phenylalanine reversible transport via proton symport	BAJ70087_1
B_longum_subsp_infantis_xml	H+	extracellular space	THRt2r	L threonine reversible transport via proton symport	BAJ67653_1
B_longum_subsp_infantis_xml	H+	extracellular space	GALt2	D galactose transport in via proton symport	BAJ67946_1 or BAJ68034_1
B_longum_subsp_infantis_xml	H+	extracellular space	D_LACt2	D lactate transport via proton symport
B_longum_subsp_infantis_xml	H+	extracellular space	GLU_Dt2	D glutamate transport in via proton symport
B_longum_subsp_infantis_xml	H+	extracellular space	EX_h_e	R_EX_h_e
B_longum_subsp_infantis_xml	H+	extracellular space	ALAt2r	L alanine reversible transport via proton symport	BAJ70084_1
B_longum_subsp_infantis_xml	H+	extracellular space	ARBt2r	ARBt2r	BAJ68034_1
B_longum_subsp_infantis_xml	H+	extracellular space	MAN1Pt6	MAN1P transport inout via proton symport
B_longum_subsp_infantis_xml	H+	extracellular space	URAt2	Uracil transport in via proton symport	BAJ69280_1
B_longum_subsp_infantis_xml	H+	extracellular space	SBTt2	D sorbitol transport in via proton symport
B_longum_subsp_infantis_xml	H+	extracellular space	DEXTRINt2	Dextrin transport in via proton symport
B_longum_subsp_infantis_xml	H+	extracellular space	GUAt2r	Guanine reversible transport via proton symport	BAJ69918_1
B_longum_subsp_infantis_xml	H+	extracellular space	SUCCt2r	Succinate transport via proton symport
B_longum_subsp_infantis_xml	H+	extracellular space	DSERt2	DSERt2	BAJ70084_1
B_longum_subsp_infantis_xml	H+	extracellular space	SPMDt3	Spermidine transport out via proton antiport	BAJ70121_1
B_longum_subsp_infantis_xml	H+	extracellular space	SERt2r	L serine reversible transport via proton symport	BAJ70084_1
B_longum_subsp_infantis_xml	H+	extracellular space	TTDCAt2	TTDCAt2
B_longum_subsp_infantis_xml	H+	extracellular space	HXANt2r	Hypoxanthine reversible transport via proton symport	BAJ69918_1
B_longum_subsp_infantis_xml	H+	extracellular space	MAN6Pt6	MAN6P transport inout via proton symport
B_longum_subsp_infantis_xml	H+	extracellular space	GLYBt2r	Glycine betaine transport via proton symport, reversible
B_longum_subsp_infantis_xml	H+	extracellular space	DTMPt6	DTMP transport inout via proton symport
B_longum_subsp_infantis_xml	H+	extracellular space	INSTt2	Inositol transport in via proton symport
B_longum_subsp_infantis_xml	H+	extracellular space	ARGt2r	L arganine reversible transport via proton symport	BAJ69651_1
B_longum_subsp_infantis_xml	H+	extracellular space	HPACt2r	Ydroxyphenylacetate transport in via proton symporter
B_longum_subsp_infantis_xml	H+	extracellular space	GLYt2r	Glycine reversible transport via proton symport	BAJ70084_1
B_longum_subsp_infantis_xml	H+	extracellular space	URATEt_1	Urate permease	BAJ67743_1
B_longum_subsp_infantis_xml	H+	extracellular space	ASPt2r	L aspartate reversible transport via proton symport	BAJ70115_1
B_longum_subsp_infantis_xml	H+	extracellular space	DDGLCNt2r	2-dehydro-3-deoxy-D-gluconate transport via proton symport, reversible
B_longum_subsp_infantis_xml	H+	extracellular space	MPTG2ex	Murein polymerizing transglycosylase 2 (three linked units)	BAJ69721_1
B_longum_subsp_infantis_xml	H+	extracellular space	2PGLYCt6	2 Phosphoglycolate transport inout via proton symport
B_longum_subsp_infantis_xml	H+	extracellular space	FUCt	L-fucose transport via proton symport	BAJ69958_1
B_longum_subsp_infantis_xml	H+	extracellular space	GLCt2	GLCt2	BAJ67946_1
B_longum_subsp_infantis_xml	H+	extracellular space	Kt2r	Potassium reversible transport via proton symport	BAJ70045_1
B_longum_subsp_infantis_xml	H+	extracellular space	SO4t2	SO4t2
B_longum_subsp_infantis_xml	H+	extracellular space	NAt3_1	Sodium proton antiporter HNA is 11	BAJ70110_1
B_longum_subsp_infantis_xml	H+	extracellular space	SKMt2	SKMt2	BAJ67727_1
B_longum_subsp_infantis_xml	H+	extracellular space	THMt2	Thiamine transport in via proton symport
B_longum_subsp_infantis_xml	H+	extracellular space	GLUt2r	L glutamate transport via proton symport reversible	BAJ70115_1
B_longum_subsp_infantis_xml	H+	extracellular space	LCTSt	Lactose transport via proton symport
B_longum_subsp_infantis_xml	H+	extracellular space	XYLt2	D-xylose transport in via proton symport	BAJ68034_1
B_longum_subsp_infantis_xml	H+	extracellular space	CITt15	Citrate transport in via Zn complex
B_longum_subsp_infantis_xml	H+	extracellular space	CD2t4	Cadminum transport out via antiport	BAJ68450_1
B_longum_subsp_infantis_xml	H+	extracellular space	LEUt2r	L leucine reversible transport via proton symport	BAJ68706_1
B_longum_subsp_infantis_xml	H+	extracellular space	DALAt2r	D-alanine transport via proton symport	BAJ70084_1
B_longum_subsp_infantis_xml	H+	extracellular space	FOLt	FOLt
B_longum_subsp_infantis_xml	H+	extracellular space	MELIBt2	Melibiose transport in via symport	BAJ69985_1
B_longum_subsp_infantis_xml	H+	extracellular space	PIt2r	Phosphate reversible transport via symport	BAJ69274_1
B_longum_subsp_infantis_xml	H+	extracellular space	HISt2r	L histidine reversible transport via proton symport	BAJ69056_1 or BAJ70087_1
B_longum_subsp_infantis_xml	H+	extracellular space	MNt2	Manganese transport in via proton symport	BAJ68046_1
B_longum_subsp_infantis_xml	H+	extracellular space	CHLt2	Choline transport via proton symport
B_longum_subsp_infantis_xml	H+	extracellular space	TYRt2r	L tyrosine reversible transport via proton symport	BAJ70087_1
B_longum_subsp_infantis_xml	H+	extracellular space	VALt2r	L valine reversible transport via proton symport	BAJ68706_1
B_longum_subsp_infantis_xml	H+	extracellular space	RAFFINt2	Raffinose transport in via proton symport
B_longum_subsp_infantis_xml	H+	extracellular space	ILEt2r	L isoleucine reversible transport via proton symport	BAJ68706_1
B_longum_subsp_infantis_xml	2-Phosphoglycolate	cytosol	PGLYCP	Phosphoglycolate phosphatase	BAJ68789_1 or BAJ69505_1
B_longum_subsp_infantis_xml	2-Phosphoglycolate	cytosol	2PGLYCt6	2 Phosphoglycolate transport inout via proton symport
B_longum_subsp_infantis_xml	2-Phosphoglycolate	extracellular space	2PGLYCt6	2 Phosphoglycolate transport inout via proton symport
B_longum_subsp_infantis_xml	2-Phosphoglycolate	extracellular space	EX_2pglyc_e	R_EX_2pglyc_e
B_longum_subsp_infantis_xml	L-Leucine	cytosol	LEUTA	Leucine transaminase	BAJ69211_1
B_longum_subsp_infantis_xml	L-Leucine	cytosol	LEUabc	L-leucine transport via ABC system	BAJ68174_1 and BAJ68175_1 and BAJ68176_1 and BAJ68177_1 and BAJ68178_1
B_longum_subsp_infantis_xml	L-Leucine	cytosol	Growth	Biomass reaction
B_longum_subsp_infantis_xml	L-Leucine	cytosol	LEUt2r	L leucine reversible transport via proton symport	BAJ68706_1
B_longum_subsp_infantis_xml	L-Leucine	cytosol	LEUt2rpp	L-leucine reversible transport via proton symport (periplasm)	BAJ68706_1
B_longum_subsp_infantis_xml	L-Leucine	extracellular space	EX_leu__L_e	R_EX_leu__L_e
B_longum_subsp_infantis_xml	L-Leucine	extracellular space	LEUabc	L-leucine transport via ABC system	BAJ68174_1 and BAJ68175_1 and BAJ68176_1 and BAJ68177_1 and BAJ68178_1
B_longum_subsp_infantis_xml	L-Leucine	extracellular space	LEUt2r	L leucine reversible transport via proton symport	BAJ68706_1
B_longum_subsp_infantis_xml	L-Leucine	periplasm	LEUt2rpp	L-leucine reversible transport via proton symport (periplasm)	BAJ68706_1
B_longum_subsp_infantis_xml	L-alanine-D-glutamate-meso-2,6-diaminoheptanedioate	cytosol	3PEPTabcpp	Tripeptide (LalaDgluMdap) transport via ABC system (periplasm)	BAJ67649_1 and BAJ68247_1 and BAJ68248_1 and BAJ69111_1 and BAJ70070_1
B_longum_subsp_infantis_xml	L-alanine-D-glutamate-meso-2,6-diaminoheptanedioate	cytosol	UM3PL	UDP-N-acetylmuramate:L-alanyl-gamma-D-glutamyl-meso-diaminopimelate ligase
B_longum_subsp_infantis_xml	L-alanine-D-glutamate-meso-2,6-diaminoheptanedioate	periplasm	AGM3PApp	N-Acetyl-D-glucosamine(anhydrous)N-Acetylmuramyl-tripeptide amidase (periplasm)
B_longum_subsp_infantis_xml	L-alanine-D-glutamate-meso-2,6-diaminoheptanedioate	periplasm	3PEPTtex	LalaDgluMdap (tripeptide) transport via diffusion (extracellular to periplasm)
B_longum_subsp_infantis_xml	L-alanine-D-glutamate-meso-2,6-diaminoheptanedioate	periplasm	3PEPTabcpp	Tripeptide (LalaDgluMdap) transport via ABC system (periplasm)	BAJ67649_1 and BAJ68247_1 and BAJ68248_1 and BAJ69111_1 and BAJ70070_1
B_longum_subsp_infantis_xml	L-alanine-D-glutamate-meso-2,6-diaminoheptanedioate	extracellular space	EX_LalaDgluMdap_e	R_EX_LalaDgluMdap_e
B_longum_subsp_infantis_xml	L-alanine-D-glutamate-meso-2,6-diaminoheptanedioate	extracellular space	3PEPTtex	LalaDgluMdap (tripeptide) transport via diffusion (extracellular to periplasm)
B_longum_subsp_infantis_xml	L-Alanine	cytosol	ALAt2pp	L-alanine transport in via proton symport (periplasm)	BAJ70084_1
B_longum_subsp_infantis_xml	L-Alanine	cytosol	THZPSN	Thiazole phosphate synthesis	BAJ69517_1 or BAJ69518_1
B_longum_subsp_infantis_xml	L-Alanine	cytosol	Growth	Biomass reaction
B_longum_subsp_infantis_xml	L-Alanine	cytosol	ALATA_L	L-alanine transaminase	BAJ68200_1 or BAJ68704_1 or BAJ69587_1
B_longum_subsp_infantis_xml	L-Alanine	cytosol	ALAR	Alanine racemase	BAJ69649_1
B_longum_subsp_infantis_xml	L-Alanine	cytosol	UAMAS	UDP-N-acetylmuramoyl-L-alanine synthetase	BAJ68466_1
B_longum_subsp_infantis_xml	L-Alanine	cytosol	ICYSDS	ISC Cysteine desulfuration	BAJ68520_1
B_longum_subsp_infantis_xml	L-Alanine	cytosol	ALAt2r	L alanine reversible transport via proton symport	BAJ70084_1
B_longum_subsp_infantis_xml	L-Alanine	cytosol	AGTi	Alanine glyoxylate aminotransferase irreversible
B_longum_subsp_infantis_xml	L-Alanine	cytosol	ALAabc	L-alanine transport via ABC system	BAJ68174_1 and BAJ68175_1 and BAJ68176_1 and BAJ68177_1 and BAJ68178_1
B_longum_subsp_infantis_xml	L-Alanine	extracellular space	EX_ala__L_e	R_EX_ala__L_e
B_longum_subsp_infantis_xml	L-Alanine	extracellular space	ALAtex	L-alanine transport via diffusion (extracellular to periplasm)
B_longum_subsp_infantis_xml	L-Alanine	extracellular space	ALAabc	L-alanine transport via ABC system	BAJ68174_1 and BAJ68175_1 and BAJ68176_1 and BAJ68177_1 and BAJ68178_1
B_longum_subsp_infantis_xml	L-Alanine	extracellular space	ALAt2r	L alanine reversible transport via proton symport	BAJ70084_1
B_longum_subsp_infantis_xml	L-Alanine	periplasm	ALAt2pp	L-alanine transport in via proton symport (periplasm)	BAJ70084_1
B_longum_subsp_infantis_xml	L-Alanine	periplasm	ALAtex	L-alanine transport via diffusion (extracellular to periplasm)
B_longum_subsp_infantis_xml	4-Hydroxy-L-threonine	cytosol	4HTHRK	4-Hydroxy-L-threonine kinase
B_longum_subsp_infantis_xml	4-Hydroxy-L-threonine	cytosol	4HTHRS	4-Hydroxy-L-threonine synthase	BAJ69492_1
B_longum_subsp_infantis_xml	4-Hydroxy-L-threonine	cytosol	4HTHRtrpp	4-hydroxy-L-threonine transport
B_longum_subsp_infantis_xml	4-Hydroxy-L-threonine	extracellular space	EX_4hthr_e	R_EX_4hthr_e
B_longum_subsp_infantis_xml	4-Hydroxy-L-threonine	extracellular space	4HTHRtex	4-hydroxy-L-threonine transport
B_longum_subsp_infantis_xml	4-Hydroxy-L-threonine	periplasm	4HTHRtex	4-hydroxy-L-threonine transport
B_longum_subsp_infantis_xml	4-Hydroxy-L-threonine	periplasm	4HTHRtrpp	4-hydroxy-L-threonine transport
B_longum_subsp_infantis_xml	Chloride	cytosol	CLt3_2pp	Chloride transport out via proton antiport (2:1) (periplasm)	BAJ67720_1 or BAJ69351_1
B_longum_subsp_infantis_xml	Chloride	cytosol	Growth	Biomass reaction
B_longum_subsp_infantis_xml	Chloride	extracellular space	CLtex	Chloride (Cl-1) transport via diffusion (extracellular to periplasm)
B_longum_subsp_infantis_xml	Chloride	extracellular space	EX_cl_e	R_EX_cl_e
B_longum_subsp_infantis_xml	Chloride	periplasm	CLt3_2pp	Chloride transport out via proton antiport (2:1) (periplasm)	BAJ67720_1 or BAJ69351_1
B_longum_subsp_infantis_xml	Chloride	periplasm	CLtex	Chloride (Cl-1) transport via diffusion (extracellular to periplasm)
B_longum_subsp_infantis_xml	L-alanine-D-glutamate-meso-2,6-diaminoheptanedioate-D-alanine	periplasm	AGM4PApp	N-Acetyl-D-glucosamine(anhydrous)N-Acetylmuramyl-tetrapeptide amidase (periplasm)
B_longum_subsp_infantis_xml	L-alanine-D-glutamate-meso-2,6-diaminoheptanedioate-D-alanine	periplasm	4PEPTtex	LalaDgluMdapDala (pentapeptide) transport via diffusion (extracellular to periplasm)
B_longum_subsp_infantis_xml	L-alanine-D-glutamate-meso-2,6-diaminoheptanedioate-D-alanine	extracellular space	EX_LalaDgluMdapDala_e	R_EX_LalaDgluMdapDala_e
B_longum_subsp_infantis_xml	L-alanine-D-glutamate-meso-2,6-diaminoheptanedioate-D-alanine	extracellular space	4PEPTtex	LalaDgluMdapDala (pentapeptide) transport via diffusion (extracellular to periplasm)
B_longum_subsp_infantis_xml	Dextrin C12H20O10	extracellular space	DEXTRINt2	Dextrin transport in via proton symport
B_longum_subsp_infantis_xml	Dextrin C12H20O10	extracellular space	EX_dextrin_e	R_EX_dextrin_e
B_longum_subsp_infantis_xml	Dextrin C12H20O10	cytosol	DEXTRINt2	Dextrin transport in via proton symport
B_longum_subsp_infantis_xml	Dextrin C12H20O10	cytosol	MLTG6	Maltodextrin glucosidase dextrin	BAJ70103_1
B_longum_subsp_infantis_xml	L-Arabinose	cytosol	ARBabc	ARBabc	BAJ68063_1 or (BAJ69668_1 and BAJ69829_1 and BAJ70010_1)
B_longum_subsp_infantis_xml	L-Arabinose	cytosol	ARBt2rpp	L-arabinose transport via proton symport (periplasm)
B_longum_subsp_infantis_xml	L-Arabinose	cytosol	ARBt2r	ARBt2r	BAJ68034_1
B_longum_subsp_infantis_xml	L-Arabinose	cytosol	ARBt3ipp	L-arabinose transport via proton antiport (periplasm)	BAJ69816_1
B_longum_subsp_infantis_xml	L-Arabinose	cytosol	ARABRr	Arabinose reductase	BAJ68428_1
B_longum_subsp_infantis_xml	L-Arabinose	extracellular space	ARBt2r	ARBt2r	BAJ68034_1
B_longum_subsp_infantis_xml	L-Arabinose	extracellular space	EX_arab__L_e	R_EX_arab__L_e
B_longum_subsp_infantis_xml	L-Arabinose	extracellular space	LAAF	Alpha N arabinofuranosidase	BAJ69640_1
B_longum_subsp_infantis_xml	L-Arabinose	extracellular space	ARBabc	ARBabc	BAJ68063_1 or (BAJ69668_1 and BAJ69829_1 and BAJ70010_1)
B_longum_subsp_infantis_xml	L-Arabinose	periplasm	ARBt3ipp	L-arabinose transport via proton antiport (periplasm)	BAJ69816_1
B_longum_subsp_infantis_xml	L-Arabinose	periplasm	ARBt2rpp	L-arabinose transport via proton symport (periplasm)
B_longum_subsp_infantis_xml	L Arabinitol C5H12O5	cytosol	ABTt_1	L arabinitol transport via passive diffusion
B_longum_subsp_infantis_xml	L Arabinitol C5H12O5	cytosol	ARABRr	Arabinose reductase	BAJ68428_1
B_longum_subsp_infantis_xml	L Arabinitol C5H12O5	extracellular space	ABTt_1	L arabinitol transport via passive diffusion
B_longum_subsp_infantis_xml	L Arabinitol C5H12O5	extracellular space	EX_abt__L_e	R_EX_abt__L_e
B_longum_subsp_infantis_xml	Acetaldehyde	cytosol	ACALDt	Acetaldehyde reversible transport	spontaneous
B_longum_subsp_infantis_xml	Acetaldehyde	cytosol	ETHAAL	Ethanolamine ammonia-lyase
B_longum_subsp_infantis_xml	Acetaldehyde	cytosol	ACALD	Acetaldehyde dehydrogenase (acetylating)	BAJ69890_1
B_longum_subsp_infantis_xml	Acetaldehyde	cytosol	THRAi	Threonine aldolase	BAJ69585_1
B_longum_subsp_infantis_xml	Acetaldehyde	cytosol	ALCD2x	Alcohol dehydrogenase (ethanol)	BAJ69633_1
B_longum_subsp_infantis_xml	Acetaldehyde	cytosol	ALCD2ir	Alcohol dehydrogenase reverse rxn acetaldehyde ethanol	BAJ69633_1
B_longum_subsp_infantis_xml	Acetaldehyde	cytosol	ALDD2x	Aldehyde dehydrogenase (acetaldehyde, NAD)	BAJ69611_1
B_longum_subsp_infantis_xml	Acetaldehyde	cytosol	ACTD2	Acetoin dehydrogenase
B_longum_subsp_infantis_xml	Acetaldehyde	cytosol	ALCD2y	ALCD2y	BAJ69562_1
B_longum_subsp_infantis_xml	Acetaldehyde	extracellular space	ACALDt	Acetaldehyde reversible transport	spontaneous
B_longum_subsp_infantis_xml	Acetaldehyde	extracellular space	EX_acald_e	R_EX_acald_e
B_longum_subsp_infantis_xml	N-Acetyl-D-glucosamine	periplasm	ACGAptspp	N-Acetyl-D-glucosamine transport via PEP:Pyr PTS (periplasm)	BAJ67774_1 and BAJ70120_1
B_longum_subsp_infantis_xml	N-Acetyl-D-glucosamine	periplasm	ACGAtex	N-Acetyl-D-glucosamine transport via diffusion (extracellular to periplasm)
B_longum_subsp_infantis_xml	N-Acetyl-D-glucosamine	cytosol	TAGO	Tag O reaction for initiation of teichoic acid
B_longum_subsp_infantis_xml	N-Acetyl-D-glucosamine	cytosol	ACGAMK	N-acetylglucosamine kinase	BAJ69891_1
B_longum_subsp_infantis_xml	N-Acetyl-D-glucosamine	extracellular space	EX_acgam_e	R_EX_acgam_e
B_longum_subsp_infantis_xml	N-Acetyl-D-glucosamine	extracellular space	ACGAtex	N-Acetyl-D-glucosamine transport via diffusion (extracellular to periplasm)
B_longum_subsp_infantis_xml	Acetate	cytosol	METB1	Metb1	BAJ68353_1
B_longum_subsp_infantis_xml	Acetate	cytosol	HXCT	Acetyl-CoA:hexanoate-CoA transferase
B_longum_subsp_infantis_xml	Acetate	cytosol	CITACt	Citrate transport via acetate antiport
B_longum_subsp_infantis_xml	Acetate	cytosol	NACODA	N-acetylornithine deacetylase
B_longum_subsp_infantis_xml	Acetate	cytosol	AGDC	N-acetylglucosamine-6-phosphate deacetylase	BAJ68489_1
B_longum_subsp_infantis_xml	Acetate	cytosol	SLCYSS	O-acetyl-L-serine sulfhydrylase	BAJ67863_1
B_longum_subsp_infantis_xml	Acetate	cytosol	CYSS	Cysteine synthase	BAJ69337_1
B_longum_subsp_infantis_xml	Acetate	cytosol	ACYP_2	Acylphosphatase (2)	BAJ68430_1
B_longum_subsp_infantis_xml	Acetate	cytosol	ALDD2x	Aldehyde dehydrogenase (acetaldehyde, NAD)	BAJ69611_1
B_longum_subsp_infantis_xml	Acetate	cytosol	AHSERL2	O acetylhomoserine thiol lyase	BAJ68353_1 or BAJ68363_1 or BAJ69337_1 or BAJ69905_1
B_longum_subsp_infantis_xml	Acetate	cytosol	ACKr	Acetate kinase	BAJ69372_1 or BAJ69588_1
B_longum_subsp_infantis_xml	Acetate	extracellular space	CITACt	Citrate transport via acetate antiport
B_longum_subsp_infantis_xml	Acetate	extracellular space	EX_ac_e	R_EX_ac_e
B_longum_subsp_infantis_xml	Choline	extracellular space	CHLt2	Choline transport via proton symport
B_longum_subsp_infantis_xml	Choline	extracellular space	EX_chol_e	R_EX_chol_e
B_longum_subsp_infantis_xml	Choline	extracellular space	CHLabc	Choline transport via ABC system	BAJ67615_1 and BAJ69270_1
B_longum_subsp_infantis_xml	Choline	cytosol	CHLt2	Choline transport via proton symport
B_longum_subsp_infantis_xml	Choline	cytosol	CHLabc	Choline transport via ABC system	BAJ67615_1 and BAJ69270_1
B_longum_subsp_infantis_xml	N-Acetylneuraminate	cytosol	ACNML	N-Acetylneuraminate lyase	BAJ70000_1
B_longum_subsp_infantis_xml	N-Acetylneuraminate	cytosol	ACNAMt2pp	N-acetylneuraminate proton symport (periplasm)	BAJ68439_1
B_longum_subsp_infantis_xml	N-Acetylneuraminate	extracellular space	EX_acnam_e	R_EX_acnam_e
B_longum_subsp_infantis_xml	N-Acetylneuraminate	extracellular space	ACNAMtex	N-acetylneuraminate transport via diffusion (extracellular to periplasm)
B_longum_subsp_infantis_xml	N-Acetylneuraminate	periplasm	ACNAMtex	N-acetylneuraminate transport via diffusion (extracellular to periplasm)
B_longum_subsp_infantis_xml	N-Acetylneuraminate	periplasm	ACNAMt2pp	N-acetylneuraminate proton symport (periplasm)	BAJ68439_1
B_longum_subsp_infantis_xml	Phosphate	cytosol	CA2abcpp	Calcium transport via ABC system (periplasm)	BAJ68538_1
B_longum_subsp_infantis_xml	Phosphate	cytosol	FE2abcpp	Iron (II) transport via ABC system (periplasm)	BAJ69287_1 or BAJ69313_1
B_longum_subsp_infantis_xml	Phosphate	cytosol	ASPCT	Aspartate carbamoyltransferase	BAJ69079_1 and BAJ69080_1
B_longum_subsp_infantis_xml	Phosphate	cytosol	UDCPDP	Undecaprenyl-diphosphatase	BAJ68766_1
B_longum_subsp_infantis_xml	Phosphate	cytosol	PE160abcpp	Phosphatidylethanolamine transport via ABC system (n-C16:0, periplasm)	BAJ68233_1 or BAJ70054_1
B_longum_subsp_infantis_xml	Phosphate	cytosol	Growth	Biomass reaction
B_longum_subsp_infantis_xml	Phosphate	cytosol	ATPM	R_ATPM	spontaneous
B_longum_subsp_infantis_xml	Phosphate	cytosol	ACCOAC	Acetyl-CoA carboxylase
B_longum_subsp_infantis_xml	Phosphate	cytosol	R5PP	Ribose 5-phosphate phosphatase	BAJ69106_1
B_longum_subsp_infantis_xml	Phosphate	cytosol	CA2abc1	Calcium efflux via ABC system	BAJ70117_1
B_longum_subsp_infantis_xml	Phosphate	cytosol	COBALT2abcpp	Cobalt (Co+2) ABC transporter (periplasm)	BAJ67698_1
B_longum_subsp_infantis_xml	Phosphate	cytosol	GLCabc	GLCabc	BAJ68061_1 and BAJ69830_1 and BAJ70124_1
B_longum_subsp_infantis_xml	Phosphate	cytosol	DIPEPabc15	Dipeptide transport via ABC system cgly	BAJ68247_1 and BAJ68529_1 and BAJ68530_1 and BAJ68531_1
B_longum_subsp_infantis_xml	Phosphate	cytosol	CYSabc	L-cysteine transport via ABC system
B_longum_subsp_infantis_xml	Phosphate	cytosol	ARBabc	ARBabc	BAJ68063_1 or (BAJ69668_1 and BAJ69829_1 and BAJ70010_1)
B_longum_subsp_infantis_xml	Phosphate	cytosol	AIRC1	Phosphoribosylaminoimidazole carboxylase ATP dependent	BAJ69631_1 and BAJ69632_1
B_longum_subsp_infantis_xml	Phosphate	cytosol	FE2Gabcpp	Iron (II) transport via ABC system (GTP) (periplasm)	BAJ68448_1
B_longum_subsp_infantis_xml	Phosphate	cytosol	PROabc	L-proline transport via ABC system	BAJ67615_1 and BAJ69270_1
B_longum_subsp_infantis_xml	Phosphate	cytosol	GLYBabc	Glycine betaine transport via ABC system	BAJ67615_1 and BAJ69270_1
B_longum_subsp_infantis_xml	Phosphate	cytosol	NTP1	Nucleoside-triphosphatase (ATP)	BAJ67739_1 or BAJ68401_1
B_longum_subsp_infantis_xml	Phosphate	cytosol	PPC	Phosphoenolpyruvate carboxylase	BAJ67651_1
B_longum_subsp_infantis_xml	Phosphate	cytosol	CEL6abc	Oligo-cellulose (6) transport via ABC system
B_longum_subsp_infantis_xml	Phosphate	cytosol	3PEPTabcpp	Tripeptide (LalaDgluMdap) transport via ABC system (periplasm)	BAJ67649_1 and BAJ68247_1 and BAJ68248_1 and BAJ69111_1 and BAJ70070_1
B_longum_subsp_infantis_xml	Phosphate	cytosol	PE140abcpp	Phosphatidylethanolamine transport via ABC system (n-C14:0, periplasm)	BAJ70054_1
B_longum_subsp_infantis_xml	Phosphate	cytosol	THRS	Threonine synthase	BAJ69492_1
B_longum_subsp_infantis_xml	Phosphate	cytosol	G6PP	Glucose-6-phosphate phosphatase	BAJ69106_1
B_longum_subsp_infantis_xml	Phosphate	cytosol	PIt2r	Phosphate reversible transport via symport	BAJ69274_1
B_longum_subsp_infantis_xml	Phosphate	cytosol	SPMDabc	Spermidine transport via ABC system
B_longum_subsp_infantis_xml	Phosphate	cytosol	PTAr	Phosphotransacetylase	BAJ69371_1
B_longum_subsp_infantis_xml	Phosphate	cytosol	GTHRDabc2pp	Glutathione export via ABC system (cytoplasm to periplasm)	BAJ68032_1 and BAJ68033_1
B_longum_subsp_infantis_xml	Phosphate	cytosol	GLUCAN2abc	Glucan transport via ATP transporter
B_longum_subsp_infantis_xml	Phosphate	cytosol	PAP_BS	Phosphatidic acid phosphatase
B_longum_subsp_infantis_xml	Phosphate	cytosol	AHMMPS_1	4 amino 5 hydroxymethyl 2 methylpyrimidine synthetase	BAJ68402_1
B_longum_subsp_infantis_xml	Phosphate	cytosol	CGLYabcpp	L-Cysteinylglycine (Cys-Gly) transport via ABC system (periplasm)	(BAJ67647_1 and BAJ67649_1 and BAJ68247_1 and BAJ68248_1 and BAJ68478_1) or (BAJ67649_1 and BAJ67874_1 and BAJ68247_1 and BAJ68248_1 and BAJ68478_1)
B_longum_subsp_infantis_xml	Phosphate	cytosol	DHFS	Dihydrofolate synthase	BAJ68496_1
B_longum_subsp_infantis_xml	Phosphate	cytosol	PE161abcpp	Phosphatidylethanolamine transport via ABC system (n-C16:1, periplasm)	BAJ68233_1 or BAJ70054_1
B_longum_subsp_infantis_xml	Phosphate	cytosol	PRAGSr	Phosphoribosylglycinamide synthase	BAJ69610_1
B_longum_subsp_infantis_xml	Phosphate	cytosol	GLUabc	L-glutamate transport via ABC system	BAJ69606_1 and BAJ69673_1
B_longum_subsp_infantis_xml	Phosphate	cytosol	GLYC3Pabc	Sn-Glycerol 3-phosphate transport via ABC system	(BAJ70016_1 and BAJ70018_1 and BAJ70026_1) or (BAJ67977_1 and BAJ70010_1 and BAJ70017_1 and BAJ70124_1)
B_longum_subsp_infantis_xml	Phosphate	cytosol	PG160abcpp	Phosphatidylglycerol transport via ABC system (n-C16:0, periplasm)	BAJ70054_1
B_longum_subsp_infantis_xml	Phosphate	cytosol	NMNHYD	Nicotinamide ribonucleotide phosphohydrolase	BAJ67613_1
B_longum_subsp_infantis_xml	Phosphate	cytosol	LMN2abc	Laminoribiose transport via ABC-transporter
B_longum_subsp_infantis_xml	Phosphate	cytosol	PLPS	Pyridoxal-5-phosphate synthase	BAJ69645_1 and BAJ69646_1
B_longum_subsp_infantis_xml	Phosphate	cytosol	PTRCabcpp	Putrescine transport via ABC system (periplasm)	BAJ70011_1
B_longum_subsp_infantis_xml	Phosphate	cytosol	ZN2abcpp	Zinc (Zn+2) ABC transporter, efflux (periplasm)	BAJ67698_1
B_longum_subsp_infantis_xml	Phosphate	cytosol	PE120abcpp	Phosphatidylethanolamine transport via ABC system (n-C12:0, periplasm)	BAJ68233_1 or BAJ70054_1
B_longum_subsp_infantis_xml	Phosphate	cytosol	MGSA	Methylglyoxal synthase	BAJ69833_1 or spontaneous
B_longum_subsp_infantis_xml	Phosphate	cytosol	PPNCL	PPNCL	BAJ69666_1
B_longum_subsp_infantis_xml	Phosphate	cytosol	ALAALAabcpp	D-alanyl-D-alanine (DalaDala) transport via ABC system (periplasm)	(BAJ67647_1 and BAJ67649_1 and BAJ68247_1 and BAJ68248_1 and BAJ68478_1) or (BAJ67649_1 and BAJ67874_1 and BAJ68247_1 and BAJ68248_1 and BAJ68478_1) or (BAJ68246_1 and BAJ68248_1 and BAJ68442_1 and BAJ68479_1 and BAJ69662_1)
B_longum_subsp_infantis_xml	Phosphate	cytosol	4HTHRS	4-Hydroxy-L-threonine synthase	BAJ69492_1
B_longum_subsp_infantis_xml	Phosphate	cytosol	G5SD	Glutamate-5-semialdehyde dehydrogenase	BAJ69490_1
B_longum_subsp_infantis_xml	Phosphate	cytosol	ZNabc	Zinc transport via ABC system
B_longum_subsp_infantis_xml	Phosphate	cytosol	GLUCANabc	Glucan transport via ATP transporter
B_longum_subsp_infantis_xml	Phosphate	cytosol	PE180abcpp	Phosphatidylethanolamine transport via ABC system (n-C18:0, periplasm)	BAJ68233_1 or BAJ70054_1
B_longum_subsp_infantis_xml	Phosphate	cytosol	METSOX2abcpp	L-methionine R-oxide transport via ABC system (periplasm)
B_longum_subsp_infantis_xml	Phosphate	cytosol	PSP_L	Phosphoserine phosphatase (L-serine)	BAJ69709_1 or BAJ69784_1
B_longum_subsp_infantis_xml	Phosphate	cytosol	GTHRDabcpp	Reduced glutathione via ABC system (periplasm)	(BAJ67650_1 and BAJ68440_1 and BAJ68530_1 and BAJ69111_1) or (BAJ67650_1 and BAJ68440_1 and BAJ68530_1 and BAJ69665_1)
B_longum_subsp_infantis_xml	Phosphate	cytosol	PRAIS_1	Phosphoribosylaminoimidazole synthetase	BAJ69609_1
B_longum_subsp_infantis_xml	Phosphate	cytosol	FE3Gabcpp	Iron (III) transport via ABC system (GTP) (periplasm)	BAJ68448_1
B_longum_subsp_infantis_xml	Phosphate	cytosol	PIt2rpp	Phosphate reversible transport via symport (periplasm)	BAJ69274_1
B_longum_subsp_infantis_xml	Phosphate	cytosol	GTPH1	GTP diphosphohydrolase	BAJ68578_1
B_longum_subsp_infantis_xml	Phosphate	cytosol	FE2abc	Iron (II) transport via ABC system	BAJ69950_1 or (BAJ68370_1 and BAJ70081_1)
B_longum_subsp_infantis_xml	Phosphate	cytosol	PPKr	Polyphosphate kinase	BAJ68318_1
B_longum_subsp_infantis_xml	Phosphate	cytosol	PRFGS	Phosphoribosylformylglycinamidine synthase	BAJ69591_1
B_longum_subsp_infantis_xml	Phosphate	cytosol	QULNS	Quinolinate synthase	BAJ68517_1
B_longum_subsp_infantis_xml	Phosphate	cytosol	MAN1PT2	Mannose-1-phosphate guanylyltransferase (GDP)
B_longum_subsp_infantis_xml	Phosphate	cytosol	ALAALAr	D-alanine-D-alanine ligase (reversible)	BAJ67920_1
B_longum_subsp_infantis_xml	Phosphate	cytosol	FTHFLi	Formate-tetrahydrofolate ligase	BAJ67778_1
B_longum_subsp_infantis_xml	Phosphate	cytosol	GLNabc	GLNabc	(BAJ68366_1 and BAJ68367_1 and BAJ69673_1) or (BAJ68348_1 and BAJ68349_1 and BAJ68350_1 and BAJ68351_1)
B_longum_subsp_infantis_xml	Phosphate	cytosol	ACCOAL	Acetate-CoA ligase (ADP-forming)
B_longum_subsp_infantis_xml	Phosphate	cytosol	MI1PP	Myo-inositol 1-phosphatase	BAJ69780_1
B_longum_subsp_infantis_xml	Phosphate	cytosol	RBFSa	Riboflavin synthase	BAJ67990_1 or (BAJ67988_1 and BAJ67990_1)
B_longum_subsp_infantis_xml	Phosphate	cytosol	ASADi	Aspartate semialdehyde dehydrogenase irreversible	BAJ67764_1
B_longum_subsp_infantis_xml	Phosphate	cytosol	PMDPHT	Pyrimidine phosphatase
B_longum_subsp_infantis_xml	Phosphate	cytosol	UAMAS	UDP-N-acetylmuramoyl-L-alanine synthetase	BAJ68466_1
B_longum_subsp_infantis_xml	Phosphate	cytosol	G5SD2	Glutamate 5 semialdehyde dehydrogenase	BAJ69490_1
B_longum_subsp_infantis_xml	Phosphate	cytosol	LEUabc	L-leucine transport via ABC system	BAJ68174_1 and BAJ68175_1 and BAJ68176_1 and BAJ68177_1 and BAJ68178_1
B_longum_subsp_infantis_xml	Phosphate	cytosol	OCBT	Ornithine carbamoyltransferase	BAJ69522_1
B_longum_subsp_infantis_xml	Phosphate	cytosol	PDXPP	Pyridoxine 5-phosphate phosphatase	BAJ69106_1
B_longum_subsp_infantis_xml	Phosphate	cytosol	NT5C	NT5C
B_longum_subsp_infantis_xml	Phosphate	cytosol	CTPS1	CTP synthase NH3	BAJ69232_1
B_longum_subsp_infantis_xml	Phosphate	cytosol	NAMNPP	Nicotinic acid mononucleotide pyrophosphorylase	BAJ68010_1
B_longum_subsp_infantis_xml	Phosphate	cytosol	PUNP5	Purine-nucleoside phosphorylase (Inosine)
B_longum_subsp_infantis_xml	Phosphate	cytosol	UAGCVT	UDP-N-acetylglucosamine 1-carboxyvinyltransferase	BAJ69973_1
B_longum_subsp_infantis_xml	Phosphate	cytosol	Cuabc	Cuabc	BAJ67698_1
B_longum_subsp_infantis_xml	Phosphate	cytosol	G3PT	Glycerol-3-phosphatase	BAJ69106_1
B_longum_subsp_infantis_xml	Phosphate	cytosol	TAGO	Tag O reaction for initiation of teichoic acid
B_longum_subsp_infantis_xml	Phosphate	cytosol	THRabc	L-threonine transport via ABC system	BAJ68174_1 and BAJ68175_1 and BAJ68176_1 and BAJ68177_1 and BAJ68178_1
B_longum_subsp_infantis_xml	Phosphate	cytosol	MG2uabcpp	Magnesium (Mg+2) ABC transporter (ubtake, periplasm)	BAJ68538_1
B_longum_subsp_infantis_xml	Phosphate	cytosol	SALCHS4abcpp	Salmochelin S4 transport via ABC system periplasm	BAJ68370_1
B_longum_subsp_infantis_xml	Phosphate	cytosol	METAT	Methionine adenosyltransferase	BAJ69790_1
B_longum_subsp_infantis_xml	Phosphate	cytosol	CD2abc1	CD2abc1	BAJ67698_1
B_longum_subsp_infantis_xml	Phosphate	cytosol	F6PP	D-fructose 6-phosphate phosphatase	BAJ69106_1
B_longum_subsp_infantis_xml	Phosphate	cytosol	MALTabc	Maltose transport via ABC system	BAJ68061_1 and BAJ69830_1 and BAJ70124_1
B_longum_subsp_infantis_xml	Phosphate	cytosol	PPA2	Inorganic triphosphatase	BAJ69477_1
B_longum_subsp_infantis_xml	Phosphate	cytosol	AGPR	N-acetyl-g-glutamyl-phosphate reductase	BAJ69526_1
B_longum_subsp_infantis_xml	Phosphate	cytosol	CYSabc2pp	L-cysteine export via ABC system (cytoplasm to periplasm)	BAJ68032_1 and BAJ68033_1
B_longum_subsp_infantis_xml	Phosphate	cytosol	UGMDDS	UDP-N-acetylmuramoyl-L-alanyl-D-glutamyl-meso-2,6-diaminopimeloyl-D-alanyl-D-alanine synthetase	BAJ68461_1
B_longum_subsp_infantis_xml	Phosphate	cytosol	GLNS	Glutamine synthetase
B_longum_subsp_infantis_xml	Phosphate	cytosol	FE3abc	FE3abc	BAJ68370_1 and BAJ70081_1
B_longum_subsp_infantis_xml	Phosphate	cytosol	PA160abcpp	Phosphatidate transport via ABC system (n-C16:0, periplasm)	BAJ70054_1
B_longum_subsp_infantis_xml	Phosphate	cytosol	PNP	Purine nucleoside phosphorylase
B_longum_subsp_infantis_xml	Phosphate	cytosol	DHQS	3-dehydroquinate synthase	BAJ69234_1
B_longum_subsp_infantis_xml	Phosphate	cytosol	PC	Pyruvate carboxylase	BAJ68577_1
B_longum_subsp_infantis_xml	Phosphate	cytosol	PPA	Inorganic diphosphatase	BAJ67879_1 or BAJ69122_1 or BAJ69477_1
B_longum_subsp_infantis_xml	Phosphate	cytosol	NTD10	5'-nucleotidase (XMP)
B_longum_subsp_infantis_xml	Phosphate	cytosol	CHORS	Chorismate synthase	BAJ69235_1
B_longum_subsp_infantis_xml	Phosphate	cytosol	ILEabc	L-isoleucine transport via ABC system	BAJ68174_1 and BAJ68175_1 and BAJ68176_1 and BAJ68177_1 and BAJ68178_1
B_longum_subsp_infantis_xml	Phosphate	cytosol	RIBabc	D-ribose transport via ABC system	BAJ68061_1 and BAJ69830_1 and BAJ70124_1
B_longum_subsp_infantis_xml	Phosphate	cytosol	METSOX1abcpp	L-methionine S-oxide transport via ABC system (periplasm)
B_longum_subsp_infantis_xml	Phosphate	cytosol	Cut1	Copper export via ATPase	BAJ67698_1 or BAJ67850_1
B_longum_subsp_infantis_xml	Phosphate	cytosol	PRASCSi	Phosphoribosylaminoimidazolesuccinocarboxamide synthase	BAJ69590_1
B_longum_subsp_infantis_xml	Phosphate	cytosol	GLCP2	Glycogen phosphorylase	BAJ67663_1
B_longum_subsp_infantis_xml	Phosphate	cytosol	RIBabcpp	D-ribose transport via ABC system (periplasm)	BAJ70042_1
B_longum_subsp_infantis_xml	Phosphate	cytosol	UAAGDS	UDP-N-acetylmuramoyl-L-alanyl-D-glutamyl-meso-2,6-diaminopimelate synthetase	BAJ67828_1 or BAJ68499_1
B_longum_subsp_infantis_xml	Phosphate	cytosol	XYL3abc	Xylotriose ABC transport
B_longum_subsp_infantis_xml	Phosphate	cytosol	ADSS	Adenylosuccinate synthase	BAJ67719_1
B_longum_subsp_infantis_xml	Phosphate	cytosol	DDPA	3-deoxy-D-arabino-heptulosonate 7-phosphate synthetase	BAJ67958_1 or BAJ67959_1
B_longum_subsp_infantis_xml	Phosphate	cytosol	UAMAGS	UDP-N-acetylmuramoyl-L-alanyl-D-glutamate synthetase	BAJ68463_1
B_longum_subsp_infantis_xml	Phosphate	cytosol	CA2abc	CA2abc	BAJ70117_1
B_longum_subsp_infantis_xml	Phosphate	cytosol	ACYP_2	Acylphosphatase (2)	BAJ68430_1
B_longum_subsp_infantis_xml	Phosphate	cytosol	SALCHS4FEabcpp	Salmochelin S4 Fe III transport via ABC system periplasm
B_longum_subsp_infantis_xml	Phosphate	cytosol	UM3PL	UDP-N-acetylmuramate:L-alanyl-gamma-D-glutamyl-meso-diaminopimelate ligase
B_longum_subsp_infantis_xml	Phosphate	cytosol	COabc	Cobalt transport via ABC system	BAJ69531_1 and BAJ69532_1
B_longum_subsp_infantis_xml	Phosphate	cytosol	ALAabc	L-alanine transport via ABC system	BAJ68174_1 and BAJ68175_1 and BAJ68176_1 and BAJ68177_1 and BAJ68178_1
B_longum_subsp_infantis_xml	Phosphate	cytosol	MALTTTRabc	Maltotetraose transport via ABC system
B_longum_subsp_infantis_xml	Phosphate	cytosol	PPGKr	PPGKr	BAJ68329_1
B_longum_subsp_infantis_xml	Phosphate	cytosol	2MAHMP	2-Methyl-4-amino-5-hydroxymethylpyrimidine diphosphatase	BAJ69106_1
B_longum_subsp_infantis_xml	Phosphate	cytosol	XYLANabc	Oligo-xylan ABC transport
B_longum_subsp_infantis_xml	Phosphate	cytosol	GLCP	Glycogen phosphorylase	BAJ67663_1 or BAJ69400_1
B_longum_subsp_infantis_xml	Phosphate	cytosol	MG2abc	Magnesium transport via ABC system	BAJ68618_1
B_longum_subsp_infantis_xml	Phosphate	cytosol	CHLabc	Choline transport via ABC system	BAJ67615_1 and BAJ69270_1
B_longum_subsp_infantis_xml	Phosphate	cytosol	NIabc	Nickel transport via ABC system	BAJ67705_1
B_longum_subsp_infantis_xml	Phosphate	cytosol	SADT2	Sulfate adenyltransferase	BAJ69571_1
B_longum_subsp_infantis_xml	Phosphate	cytosol	XYLabc	XYLabc	BAJ68061_1 and BAJ69830_1 and BAJ70124_1
B_longum_subsp_infantis_xml	Phosphate	cytosol	PSCVT	3-phosphoshikimate 1-carboxyvinyltransferase	BAJ69373_1
B_longum_subsp_infantis_xml	Phosphate	cytosol	MALTHXabc	Maltohexaose transport via ABC system
B_longum_subsp_infantis_xml	Phosphate	cytosol	CTPS2	CTP synthase (glutamine)	BAJ69232_1
B_longum_subsp_infantis_xml	Phosphate	cytosol	SUCOAS	Succinyl-CoA synthetase (ADP-forming)	BAJ68776_1 and BAJ68777_1
B_longum_subsp_infantis_xml	Phosphate	cytosol	DNMPPA	Dihydroneopterin monophosphate dephosphorylase	BAJ67738_1 or BAJ69654_1 or BAJ70137_1
B_longum_subsp_infantis_xml	Phosphate	cytosol	TREabc	TREabc	BAJ68061_1 and BAJ69830_1 and BAJ70124_1
B_longum_subsp_infantis_xml	Phosphate	cytosol	BPNT	3',5'-bisphosphate nucleotidase	BAJ69780_1
B_longum_subsp_infantis_xml	Phosphate	cytosol	PGLYCP	Phosphoglycolate phosphatase	BAJ68789_1 or BAJ69505_1
B_longum_subsp_infantis_xml	Phosphate	cytosol	VALabc	L-valine transport via ABC system	BAJ68174_1 and BAJ68175_1 and BAJ68176_1 and BAJ68177_1 and BAJ68178_1
B_longum_subsp_infantis_xml	Phosphate	cytosol	GAPD	Glyceraldehyde-3-phosphate dehydrogenase	BAJ68506_1
B_longum_subsp_infantis_xml	Phosphate	cytosol	PIabc	Phosphate transport via ABC system	BAJ67967_1
B_longum_subsp_infantis_xml	Phosphate	cytosol	XYLBabc	Xylobiose ABC transport
B_longum_subsp_infantis_xml	Phosphate	cytosol	CBPS	Carbamoyl-phosphate synthase (glutamine-hydrolysing)	BAJ68341_1 or BAJ68342_1
B_longum_subsp_infantis_xml	Phosphate	cytosol	CYSabcpp	L-cysteine uptake via ABC system (periplasm)	BAJ69605_1 and BAJ69673_1 and BAJ69674_1
B_longum_subsp_infantis_xml	Phosphate	cytosol	HISTP	Histidinol-phosphatase
B_longum_subsp_infantis_xml	Phosphate	cytosol	PGP160abcpp	Phosphatidylglycerophosphate transport via ABC system (n-C16:0, periplasm)	BAJ68233_1 or BAJ70054_1
B_longum_subsp_infantis_xml	Phosphate	cytosol	GART	GAR transformylase-T	BAJ69588_1
B_longum_subsp_infantis_xml	Phosphate	cytosol	MALTHPabc	MALTHPabc	BAJ68061_1 and BAJ69830_1 and BAJ70124_1
B_longum_subsp_infantis_xml	Phosphate	cytosol	METabc	L-methionine transport via ABC system	BAJ69360_1 and BAJ69361_1 and BAJ69362_1
B_longum_subsp_infantis_xml	Phosphate	cytosol	MN6PP	Mannose 6-phosphate phosphatase	BAJ69106_1 or BAJ69510_1
B_longum_subsp_infantis_xml	Phosphate	periplasm	NTD2pp	5'-nucleotidase (UMP)	BAJ69817_1
B_longum_subsp_infantis_xml	Phosphate	periplasm	PPTHpp	Phosphonate hydrogenase (periplasm)	BAJ67738_1
B_longum_subsp_infantis_xml	Phosphate	periplasm	PIt2rpp	Phosphate reversible transport via symport (periplasm)	BAJ69274_1
B_longum_subsp_infantis_xml	Phosphate	periplasm	PGPP160pp	Phosphatidylglycerol phosphate phosphatase (periplasm, n-C16:0)
B_longum_subsp_infantis_xml	Phosphate	extracellular space	PIt2r	Phosphate reversible transport via symport	BAJ69274_1
B_longum_subsp_infantis_xml	Phosphate	extracellular space	EX_pi_e	R_EX_pi_e
B_longum_subsp_infantis_xml	Phosphate	extracellular space	PIabc	Phosphate transport via ABC system	BAJ67967_1
B_longum_subsp_infantis_xml	Ammonium	cytosol	DHPPDA	Diaminohydroxyphosphoribosylaminopyrimidine deaminase	BAJ67987_1
B_longum_subsp_infantis_xml	Ammonium	cytosol	CYSTGL	Cystathionine g lyase	BAJ68353_1
B_longum_subsp_infantis_xml	Ammonium	cytosol	GMPS	GMP synthase	BAJ67995_1
B_longum_subsp_infantis_xml	Ammonium	cytosol	CYSDS	Cysteine Desulfhydrase	BAJ68353_1
B_longum_subsp_infantis_xml	Ammonium	cytosol	CTPS1	CTP synthase NH3	BAJ69232_1
B_longum_subsp_infantis_xml	Ammonium	cytosol	GLYCL	Glycine Cleavage System	BAJ69727_1
B_longum_subsp_infantis_xml	Ammonium	cytosol	ASPT	L-aspartase	BAJ67927_1
B_longum_subsp_infantis_xml	Ammonium	cytosol	GTPHs	GTP amine hydrolysis (spontaneous)	spontaneous
B_longum_subsp_infantis_xml	Ammonium	cytosol	PABB	PABB
B_longum_subsp_infantis_xml	Ammonium	cytosol	GLNS	Glutamine synthetase
B_longum_subsp_infantis_xml	Ammonium	cytosol	DCTPD2	DCTPD2	BAJ70113_1
B_longum_subsp_infantis_xml	Ammonium	cytosol	NNAM	Nicotinamidase	BAJ69260_1
B_longum_subsp_infantis_xml	Ammonium	cytosol	CYSTL	Cystathionine b-lyase	BAJ68250_1 or BAJ68353_1 or BAJ68363_1 or BAJ69972_1
B_longum_subsp_infantis_xml	Ammonium	cytosol	DCMPDA	DCMP deaminase
B_longum_subsp_infantis_xml	Ammonium	cytosol	ATPHs	ATP amine hydrolysis (spontaneous)	spontaneous
B_longum_subsp_infantis_xml	Ammonium	cytosol	THRD_L	L-threonine deaminase	BAJ70102_1
B_longum_subsp_infantis_xml	Ammonium	cytosol	ETHAAL	Ethanolamine ammonia-lyase
B_longum_subsp_infantis_xml	Ammonium	cytosol	GLUDy	Glutamate dehydrogenase (NADP)	BAJ67606_1
B_longum_subsp_infantis_xml	Ammonium	cytosol	G6PDA	Glucosamine-6-phosphate deaminase	BAJ68488_1
B_longum_subsp_infantis_xml	Ammonium	cytosol	NADS1	NAD synthase (nh3)	BAJ69358_1
B_longum_subsp_infantis_xml	Ammonium	cytosol	DHPPDA2	Diaminohydroxyphosphoribosylaminopryrimidine deaminase (25drapp)	BAJ67987_1
B_longum_subsp_infantis_xml	Ammonium	cytosol	SERD_L	L-serine deaminase	BAJ69416_1 or BAJ70102_1
B_longum_subsp_infantis_xml	Ammonium	cytosol	NH4t	Ammonia reversible transport	BAJ67823_1 or spontaneous
B_longum_subsp_infantis_xml	Ammonium	cytosol	DCTPD	DCTP deaminase	BAJ70113_1
B_longum_subsp_infantis_xml	Ammonium	cytosol	CSND	Cytosine deaminase	BAJ70109_1
B_longum_subsp_infantis_xml	Ammonium	cytosol	CYSTGL_1	Cystathionine g lyase	BAJ68353_1
B_longum_subsp_infantis_xml	Ammonium	cytosol	SHSL4r	O succinylhomoserine lyase elimination reversible	BAJ68353_1
B_longum_subsp_infantis_xml	Ammonium	cytosol	NH4tpp	Ammonia reversible transport (periplasm)	spontaneous
B_longum_subsp_infantis_xml	Ammonium	cytosol	TRPAS1	Tryptophanase L cysteine	BAJ68353_1
B_longum_subsp_infantis_xml	Ammonium	periplasm	NH4tpp	Ammonia reversible transport (periplasm)	spontaneous
B_longum_subsp_infantis_xml	Ammonium	periplasm	NTRIR3pp	Nitrite Reductase (Ubiquinole-8, periplasm)
B_longum_subsp_infantis_xml	Ammonium	periplasm	NH4tex	Ammonia transport via diffusion (extracellular to periplasm)	spontaneous
B_longum_subsp_infantis_xml	Ammonium	extracellular space	NH4t	Ammonia reversible transport	BAJ67823_1 or spontaneous
B_longum_subsp_infantis_xml	Ammonium	extracellular space	EX_nh4_e	R_EX_nh4_e
B_longum_subsp_infantis_xml	Ammonium	extracellular space	NH4tex	Ammonia transport via diffusion (extracellular to periplasm)	spontaneous
B_longum_subsp_infantis_xml	Adenine	cytosol	5DOAN	5'-deoxyadenosine nuclosidase
B_longum_subsp_infantis_xml	Adenine	cytosol	ADEt2rpp	Adenine transport via proton symport (reversible) (periplasm)	BAJ69918_1
B_longum_subsp_infantis_xml	Adenine	cytosol	ADPT	Adenine phosphoribosyltransferase	BAJ68775_1
B_longum_subsp_infantis_xml	Adenine	cytosol	AHCYSNS	S-adenosylhomocysteine nucleosidase	BAJ67960_1
B_longum_subsp_infantis_xml	Adenine	extracellular space	EX_ade_e	R_EX_ade_e
B_longum_subsp_infantis_xml	Adenine	extracellular space	ADEtex	Adenine transport via diffusion (extracellular to periplasm)
B_longum_subsp_infantis_xml	Adenine	periplasm	ADEt2rpp	Adenine transport via proton symport (reversible) (periplasm)	BAJ69918_1
B_longum_subsp_infantis_xml	Adenine	periplasm	ADEtex	Adenine transport via diffusion (extracellular to periplasm)
B_longum_subsp_infantis_xml	D-Alanyl-D-alanine	cytosol	ALAALAr	D-alanine-D-alanine ligase (reversible)	BAJ67920_1
B_longum_subsp_infantis_xml	D-Alanyl-D-alanine	cytosol	UGMDDS	UDP-N-acetylmuramoyl-L-alanyl-D-glutamyl-meso-2,6-diaminopimeloyl-D-alanyl-D-alanine synthetase	BAJ68461_1
B_longum_subsp_infantis_xml	D-Alanyl-D-alanine	cytosol	ALAALAabcpp	D-alanyl-D-alanine (DalaDala) transport via ABC system (periplasm)	(BAJ67647_1 and BAJ67649_1 and BAJ68247_1 and BAJ68248_1 and BAJ68478_1) or (BAJ67649_1 and BAJ67874_1 and BAJ68247_1 and BAJ68248_1 and BAJ68478_1) or (BAJ68246_1 and BAJ68248_1 and BAJ68442_1 and BAJ68479_1 and BAJ69662_1)
B_longum_subsp_infantis_xml	D-Alanyl-D-alanine	periplasm	MLDCP2App	Murein L,D-carboxypeptidase (murein5p5p) (periplasm)
B_longum_subsp_infantis_xml	D-Alanyl-D-alanine	periplasm	ALAALAtex	D-alanyl-D-alanine (DalaDala) transport via diffusion (extracellular to periplasm)
B_longum_subsp_infantis_xml	D-Alanyl-D-alanine	periplasm	ALAALAabcpp	D-alanyl-D-alanine (DalaDala) transport via ABC system (periplasm)	(BAJ67647_1 and BAJ67649_1 and BAJ68247_1 and BAJ68248_1 and BAJ68478_1) or (BAJ67649_1 and BAJ67874_1 and BAJ68247_1 and BAJ68248_1 and BAJ68478_1) or (BAJ68246_1 and BAJ68248_1 and BAJ68442_1 and BAJ68479_1 and BAJ69662_1)
B_longum_subsp_infantis_xml	D-Alanyl-D-alanine	extracellular space	ALAALAtex	D-alanyl-D-alanine (DalaDala) transport via diffusion (extracellular to periplasm)
B_longum_subsp_infantis_xml	D-Alanyl-D-alanine	extracellular space	MCTP1Bex	Murein crosslinking transpeptidase 1B:(A2pm->A2pm) (periplasm)	BAJ69721_1
B_longum_subsp_infantis_xml	D-Alanyl-D-alanine	extracellular space	EX_alaala_e	R_EX_alaala_e
B_longum_subsp_infantis_xml	D-Alanine	cytosol	ALAR	Alanine racemase	BAJ69649_1
B_longum_subsp_infantis_xml	D-Alanine	cytosol	TECA2S45	Glycerol teichoic acid n45 unlinked D ala substituted
B_longum_subsp_infantis_xml	D-Alanine	cytosol	LIPO3S24_BS	Lipoteichoic acid synthesis n24 unliked D alanine substituted
B_longum_subsp_infantis_xml	D-Alanine	cytosol	ALAALAr	D-alanine-D-alanine ligase (reversible)	BAJ67920_1
B_longum_subsp_infantis_xml	D-Alanine	cytosol	DALAt2pp	D-alanine transport in via proton symport (periplasm)	BAJ70084_1
B_longum_subsp_infantis_xml	D-Alanine	cytosol	DALAt2r	D-alanine transport via proton symport	BAJ70084_1
B_longum_subsp_infantis_xml	D-Alanine	periplasm	MDDCP5pp	Murein D,D-carboxypeptidase (murein5p3p) (periplasm)
B_longum_subsp_infantis_xml	D-Alanine	periplasm	DALAt2pp	D-alanine transport in via proton symport (periplasm)	BAJ70084_1
B_longum_subsp_infantis_xml	D-Alanine	extracellular space	MCTP2Aex	Murein crosslinking transpeptidase 1A:(A2pm->D-ala) (periplasm)	BAJ69721_1
B_longum_subsp_infantis_xml	D-Alanine	extracellular space	EX_ala__D_e	R_EX_ala__D_e
B_longum_subsp_infantis_xml	D-Alanine	extracellular space	MCTP1Aex	Murein crosslinking transpeptidase 1A:(A2pm->D-ala) (periplasm)	BAJ69721_1
B_longum_subsp_infantis_xml	D-Alanine	extracellular space	DALAt2r	D-alanine transport via proton symport	BAJ70084_1
B_longum_subsp_infantis_xml	L-Glutamine	cytosol	PLPS	Pyridoxal-5-phosphate synthase	BAJ69645_1 and BAJ69646_1
B_longum_subsp_infantis_xml	L-Glutamine	cytosol	CTPS2	CTP synthase (glutamine)	BAJ69232_1
B_longum_subsp_infantis_xml	L-Glutamine	cytosol	Growth	Biomass reaction
B_longum_subsp_infantis_xml	L-Glutamine	cytosol	GLNabc	GLNabc	(BAJ68366_1 and BAJ68367_1 and BAJ69673_1) or (BAJ68348_1 and BAJ68349_1 and BAJ68350_1 and BAJ68351_1)
B_longum_subsp_infantis_xml	L-Glutamine	cytosol	NADS2	Nicotinate-mononucleotide adenylyltransferase	BAJ69358_1
B_longum_subsp_infantis_xml	L-Glutamine	cytosol	GLUSy	Glutamate synthase (NADPH)	BAJ69112_1 and BAJ69113_1
B_longum_subsp_infantis_xml	L-Glutamine	cytosol	GLUPRT	Glutamine phosphoribosyldiphosphate amidotransferase	BAJ68435_1 or BAJ69608_1
B_longum_subsp_infantis_xml	L-Glutamine	cytosol	ANS	Anthranilate synthase	BAJ68677_1 or BAJ69248_1
B_longum_subsp_infantis_xml	L-Glutamine	cytosol	GF6PTA	Glutamine-fructose-6-phosphate transaminase	BAJ69672_1
B_longum_subsp_infantis_xml	L-Glutamine	cytosol	CBPS	Carbamoyl-phosphate synthase (glutamine-hydrolysing)	BAJ68341_1 or BAJ68342_1
B_longum_subsp_infantis_xml	L-Glutamine	cytosol	GLNS	Glutamine synthetase
B_longum_subsp_infantis_xml	L-Glutamine	cytosol	GMPS2	GMP synthase	BAJ67995_1 or BAJ69364_1
B_longum_subsp_infantis_xml	L-Glutamine	cytosol	ASNS1	Asparagine synthase (glutamine-hydrolysing)	BAJ69608_1
B_longum_subsp_infantis_xml	L-Glutamine	cytosol	IG3PS	Imidazole-glycerol-3-phosphate synthase	BAJ68675_1
B_longum_subsp_infantis_xml	L-Glutamine	cytosol	PRFGS	Phosphoribosylformylglycinamidine synthase	BAJ69591_1
B_longum_subsp_infantis_xml	L-Glutamine	extracellular space	GLNabc	GLNabc	(BAJ68366_1 and BAJ68367_1 and BAJ69673_1) or (BAJ68348_1 and BAJ68349_1 and BAJ68350_1 and BAJ68351_1)
B_longum_subsp_infantis_xml	L-Glutamine	extracellular space	EX_gln__L_e	R_EX_gln__L_e
B_longum_subsp_infantis_xml	Glycine	cytosol	GLYt2r	Glycine reversible transport via proton symport	BAJ70084_1
B_longum_subsp_infantis_xml	Glycine	cytosol	GLYt2pp	Glycine transport in via proton symport (periplasm)	BAJ70084_1
B_longum_subsp_infantis_xml	Glycine	cytosol	AMPTASECG	Alanyl aminopeptidase (cys-gly)	BAJ69687_1
B_longum_subsp_infantis_xml	Glycine	cytosol	THRAi	Threonine aldolase	BAJ69585_1
B_longum_subsp_infantis_xml	Glycine	cytosol	GLYCL	Glycine Cleavage System	BAJ69727_1
B_longum_subsp_infantis_xml	Glycine	cytosol	PRAGSr	Phosphoribosylglycinamide synthase	BAJ69610_1
B_longum_subsp_infantis_xml	Glycine	cytosol	Growth	Biomass reaction
B_longum_subsp_infantis_xml	Glycine	cytosol	SPT_syn	Serine-glyoxilate aminotransferase
B_longum_subsp_infantis_xml	Glycine	cytosol	GHMT2r	Glycine hydroxymethyltransferase, reversible	BAJ69491_1
B_longum_subsp_infantis_xml	Glycine	cytosol	AGTi	Alanine glyoxylate aminotransferase irreversible
B_longum_subsp_infantis_xml	Glycine	extracellular space	EX_gly_e	R_EX_gly_e
B_longum_subsp_infantis_xml	Glycine	extracellular space	GLYtex	Glycine transport via diffusion (extracellular to periplasm)
B_longum_subsp_infantis_xml	Glycine	extracellular space	GLYt2r	Glycine reversible transport via proton symport	BAJ70084_1
B_longum_subsp_infantis_xml	Glycine	periplasm	GLYtex	Glycine transport via diffusion (extracellular to periplasm)
B_longum_subsp_infantis_xml	Glycine	periplasm	GLYt2pp	Glycine transport in via proton symport (periplasm)	BAJ70084_1
B_longum_subsp_infantis_xml	L-Serine	cytosol	TRPS1	Tryptophan synthase (indoleglycerol phosphate)	BAJ68997_1 and BAJ68998_1
B_longum_subsp_infantis_xml	L-Serine	cytosol	CYSTS_2	Cystathionine b synthase
B_longum_subsp_infantis_xml	L-Serine	cytosol	PSP_L	Phosphoserine phosphatase (L-serine)	BAJ69709_1 or BAJ69784_1
B_longum_subsp_infantis_xml	L-Serine	cytosol	CYSTS	Cystathionine beta synthase	BAJ69657_1
B_longum_subsp_infantis_xml	L-Serine	cytosol	PSSA160	Phosphatidylserine syntase (n-C16:0)
B_longum_subsp_infantis_xml	L-Serine	cytosol	Growth	Biomass reaction
B_longum_subsp_infantis_xml	L-Serine	cytosol	PSSA180	Phosphatidylserine syntase (n-C18:0)
B_longum_subsp_infantis_xml	L-Serine	cytosol	SERt2r	L serine reversible transport via proton symport	BAJ70084_1
B_longum_subsp_infantis_xml	L-Serine	cytosol	SERAT	Serine O-acetyltransferase	BAJ69226_1
B_longum_subsp_infantis_xml	L-Serine	cytosol	SERD_L	L-serine deaminase	BAJ69416_1 or BAJ70102_1
B_longum_subsp_infantis_xml	L-Serine	cytosol	SPT_syn	Serine-glyoxilate aminotransferase
B_longum_subsp_infantis_xml	L-Serine	cytosol	TRPS2	Tryptophan synthase (indole)	BAJ68997_1 and BAJ68998_1
B_longum_subsp_infantis_xml	L-Serine	cytosol	GHMT2r	Glycine hydroxymethyltransferase, reversible	BAJ69491_1
B_longum_subsp_infantis_xml	L-Serine	extracellular space	EX_ser__L_e	R_EX_ser__L_e
B_longum_subsp_infantis_xml	L-Serine	extracellular space	SERt2r	L serine reversible transport via proton symport	BAJ70084_1
B_longum_subsp_infantis_xml	L-Threonine	cytosol	THRAi	Threonine aldolase	BAJ69585_1
B_longum_subsp_infantis_xml	L-Threonine	cytosol	THRabc	L-threonine transport via ABC system	BAJ68174_1 and BAJ68175_1 and BAJ68176_1 and BAJ68177_1 and BAJ68178_1
B_longum_subsp_infantis_xml	L-Threonine	cytosol	Growth	Biomass reaction
B_longum_subsp_infantis_xml	L-Threonine	cytosol	THRt2r	L threonine reversible transport via proton symport	BAJ67653_1
B_longum_subsp_infantis_xml	L-Threonine	cytosol	THRt2rpp	L-threonine reversible transport via proton symport (periplasm)
B_longum_subsp_infantis_xml	L-Threonine	cytosol	THRS	Threonine synthase	BAJ69492_1
B_longum_subsp_infantis_xml	L-Threonine	cytosol	THRt2pp	L-threonine efflux transport via proton antiport (periplasm)	BAJ69036_1
B_longum_subsp_infantis_xml	L-Threonine	cytosol	THRD_L	L-threonine deaminase	BAJ70102_1
B_longum_subsp_infantis_xml	L-Threonine	extracellular space	THRt2r	L threonine reversible transport via proton symport	BAJ67653_1
B_longum_subsp_infantis_xml	L-Threonine	extracellular space	EX_thr__L_e	R_EX_thr__L_e
B_longum_subsp_infantis_xml	L-Threonine	extracellular space	THRabc	L-threonine transport via ABC system	BAJ68174_1 and BAJ68175_1 and BAJ68176_1 and BAJ68177_1 and BAJ68178_1
B_longum_subsp_infantis_xml	L-Threonine	periplasm	THRt2pp	L-threonine efflux transport via proton antiport (periplasm)	BAJ69036_1
B_longum_subsp_infantis_xml	L-Threonine	periplasm	THRt2rpp	L-threonine reversible transport via proton symport (periplasm)
B_longum_subsp_infantis_xml	L-Arginine	cytosol	ARGSL	Argininosuccinate lyase	BAJ69519_1
B_longum_subsp_infantis_xml	L-Arginine	cytosol	ARGt2r	L arganine reversible transport via proton symport	BAJ69651_1
B_longum_subsp_infantis_xml	L-Arginine	cytosol	Growth	Biomass reaction
B_longum_subsp_infantis_xml	L-Arginine	extracellular space	ARGt2r	L arganine reversible transport via proton symport	BAJ69651_1
B_longum_subsp_infantis_xml	L-Arginine	extracellular space	EX_arg__L_e	R_EX_arg__L_e
B_longum_subsp_infantis_xml	Cys-Gly	cytosol	DIPEPabc15	Dipeptide transport via ABC system cgly	BAJ68247_1 and BAJ68529_1 and BAJ68530_1 and BAJ68531_1
B_longum_subsp_infantis_xml	Cys-Gly	cytosol	CGLYabcpp	L-Cysteinylglycine (Cys-Gly) transport via ABC system (periplasm)	(BAJ67647_1 and BAJ67649_1 and BAJ68247_1 and BAJ68248_1 and BAJ68478_1) or (BAJ67649_1 and BAJ67874_1 and BAJ68247_1 and BAJ68248_1 and BAJ68478_1)
B_longum_subsp_infantis_xml	Cys-Gly	cytosol	AMPTASECG	Alanyl aminopeptidase (cys-gly)	BAJ69687_1
B_longum_subsp_infantis_xml	Cys-Gly	extracellular space	EX_cgly_e	R_EX_cgly_e
B_longum_subsp_infantis_xml	Cys-Gly	extracellular space	CGLYtex	L-Cysteinylglycine transport via diffusion (extracellular to periplasm)
B_longum_subsp_infantis_xml	Cys-Gly	extracellular space	DIPEPabc15	Dipeptide transport via ABC system cgly	BAJ68247_1 and BAJ68529_1 and BAJ68530_1 and BAJ68531_1
B_longum_subsp_infantis_xml	Cys-Gly	periplasm	CGLYabcpp	L-Cysteinylglycine (Cys-Gly) transport via ABC system (periplasm)	(BAJ67647_1 and BAJ67649_1 and BAJ68247_1 and BAJ68248_1 and BAJ68478_1) or (BAJ67649_1 and BAJ67874_1 and BAJ68247_1 and BAJ68248_1 and BAJ68478_1)
B_longum_subsp_infantis_xml	Cys-Gly	periplasm	CGLYtex	L-Cysteinylglycine transport via diffusion (extracellular to periplasm)
B_longum_subsp_infantis_xml	Maltose	cytosol	AMALT4	Amylomaltase (maltohexaose)	BAJ69895_1
B_longum_subsp_infantis_xml	Maltose	cytosol	AMALT3	Amylomaltase (maltopentaose)	BAJ69895_1
B_longum_subsp_infantis_xml	Maltose	cytosol	MLTG1	Maltodextrin glucosidase (maltotriose)	BAJ69275_1 or BAJ70103_1
B_longum_subsp_infantis_xml	Maltose	cytosol	AMALT2	Amylomaltase (maltotetraose)	BAJ69895_1
B_longum_subsp_infantis_xml	Maltose	cytosol	AMALT1	Amylomaltase (maltotriose)	BAJ69895_1
B_longum_subsp_infantis_xml	Maltose	cytosol	MALTabc	Maltose transport via ABC system	BAJ68061_1 and BAJ69830_1 and BAJ70124_1
B_longum_subsp_infantis_xml	Maltose	cytosol	MTI	MTI
B_longum_subsp_infantis_xml	Maltose	cytosol	MALT	Alpha glucosidase	BAJ67734_1 or BAJ67880_1 or BAJ70103_1
B_longum_subsp_infantis_xml	Maltose	extracellular space	AMYLe	Amylose hydrolysis by alpha-1,4-amylase	BAJ67880_1
B_longum_subsp_infantis_xml	Maltose	extracellular space	GLYCOe	Glycogen hydrolysis by samylases	BAJ67880_1
B_longum_subsp_infantis_xml	Maltose	extracellular space	EX_malt_e	R_EX_malt_e
B_longum_subsp_infantis_xml	Maltose	extracellular space	MALTabc	Maltose transport via ABC system	BAJ68061_1 and BAJ69830_1 and BAJ70124_1
B_longum_subsp_infantis_xml	Amylose (n=300 repeat units, alpha-1,4-glc)	extracellular space	AMYLe	Amylose hydrolysis by alpha-1,4-amylase	BAJ67880_1
B_longum_subsp_infantis_xml	Amylose (n=300 repeat units, alpha-1,4-glc)	extracellular space	EX_amylose300_e	R_EX_amylose300_e
B_longum_subsp_infantis_xml	N-Acetyl-D-glucosamine(anhydrous)N-Acetylmuramic acid	periplasm	ANHGMtex	GlcNAc-anhMurNAc transport via diffusion (extracellular to periplasm)
B_longum_subsp_infantis_xml	N-Acetyl-D-glucosamine(anhydrous)N-Acetylmuramic acid	periplasm	AGM4PApp	N-Acetyl-D-glucosamine(anhydrous)N-Acetylmuramyl-tetrapeptide amidase (periplasm)
B_longum_subsp_infantis_xml	N-Acetyl-D-glucosamine(anhydrous)N-Acetylmuramic acid	periplasm	AGM3PApp	N-Acetyl-D-glucosamine(anhydrous)N-Acetylmuramyl-tripeptide amidase (periplasm)
B_longum_subsp_infantis_xml	N-Acetyl-D-glucosamine(anhydrous)N-Acetylmuramic acid	extracellular space	ANHGMtex	GlcNAc-anhMurNAc transport via diffusion (extracellular to periplasm)
B_longum_subsp_infantis_xml	N-Acetyl-D-glucosamine(anhydrous)N-Acetylmuramic acid	extracellular space	EX_anhgm_e	R_EX_anhgm_e
B_longum_subsp_infantis_xml	D Arabinose C5H10O5	cytosol	DARBt3ipp	D-arabinose transport via proton antiport (periplasm)	BAJ67723_1 or BAJ69816_1
B_longum_subsp_infantis_xml	D Arabinose C5H10O5	cytosol	ARAB_Dt	D arabinose reversible transport
B_longum_subsp_infantis_xml	D Arabinose C5H10O5	extracellular space	EX_arab__D_e	R_EX_arab__D_e
B_longum_subsp_infantis_xml	D Arabinose C5H10O5	extracellular space	DARBtex	D-arabinose transport via diffusion (extracellular to periplasm)	BAJ68199_1
B_longum_subsp_infantis_xml	D Arabinose C5H10O5	extracellular space	ARAB_Dt	D arabinose reversible transport
B_longum_subsp_infantis_xml	D Arabinose C5H10O5	periplasm	DARBtex	D-arabinose transport via diffusion (extracellular to periplasm)	BAJ68199_1
B_longum_subsp_infantis_xml	D Arabinose C5H10O5	periplasm	DARBt3ipp	D-arabinose transport via proton antiport (periplasm)	BAJ67723_1 or BAJ69816_1
B_longum_subsp_infantis_xml	Fe3+	extracellular space	FE3abc	FE3abc	BAJ68370_1 and BAJ70081_1
B_longum_subsp_infantis_xml	Fe3+	extracellular space	FE3tex	Iron (III) transport via diffusion (extracellular to periplasm)
B_longum_subsp_infantis_xml	Fe3+	extracellular space	EX_fe3_e	R_EX_fe3_e
B_longum_subsp_infantis_xml	Fe3+	cytosol	FE3abc	FE3abc	BAJ68370_1 and BAJ70081_1
B_longum_subsp_infantis_xml	Fe3+	cytosol	FE3Gabcpp	Iron (III) transport via ABC system (GTP) (periplasm)	BAJ68448_1
B_longum_subsp_infantis_xml	Fe3+	cytosol	Growth	Biomass reaction
B_longum_subsp_infantis_xml	Fe3+	periplasm	FE3tex	Iron (III) transport via diffusion (extracellular to periplasm)
B_longum_subsp_infantis_xml	Fe3+	periplasm	FE3Gabcpp	Iron (III) transport via ABC system (GTP) (periplasm)	BAJ68448_1
B_longum_subsp_infantis_xml	L-Aspartate	cytosol	ASPK	Aspartate kinase	BAJ67762_1 or BAJ67763_1
B_longum_subsp_infantis_xml	L-Aspartate	cytosol	ASPt2r	L aspartate reversible transport via proton symport	BAJ70115_1
B_longum_subsp_infantis_xml	L-Aspartate	cytosol	ASPT	L-aspartase	BAJ67927_1
B_longum_subsp_infantis_xml	L-Aspartate	cytosol	ADSS	Adenylosuccinate synthase	BAJ67719_1
B_longum_subsp_infantis_xml	L-Aspartate	cytosol	ASPO4	L-aspartate oxidase	BAJ68518_1
B_longum_subsp_infantis_xml	L-Aspartate	cytosol	ASPO3	L-aspartate oxidase	BAJ68518_1
B_longum_subsp_infantis_xml	L-Aspartate	cytosol	ASPCT	Aspartate carbamoyltransferase	BAJ69079_1 and BAJ69080_1
B_longum_subsp_infantis_xml	L-Aspartate	cytosol	ASP1DC	Aspartate 1-decarboxylase
B_longum_subsp_infantis_xml	L-Aspartate	cytosol	ASPTA	Aspartate transaminase	BAJ68089_1 or BAJ68200_1 or BAJ68704_1 or BAJ69587_1 or BAJ69948_1
B_longum_subsp_infantis_xml	L-Aspartate	cytosol	ASPO6	L-aspartate oxidase	BAJ68518_1
B_longum_subsp_infantis_xml	L-Aspartate	cytosol	Growth	Biomass reaction
B_longum_subsp_infantis_xml	L-Aspartate	cytosol	ASPO5	L-aspartate oxidase	BAJ68518_1
B_longum_subsp_infantis_xml	L-Aspartate	cytosol	ARGSS	Argininosuccinate synthase	BAJ69520_1
B_longum_subsp_infantis_xml	L-Aspartate	cytosol	ASNS1	Asparagine synthase (glutamine-hydrolysing)	BAJ69608_1
B_longum_subsp_infantis_xml	L-Aspartate	cytosol	ASPt2pp	L-aspartate transport in via proton symport (periplasm)	BAJ70115_1
B_longum_subsp_infantis_xml	L-Aspartate	cytosol	PRASCSi	Phosphoribosylaminoimidazolesuccinocarboxamide synthase	BAJ69590_1
B_longum_subsp_infantis_xml	L-Aspartate	extracellular space	EX_asp__L_e	R_EX_asp__L_e
B_longum_subsp_infantis_xml	L-Aspartate	extracellular space	ASPtex	L-aspartate transport via diffusion (extracellular to periplasm)
B_longum_subsp_infantis_xml	L-Aspartate	extracellular space	ASPt2r	L aspartate reversible transport via proton symport	BAJ70115_1
B_longum_subsp_infantis_xml	L-Aspartate	periplasm	ASPtex	L-aspartate transport via diffusion (extracellular to periplasm)
B_longum_subsp_infantis_xml	L-Aspartate	periplasm	ASPt2pp	L-aspartate transport in via proton symport (periplasm)	BAJ70115_1
B_longum_subsp_infantis_xml	L-Phenylalanine	cytosol	PHEt2rpp	L-phenylalanine reversible transport via proton symport (periplasm)	BAJ67680_1 or BAJ70087_1
B_longum_subsp_infantis_xml	L-Phenylalanine	cytosol	PHEt2r	L phenylalanine reversible transport via proton symport	BAJ70087_1
B_longum_subsp_infantis_xml	L-Phenylalanine	cytosol	PHETA1	Phenylalanine transaminase	BAJ68089_1 or BAJ69067_1 or BAJ69587_1 or BAJ69644_1 or BAJ69948_1
B_longum_subsp_infantis_xml	L-Phenylalanine	cytosol	Growth	Biomass reaction
B_longum_subsp_infantis_xml	L-Phenylalanine	extracellular space	PHEt2r	L phenylalanine reversible transport via proton symport	BAJ70087_1
B_longum_subsp_infantis_xml	L-Phenylalanine	extracellular space	EX_phe__L_e	R_EX_phe__L_e
B_longum_subsp_infantis_xml	L-Phenylalanine	extracellular space	PHEtex	L-phenylalanine transport via diffusion (extracellular to periplasm)
B_longum_subsp_infantis_xml	L-Phenylalanine	periplasm	PHEt2rpp	L-phenylalanine reversible transport via proton symport (periplasm)	BAJ67680_1 or BAJ70087_1
B_longum_subsp_infantis_xml	L-Phenylalanine	periplasm	PHEtex	L-phenylalanine transport via diffusion (extracellular to periplasm)
B_longum_subsp_infantis_xml	Potassium	cytosol	Kt2r	Potassium reversible transport via proton symport	BAJ70045_1
B_longum_subsp_infantis_xml	Potassium	cytosol	Kt2pp	Potassium transport in via proton symport (periplasm)	BAJ70045_1
B_longum_subsp_infantis_xml	Potassium	cytosol	Growth	Biomass reaction
B_longum_subsp_infantis_xml	Potassium	cytosol	ZN2t4	Zinc transport out via antiport	BAJ68450_1
B_longum_subsp_infantis_xml	Potassium	cytosol	CD2t4	Cadminum transport out via antiport	BAJ68450_1
B_longum_subsp_infantis_xml	Potassium	extracellular space	Kt2r	Potassium reversible transport via proton symport	BAJ70045_1
B_longum_subsp_infantis_xml	Potassium	extracellular space	Ktex	Potassium transport via diffusion (extracellular to periplasm)
B_longum_subsp_infantis_xml	Potassium	extracellular space	ZN2t4	Zinc transport out via antiport	BAJ68450_1
B_longum_subsp_infantis_xml	Potassium	extracellular space	EX_k_e	R_EX_k_e
B_longum_subsp_infantis_xml	Potassium	extracellular space	CD2t4	Cadminum transport out via antiport	BAJ68450_1
B_longum_subsp_infantis_xml	Potassium	periplasm	Kt2pp	Potassium transport in via proton symport (periplasm)	BAJ70045_1
B_longum_subsp_infantis_xml	Potassium	periplasm	Ktex	Potassium transport via diffusion (extracellular to periplasm)
B_longum_subsp_infantis_xml	L-Proline	cytosol	PROt4pp	Na+/Proline-L symporter (periplasm)	BAJ67654_1
B_longum_subsp_infantis_xml	L-Proline	cytosol	PROt2r	L proline reversible transport via proton symport	BAJ67654_1 or BAJ70087_1
B_longum_subsp_infantis_xml	L-Proline	cytosol	P5CRx	P5CRx	BAJ68356_1 or BAJ69331_1
B_longum_subsp_infantis_xml	L-Proline	cytosol	Growth	Biomass reaction
B_longum_subsp_infantis_xml	L-Proline	cytosol	PROt4	Na+/Proline-L symporter	BAJ67654_1
B_longum_subsp_infantis_xml	L-Proline	cytosol	P5CR	Pyrroline-5-carboxylate reductase	BAJ68356_1 or BAJ69331_1
B_longum_subsp_infantis_xml	L-Proline	cytosol	PROabc	L-proline transport via ABC system	BAJ67615_1 and BAJ69270_1
B_longum_subsp_infantis_xml	L-Proline	extracellular space	PROt2r	L proline reversible transport via proton symport	BAJ67654_1 or BAJ70087_1
B_longum_subsp_infantis_xml	L-Proline	extracellular space	PROtex	L-proline transport via diffusion (extracellular to periplasm)
B_longum_subsp_infantis_xml	L-Proline	extracellular space	PROt4	Na+/Proline-L symporter	BAJ67654_1
B_longum_subsp_infantis_xml	L-Proline	extracellular space	EX_pro__L_e	R_EX_pro__L_e
B_longum_subsp_infantis_xml	L-Proline	extracellular space	PROabc	L-proline transport via ABC system	BAJ67615_1 and BAJ69270_1
B_longum_subsp_infantis_xml	L-Proline	periplasm	PROt4pp	Na+/Proline-L symporter (periplasm)	BAJ67654_1
B_longum_subsp_infantis_xml	L-Proline	periplasm	PROtex	L-proline transport via diffusion (extracellular to periplasm)
B_longum_subsp_infantis_xml	Beta-Alanine	cytosol	BALAt2pp	Beta-alanine transport in via proton symport (periplasm)	BAJ70084_1
B_longum_subsp_infantis_xml	Beta-Alanine	cytosol	ASP1DC	Aspartate 1-decarboxylase
B_longum_subsp_infantis_xml	Beta-Alanine	cytosol	PANTS	Pantothenate synthase
B_longum_subsp_infantis_xml	Beta-Alanine	extracellular space	EX_ala_B_e	R_EX_ala_B_e
B_longum_subsp_infantis_xml	Beta-Alanine	extracellular space	BALAtex	Beta-alanine transport via diffusion (extracellular to periplasm)
B_longum_subsp_infantis_xml	Beta-Alanine	periplasm	BALAt2pp	Beta-alanine transport in via proton symport (periplasm)	BAJ70084_1
B_longum_subsp_infantis_xml	Beta-Alanine	periplasm	BALAtex	Beta-alanine transport via diffusion (extracellular to periplasm)
B_longum_subsp_infantis_xml	Cellobiose	extracellular space	CELBpts	Cellobiose transport via PEPPyr PTS
B_longum_subsp_infantis_xml	Cellobiose	extracellular space	EX_cellb_e	R_EX_cellb_e
B_longum_subsp_infantis_xml	Cellobiose	cytosol	CELASE2	Celluase
B_longum_subsp_infantis_xml	Cellobiose	cytosol	BGLA	Beta-glucosidase	BAJ68223_1
B_longum_subsp_infantis_xml	Benzoate	cytosol	BZt	Benzoate transport (diffusion)	spontaneous
B_longum_subsp_infantis_xml	Benzoate	cytosol	SUCBZT1	Succinyl:benzoate CoA transferase
B_longum_subsp_infantis_xml	Benzoate	extracellular space	EX_bz_e	R_EX_bz_e
B_longum_subsp_infantis_xml	Benzoate	extracellular space	BZt	Benzoate transport (diffusion)	spontaneous
B_longum_subsp_infantis_xml	Calcium	cytosol	CA2abc1	Calcium efflux via ABC system	BAJ70117_1
B_longum_subsp_infantis_xml	Calcium	cytosol	CA2abcpp	Calcium transport via ABC system (periplasm)	BAJ68538_1
B_longum_subsp_infantis_xml	Calcium	cytosol	Growth	Biomass reaction
B_longum_subsp_infantis_xml	Calcium	cytosol	CA2abc	CA2abc	BAJ70117_1
B_longum_subsp_infantis_xml	Calcium	extracellular space	CA2abc1	Calcium efflux via ABC system	BAJ70117_1
B_longum_subsp_infantis_xml	Calcium	extracellular space	CA2tex	Calcium (Ca+2) transport via diffusion (extracellular to periplasm)
B_longum_subsp_infantis_xml	Calcium	extracellular space	EX_ca2_e	R_EX_ca2_e
B_longum_subsp_infantis_xml	Calcium	extracellular space	CA2abc	CA2abc	BAJ70117_1
B_longum_subsp_infantis_xml	Calcium	periplasm	CA2abcpp	Calcium transport via ABC system (periplasm)	BAJ68538_1
B_longum_subsp_infantis_xml	Calcium	periplasm	CA2tex	Calcium (Ca+2) transport via diffusion (extracellular to periplasm)
B_longum_subsp_infantis_xml	Cellulose (n=6 repeating units)	cytosol	CEL6abc	Oligo-cellulose (6) transport via ABC system
B_longum_subsp_infantis_xml	Cellulose (n=6 repeating units)	cytosol	CELASE2	Celluase
B_longum_subsp_infantis_xml	Cellulose (n=6 repeating units)	extracellular space	EX_cell6_e	R_EX_cell6_e
B_longum_subsp_infantis_xml	Cellulose (n=6 repeating units)	extracellular space	CEL6abc	Oligo-cellulose (6) transport via ABC system
B_longum_subsp_infantis_xml	Citrate	cytosol	ACONTa	Aconitase (half-reaction A, Citrate hydro-lyase)	BAJ68539_1
B_longum_subsp_infantis_xml	Citrate	cytosol	ACONT	Aconitase	BAJ68539_1
B_longum_subsp_infantis_xml	Citrate	cytosol	CITACt	Citrate transport via acetate antiport
B_longum_subsp_infantis_xml	Citrate	cytosol	CS	Citrate synthase	BAJ68192_1
B_longum_subsp_infantis_xml	Citrate	cytosol	CITt15	Citrate transport in via Zn complex
B_longum_subsp_infantis_xml	Citrate	extracellular space	CITt15	Citrate transport in via Zn complex
B_longum_subsp_infantis_xml	Citrate	extracellular space	EX_cit_e	R_EX_cit_e
B_longum_subsp_infantis_xml	Citrate	extracellular space	CITACt	Citrate transport via acetate antiport
B_longum_subsp_infantis_xml	Magnesium	cytosol	MG2uabcpp	Magnesium (Mg+2) ABC transporter (ubtake, periplasm)	BAJ68538_1
B_longum_subsp_infantis_xml	Magnesium	cytosol	MG2abc	Magnesium transport via ABC system	BAJ68618_1
B_longum_subsp_infantis_xml	Magnesium	cytosol	Growth	Biomass reaction
B_longum_subsp_infantis_xml	Magnesium	extracellular space	EX_mg2_e	R_EX_mg2_e
B_longum_subsp_infantis_xml	Magnesium	extracellular space	MG2abc	Magnesium transport via ABC system	BAJ68618_1
B_longum_subsp_infantis_xml	Magnesium	extracellular space	MG2tex	Magnesium (Mg+2) transport via diffusion (extracellular to periplasm)
B_longum_subsp_infantis_xml	Magnesium	periplasm	MG2uabcpp	Magnesium (Mg+2) ABC transporter (ubtake, periplasm)	BAJ68538_1
B_longum_subsp_infantis_xml	Magnesium	periplasm	MG2tex	Magnesium (Mg+2) transport via diffusion (extracellular to periplasm)
B_longum_subsp_infantis_xml	Mn2+	cytosol	MNt2pp	Manganese (Mn+2) transport in via proton symport (periplasm)	BAJ68046_1
B_longum_subsp_infantis_xml	Mn2+	cytosol	Growth	Biomass reaction
B_longum_subsp_infantis_xml	Mn2+	cytosol	MN2t3pp	Manganese (Mn+2) transport out via proton antiport (periplasm)	BAJ68450_1
B_longum_subsp_infantis_xml	Mn2+	cytosol	MNt2	Manganese transport in via proton symport	BAJ68046_1
B_longum_subsp_infantis_xml	Mn2+	extracellular space	MNt2	Manganese transport in via proton symport	BAJ68046_1
B_longum_subsp_infantis_xml	Mn2+	extracellular space	EX_mn2_e	R_EX_mn2_e
B_longum_subsp_infantis_xml	Mn2+	periplasm	MNt2pp	Manganese (Mn+2) transport in via proton symport (periplasm)	BAJ68046_1
B_longum_subsp_infantis_xml	Mn2+	periplasm	MN2t3pp	Manganese (Mn+2) transport out via proton antiport (periplasm)	BAJ68450_1
B_longum_subsp_infantis_xml	Co2+	cytosol	COabc	Cobalt transport via ABC system	BAJ69531_1 and BAJ69532_1
B_longum_subsp_infantis_xml	Co2+	cytosol	Growth	Biomass reaction
B_longum_subsp_infantis_xml	Co2+	cytosol	COBALT2t3pp	Cobalt (Co+2) transport out via proton antiport (periplasm)	BAJ68450_1
B_longum_subsp_infantis_xml	Co2+	cytosol	COBALT2tpp	Cobalt transport in via permease (no H+)
B_longum_subsp_infantis_xml	Co2+	cytosol	COBALT2abcpp	Cobalt (Co+2) ABC transporter (periplasm)	BAJ67698_1
B_longum_subsp_infantis_xml	Co2+	extracellular space	EX_cobalt2_e	R_EX_cobalt2_e
B_longum_subsp_infantis_xml	Co2+	extracellular space	COabc	Cobalt transport via ABC system	BAJ69531_1 and BAJ69532_1
B_longum_subsp_infantis_xml	Co2+	periplasm	COBALT2abcpp	Cobalt (Co+2) ABC transporter (periplasm)	BAJ67698_1
B_longum_subsp_infantis_xml	Co2+	periplasm	COBALT2tpp	Cobalt transport in via permease (no H+)
B_longum_subsp_infantis_xml	Co2+	periplasm	COBALT2t3pp	Cobalt (Co+2) transport out via proton antiport (periplasm)	BAJ68450_1
B_longum_subsp_infantis_xml	Zinc	cytosol	ZN2abcpp	Zinc (Zn+2) ABC transporter, efflux (periplasm)	BAJ67698_1
B_longum_subsp_infantis_xml	Zinc	cytosol	Growth	Biomass reaction
B_longum_subsp_infantis_xml	Zinc	cytosol	CITt15	Citrate transport in via Zn complex
B_longum_subsp_infantis_xml	Zinc	cytosol	ZN2t4	Zinc transport out via antiport	BAJ68450_1
B_longum_subsp_infantis_xml	Zinc	cytosol	ZN2tpp	Zinc transport in via permease (no H+)
B_longum_subsp_infantis_xml	Zinc	cytosol	ZNabc	Zinc transport via ABC system
B_longum_subsp_infantis_xml	Zinc	extracellular space	CITt15	Citrate transport in via Zn complex
B_longum_subsp_infantis_xml	Zinc	extracellular space	ZN2t4	Zinc transport out via antiport	BAJ68450_1
B_longum_subsp_infantis_xml	Zinc	extracellular space	EX_zn2_e	R_EX_zn2_e
B_longum_subsp_infantis_xml	Zinc	extracellular space	ZNabc	Zinc transport via ABC system
B_longum_subsp_infantis_xml	Zinc	periplasm	ZN2abcpp	Zinc (Zn+2) ABC transporter, efflux (periplasm)	BAJ67698_1
B_longum_subsp_infantis_xml	Zinc	periplasm	ZN2tpp	Zinc transport in via permease (no H+)
B_longum_subsp_infantis_xml	Succinate	cytosol	SUCCt2r	Succinate transport via proton symport
B_longum_subsp_infantis_xml	Succinate	cytosol	SUCD1	Succinate dehydrogenase	BAJ69720_1
B_longum_subsp_infantis_xml	Succinate	cytosol	SUCOAS	Succinyl-CoA synthetase (ADP-forming)	BAJ68776_1 and BAJ68777_1
B_longum_subsp_infantis_xml	Succinate	cytosol	SDPDS	Succinyl-diaminopimelate desuccinylase	BAJ69954_1
B_longum_subsp_infantis_xml	Succinate	cytosol	SHSL2r	SHSL2r	BAJ68353_1 or BAJ69337_1
B_longum_subsp_infantis_xml	Succinate	cytosol	SHSL4r	O succinylhomoserine lyase elimination reversible	BAJ68353_1
B_longum_subsp_infantis_xml	Succinate	cytosol	ASPO5	L-aspartate oxidase	BAJ68518_1
B_longum_subsp_infantis_xml	Succinate	cytosol	SUCBZT2	Succinyl:4-hydroxybenzoate CoA transferase
B_longum_subsp_infantis_xml	Succinate	cytosol	SUCBZT1	Succinyl:benzoate CoA transferase
B_longum_subsp_infantis_xml	Succinate	cytosol	FRD2	Fumarate reductase
B_longum_subsp_infantis_xml	Succinate	cytosol	SHSL1	O-succinylhomoserine lyase (L-cysteine)	BAJ68353_1 or BAJ69337_1
B_longum_subsp_infantis_xml	Succinate	extracellular space	SUCCt2r	Succinate transport via proton symport
B_longum_subsp_infantis_xml	Succinate	extracellular space	EX_succ_e	R_EX_succ_e
B_longum_subsp_infantis_xml	CO2	cytosol	NNDPR	Nicotinate-nucleotide diphosphorylase (carboxylating)	BAJ68519_1
B_longum_subsp_infantis_xml	CO2	cytosol	DXPS	1-deoxy-D-xylulose 5-phosphate synthase	BAJ69634_1
B_longum_subsp_infantis_xml	CO2	cytosol	KAS2	B-ketoacyl synthetase (n-C14:0)
B_longum_subsp_infantis_xml	CO2	cytosol	ICDHyr	Isocitrate dehydrogenase (NADP)	BAJ68663_1
B_longum_subsp_infantis_xml	CO2	cytosol	DHNAOT	1,4-dihydroxy-2-naphthoate octaprenyltransferase	BAJ69814_1
B_longum_subsp_infantis_xml	CO2	cytosol	VOR1b	4-methyl-2-oxopentaoate dehydrogenase (ferredoxin)
B_longum_subsp_infantis_xml	CO2	cytosol	ACLS	Acetolactate synthase	BAJ67999_1 and BAJ68000_1
B_longum_subsp_infantis_xml	CO2	cytosol	IGPS	Indole-3-glycerol-phosphate synthase
B_longum_subsp_infantis_xml	CO2	cytosol	C160SN	C160SN
B_longum_subsp_infantis_xml	CO2	cytosol	DAPDC	Diaminopimelate decarboxylase	BAJ69969_1
B_longum_subsp_infantis_xml	CO2	cytosol	GND	Phosphogluconate dehydrogenase	BAJ68268_1
B_longum_subsp_infantis_xml	CO2	cytosol	H2CO3D	H2CO3D	BAJ67629_1
B_longum_subsp_infantis_xml	CO2	cytosol	PPCDC	Phosphopantothenoylcysteine decarboxylase	BAJ69666_1
B_longum_subsp_infantis_xml	CO2	cytosol	PSD160	Phosphatidylserine decarboxylase (n-C16:0)
B_longum_subsp_infantis_xml	CO2	cytosol	PDHa	PDHa
B_longum_subsp_infantis_xml	CO2	cytosol	KAS1	B-ketoacyl synthetase (Iso-C14:0)
B_longum_subsp_infantis_xml	CO2	cytosol	KAS12	B-ketoacyl synthetase (Anteiso-C17:0)
B_longum_subsp_infantis_xml	CO2	cytosol	OMPDC	Orotidine-5'-phosphate decarboxylase	BAJ68343_1 or BAJ69077_1
B_longum_subsp_infantis_xml	CO2	cytosol	KAS11	B-ketoacyl synthetase (Iso-C17:0)
B_longum_subsp_infantis_xml	CO2	cytosol	3OAS60	3-oxoacyl-[acyl-carrier-protein] synthase (n-C6:0)
B_longum_subsp_infantis_xml	CO2	cytosol	POR3b	Pyruvate synthase
B_longum_subsp_infantis_xml	CO2	cytosol	ACLDC	Acetolactate decarboxylase	BAJ69889_1
B_longum_subsp_infantis_xml	CO2	cytosol	GLYCL	Glycine Cleavage System	BAJ69727_1
B_longum_subsp_infantis_xml	CO2	cytosol	KAS14	Beta-ketoacyl-ACP synthase
B_longum_subsp_infantis_xml	CO2	cytosol	CO2t	CO2 transporter via diffusion	spontaneous
B_longum_subsp_infantis_xml	CO2	cytosol	FAS120	Fatty acid synthase n C120
B_longum_subsp_infantis_xml	CO2	cytosol	FAS140	Fatty acid synthase n C140
B_longum_subsp_infantis_xml	CO2	cytosol	THZPSN3	Thiazole phosphate synthesis
B_longum_subsp_infantis_xml	CO2	cytosol	AIRC1	Phosphoribosylaminoimidazole carboxylase ATP dependent	BAJ69631_1 and BAJ69632_1
B_longum_subsp_infantis_xml	CO2	cytosol	PPND	Prephenate dehydrogenase	BAJ67871_1 or BAJ68526_1
B_longum_subsp_infantis_xml	CO2	cytosol	ASP1DC	Aspartate 1-decarboxylase
B_longum_subsp_infantis_xml	CO2	cytosol	OMCDC	2-Oxo-4-methyl-3-carboxypentanoate decarboxylation	spontaneous
B_longum_subsp_infantis_xml	CO2	cytosol	KAS6	B-ketoacyl synthetase (Iso-C16:0)
B_longum_subsp_infantis_xml	CO2	cytosol	PPC	Phosphoenolpyruvate carboxylase	BAJ67651_1
B_longum_subsp_infantis_xml	CO2	cytosol	THZPSN	Thiazole phosphate synthesis	BAJ69517_1 or BAJ69518_1
B_longum_subsp_infantis_xml	CO2	cytosol	FASC180ACP	Fatty acid biosynthesis (n-C18:0)
B_longum_subsp_infantis_xml	CO2	cytosol	ACHBS	2-aceto-2-hydroxybutanoate synthase
B_longum_subsp_infantis_xml	CO2	cytosol	HCO3E	HCO3 equilibration reaction	BAJ67629_1 or spontaneous
B_longum_subsp_infantis_xml	CO2	cytosol	PPNDH	Prephenate dehydratase	BAJ68525_1
B_longum_subsp_infantis_xml	CO2	cytosol	KAS4	B-ketoacyl synthetase (Anteiso-C15:0)
B_longum_subsp_infantis_xml	CO2	cytosol	FAS180	Fatty acid synthase n C180
B_longum_subsp_infantis_xml	CO2	cytosol	MACPD	Malonyl-ACP decarboxylase
B_longum_subsp_infantis_xml	CO2	cytosol	PSD180	Phosphatidylserine decarboxylase (n-C18:0)
B_longum_subsp_infantis_xml	CO2	cytosol	KAS3	B-ketoacyl synthetase (Iso-C15:0)
B_longum_subsp_infantis_xml	CO2	cytosol	VOR3b	3-methyl-2-oxopentanoate dehydrogenase (ferredoxin)
B_longum_subsp_infantis_xml	CO2	extracellular space	CO2t	CO2 transporter via diffusion	spontaneous
B_longum_subsp_infantis_xml	CO2	extracellular space	EX_co2_e	R_EX_co2_e
B_longum_subsp_infantis_xml	Cu2+	cytosol	Cut1	Copper export via ATPase	BAJ67698_1 or BAJ67850_1
B_longum_subsp_infantis_xml	Cu2+	cytosol	Cuabc	Cuabc	BAJ67698_1
B_longum_subsp_infantis_xml	Cu2+	cytosol	Growth	Biomass reaction
B_longum_subsp_infantis_xml	Cu2+	extracellular space	EX_cu2_e	R_EX_cu2_e
B_longum_subsp_infantis_xml	Cu2+	extracellular space	Cut1	Copper export via ATPase	BAJ67698_1 or BAJ67850_1
B_longum_subsp_infantis_xml	Cu2+	extracellular space	Cuabc	Cuabc	BAJ67698_1
B_longum_subsp_infantis_xml	L-Glutamate	cytosol	DHFS	Dihydrofolate synthase	BAJ68496_1
B_longum_subsp_infantis_xml	L-Glutamate	cytosol	ABTA	4-aminobutyrate transaminase	BAJ69523_1
B_longum_subsp_infantis_xml	L-Glutamate	cytosol	ACGS	N-acetylglutamate synthase	BAJ69525_1
B_longum_subsp_infantis_xml	L-Glutamate	cytosol	ANS	Anthranilate synthase	BAJ68677_1 or BAJ69248_1
B_longum_subsp_infantis_xml	L-Glutamate	cytosol	GLUabc	L-glutamate transport via ABC system	BAJ69606_1 and BAJ69673_1
B_longum_subsp_infantis_xml	L-Glutamate	cytosol	ILETA	Isoleucine transaminase	BAJ69211_1
B_longum_subsp_infantis_xml	L-Glutamate	cytosol	GLUt4	Na+/glutamate symport	BAJ70115_1
B_longum_subsp_infantis_xml	L-Glutamate	cytosol	TRPTA	Tryptophan transaminase	BAJ68530_1 or BAJ69644_1
B_longum_subsp_infantis_xml	L-Glutamate	cytosol	IG3PS	Imidazole-glycerol-3-phosphate synthase	BAJ68675_1
B_longum_subsp_infantis_xml	L-Glutamate	cytosol	ORNTAC	Ornithine transacetylase	BAJ68362_1 or BAJ69525_1
B_longum_subsp_infantis_xml	L-Glutamate	cytosol	ASPTA	Aspartate transaminase	BAJ68089_1 or BAJ68200_1 or BAJ68704_1 or BAJ69587_1 or BAJ69948_1
B_longum_subsp_infantis_xml	L-Glutamate	cytosol	PLPS	Pyridoxal-5-phosphate synthase	BAJ69645_1 and BAJ69646_1
B_longum_subsp_infantis_xml	L-Glutamate	cytosol	GLUDy	Glutamate dehydrogenase (NADP)	BAJ67606_1
B_longum_subsp_infantis_xml	L-Glutamate	cytosol	Growth	Biomass reaction
B_longum_subsp_infantis_xml	L-Glutamate	cytosol	GLU5K	Glutamate 5-kinase	BAJ69949_1
B_longum_subsp_infantis_xml	L-Glutamate	cytosol	GF6PTA	Glutamine-fructose-6-phosphate transaminase	BAJ69672_1
B_longum_subsp_infantis_xml	L-Glutamate	cytosol	LEUTA	Leucine transaminase	BAJ69211_1
B_longum_subsp_infantis_xml	L-Glutamate	cytosol	PHETA1	Phenylalanine transaminase	BAJ68089_1 or BAJ69067_1 or BAJ69587_1 or BAJ69644_1 or BAJ69948_1
B_longum_subsp_infantis_xml	L-Glutamate	cytosol	PTRCTA	Putrescine Transaminase
B_longum_subsp_infantis_xml	L-Glutamate	cytosol	ALATA_L	L-alanine transaminase	BAJ68200_1 or BAJ68704_1 or BAJ69587_1
B_longum_subsp_infantis_xml	L-Glutamate	cytosol	ASNS1	Asparagine synthase (glutamine-hydrolysing)	BAJ69608_1
B_longum_subsp_infantis_xml	L-Glutamate	cytosol	HSTPT	Histidinol-phosphate transaminase	BAJ68432_1
B_longum_subsp_infantis_xml	L-Glutamate	cytosol	CTPS2	CTP synthase (glutamine)	BAJ69232_1
B_longum_subsp_infantis_xml	L-Glutamate	cytosol	CYSTA	Cysteine transaminase	BAJ69587_1
B_longum_subsp_infantis_xml	L-Glutamate	cytosol	GLUR	Glutamate racemase	BAJ68375_1
B_longum_subsp_infantis_xml	L-Glutamate	cytosol	NADS2	Nicotinate-mononucleotide adenylyltransferase	BAJ69358_1
B_longum_subsp_infantis_xml	L-Glutamate	cytosol	OHPBAT	O-Phospho-4-hydroxy-L-threonine:2-oxoglutarate aminotransferase	BAJ69802_1
B_longum_subsp_infantis_xml	L-Glutamate	cytosol	GLUSy	Glutamate synthase (NADPH)	BAJ69112_1 and BAJ69113_1
B_longum_subsp_infantis_xml	L-Glutamate	cytosol	ACOTA	Acetylornithine transaminase	BAJ69523_1
B_longum_subsp_infantis_xml	L-Glutamate	cytosol	GLUt2rpp	L-glutamate transport via proton symport, reversible (periplasm)	BAJ70115_1
B_longum_subsp_infantis_xml	L-Glutamate	cytosol	GLNS	Glutamine synthetase
B_longum_subsp_infantis_xml	L-Glutamate	cytosol	CYSTAi	Cysteine transaminase irreversible	BAJ68089_1
B_longum_subsp_infantis_xml	L-Glutamate	cytosol	PRFGS	Phosphoribosylformylglycinamidine synthase	BAJ69591_1
B_longum_subsp_infantis_xml	L-Glutamate	cytosol	GLUt2r	L glutamate transport via proton symport reversible	BAJ70115_1
B_longum_subsp_infantis_xml	L-Glutamate	cytosol	SDPTA	Succinyldiaminopimelate transaminase	BAJ69587_1
B_longum_subsp_infantis_xml	L-Glutamate	cytosol	GLUPRT	Glutamine phosphoribosyldiphosphate amidotransferase	BAJ68435_1 or BAJ69608_1
B_longum_subsp_infantis_xml	L-Glutamate	cytosol	PSERT	Phosphoserine transaminase	BAJ69802_1
B_longum_subsp_infantis_xml	L-Glutamate	cytosol	CBPS	Carbamoyl-phosphate synthase (glutamine-hydrolysing)	BAJ68341_1 or BAJ68342_1
B_longum_subsp_infantis_xml	L-Glutamate	cytosol	VALTA	Valine transaminase	BAJ69211_1
B_longum_subsp_infantis_xml	L-Glutamate	cytosol	GMPS2	GMP synthase	BAJ67995_1 or BAJ69364_1
B_longum_subsp_infantis_xml	L-Glutamate	cytosol	TYRTA	Tyrosine transaminase	BAJ68089_1 or BAJ69067_1 or BAJ69587_1 or BAJ69948_1
B_longum_subsp_infantis_xml	L-Glutamate	extracellular space	GLUabc	L-glutamate transport via ABC system	BAJ69606_1 and BAJ69673_1
B_longum_subsp_infantis_xml	L-Glutamate	extracellular space	GLUt2r	L glutamate transport via proton symport reversible	BAJ70115_1
B_longum_subsp_infantis_xml	L-Glutamate	extracellular space	EX_glu__L_e	R_EX_glu__L_e
B_longum_subsp_infantis_xml	L-Glutamate	extracellular space	GLUt4	Na+/glutamate symport	BAJ70115_1
B_longum_subsp_infantis_xml	L-Glutamate	periplasm	GLUt2rpp	L-glutamate transport via proton symport, reversible (periplasm)	BAJ70115_1
B_longum_subsp_infantis_xml	Cytidine	cytosol	CYTDH	Cytidine hydrolase	BAJ68236_1 or BAJ69660_1
B_longum_subsp_infantis_xml	Cytidine	cytosol	CYTDt4	Cytidine transport in via sodium symport
B_longum_subsp_infantis_xml	Cytidine	extracellular space	EX_cytd_e	R_EX_cytd_e
B_longum_subsp_infantis_xml	Cytidine	extracellular space	CYTDt4	Cytidine transport in via sodium symport
B_longum_subsp_infantis_xml	Decanoate (n-C10:0)	cytosol	FACOAE100	Fatty-acid-CoA thioesterase (decanoate)	BAJ68152_1
B_longum_subsp_infantis_xml	Decanoate (n-C10:0)	cytosol	FAS120	Fatty acid synthase n C120
B_longum_subsp_infantis_xml	Decanoate (n-C10:0)	extracellular space	EX_dca_e	R_EX_dca_e
B_longum_subsp_infantis_xml	Decanoate (n-C10:0)	extracellular space	DCAtex	Decanoate transport via diffusion (extracellular to periplasm)
B_longum_subsp_infantis_xml	Decanoate (n-C10:0)	periplasm	FACOAL100t2pp	Fatty-acid-CoA ligase (decanoate transport via vectoral Co-A coupling)
B_longum_subsp_infantis_xml	Decanoate (n-C10:0)	periplasm	DCAtex	Decanoate transport via diffusion (extracellular to periplasm)
B_longum_subsp_infantis_xml	2-Dehydro-3-deoxy-D-gluconate	cytosol	DDGLCNt2r	2-dehydro-3-deoxy-D-gluconate transport via proton symport, reversible
B_longum_subsp_infantis_xml	2-Dehydro-3-deoxy-D-gluconate	cytosol	MNNH	D-mannonate hydrolyase
B_longum_subsp_infantis_xml	2-Dehydro-3-deoxy-D-gluconate	extracellular space	DDGLCNt2r	2-dehydro-3-deoxy-D-gluconate transport via proton symport, reversible
B_longum_subsp_infantis_xml	2-Dehydro-3-deoxy-D-gluconate	extracellular space	EX_2ddglcn_e	R_EX_2ddglcn_e
B_longum_subsp_infantis_xml	D-Lactate	cytosol	GLYOX	Hydroxyacylglutathione hydrolase
B_longum_subsp_infantis_xml	D-Lactate	cytosol	D_LACt2	D lactate transport via proton symport
B_longum_subsp_infantis_xml	D-Lactate	extracellular space	EX_lac__D_e	R_EX_lac__D_e
B_longum_subsp_infantis_xml	D-Lactate	extracellular space	D_LACt2	D lactate transport via proton symport
B_longum_subsp_infantis_xml	Dimethyl sulfide	extracellular space	DMSOR2e	Dimethyl sulfoxide reductase (Demethylmenaquinol 8)
B_longum_subsp_infantis_xml	Dimethyl sulfide	extracellular space	EX_dms_e	R_EX_dms_e
B_longum_subsp_infantis_xml	Dimethyl sulfoxide	extracellular space	EX_dmso_e	R_EX_dmso_e
B_longum_subsp_infantis_xml	Dimethyl sulfoxide	extracellular space	DMSOR2e	Dimethyl sulfoxide reductase (Demethylmenaquinol 8)
B_longum_subsp_infantis_xml	D-Serine	cytosol	DSERt2pp	D-serine transport in via proton symport (periplasm)	BAJ70084_1
B_longum_subsp_infantis_xml	D-Serine	cytosol	DSERt2	DSERt2	BAJ70084_1
B_longum_subsp_infantis_xml	D-Serine	extracellular space	EX_ser__D_e	R_EX_ser__D_e
B_longum_subsp_infantis_xml	D-Serine	extracellular space	DSERt2	DSERt2	BAJ70084_1
B_longum_subsp_infantis_xml	D-Serine	extracellular space	DSERtex	D-serine transport via diffusion (extracellular to periplasm)
B_longum_subsp_infantis_xml	D-Serine	periplasm	DSERt2pp	D-serine transport in via proton symport (periplasm)	BAJ70084_1
B_longum_subsp_infantis_xml	D-Serine	periplasm	DSERtex	D-serine transport via diffusion (extracellular to periplasm)
B_longum_subsp_infantis_xml	DTMP	cytosol	NTPP7	Nucleoside triphosphate pyrophosphorylase (dttp)	BAJ69122_1
B_longum_subsp_infantis_xml	DTMP	cytosol	DTMPK	DTMP kinase	BAJ67771_1
B_longum_subsp_infantis_xml	DTMP	cytosol	DTMPt6	DTMP transport inout via proton symport
B_longum_subsp_infantis_xml	DTMP	cytosol	TMDSf	TMDSf
B_longum_subsp_infantis_xml	DTMP	cytosol	TMDS	Thymidylate synthase	BAJ69796_1
B_longum_subsp_infantis_xml	DTMP	extracellular space	EX_dtmp_e	R_EX_dtmp_e
B_longum_subsp_infantis_xml	DTMP	extracellular space	DTMPt6	DTMP transport inout via proton symport
B_longum_subsp_infantis_xml	Tetradecanoate (n-C14:0)	cytosol	FACOAL140	Fatty acid CoA ligase tetradecanoate
B_longum_subsp_infantis_xml	Tetradecanoate (n-C14:0)	cytosol	2AGPEAT140	2-acyl-glycerophospho-ethanolamine acyltransferase (n-C14:0)
B_longum_subsp_infantis_xml	Tetradecanoate (n-C14:0)	cytosol	FACOAE140	Fatty-acid-CoA thioesterase (tetradecanoate)	BAJ68152_1
B_longum_subsp_infantis_xml	Tetradecanoate (n-C14:0)	cytosol	TTDCAt2	TTDCAt2
B_longum_subsp_infantis_xml	Tetradecanoate (n-C14:0)	cytosol	KAS2	B-ketoacyl synthetase (n-C14:0)
B_longum_subsp_infantis_xml	Tetradecanoate (n-C14:0)	cytosol	FAS140	Fatty acid synthase n C140
B_longum_subsp_infantis_xml	Tetradecanoate (n-C14:0)	extracellular space	TTDCAt2	TTDCAt2
B_longum_subsp_infantis_xml	Tetradecanoate (n-C14:0)	extracellular space	EX_ttdca_e	R_EX_ttdca_e
B_longum_subsp_infantis_xml	Tetradecanoate (n-C14:0)	periplasm	PLIPA1E140pp	Phospholipase A1 (phosphatidylethanolamine, n-C14:0) (periplasm)
B_longum_subsp_infantis_xml	Tetradecanoate (n-C14:0)	periplasm	FACOAL140t2pp	Fatty-acid-CoA ligase (tetradecanoate transport via vectoral Co-A coupling)
B_longum_subsp_infantis_xml	Ethanolamine	cytosol	GPDDA2	Glycerophosphodiester phosphodiesterase (Glycerophosphoethanolamine)	BAJ70019_1
B_longum_subsp_infantis_xml	Ethanolamine	cytosol	ETHAAL	Ethanolamine ammonia-lyase
B_longum_subsp_infantis_xml	Ethanolamine	cytosol	ETHAt	Ethanolamine transport via diffusion extracellular
B_longum_subsp_infantis_xml	Ethanolamine	extracellular space	ETHAt	Ethanolamine transport via diffusion extracellular
B_longum_subsp_infantis_xml	Ethanolamine	extracellular space	EX_etha_e	R_EX_etha_e
B_longum_subsp_infantis_xml	H2	cytosol	H2tpp	Hydrogen transport diffusion (periplasm)	spontaneous
B_longum_subsp_infantis_xml	H2	extracellular space	EX_h2_e	R_EX_h2_e
B_longum_subsp_infantis_xml	H2	extracellular space	H2tex	Hydrogen transport via diffusion (extracellular to periplasm)
B_longum_subsp_infantis_xml	H2	periplasm	PPTHpp	Phosphonate hydrogenase (periplasm)	BAJ67738_1
B_longum_subsp_infantis_xml	H2	periplasm	H2tex	Hydrogen transport via diffusion (extracellular to periplasm)
B_longum_subsp_infantis_xml	H2	periplasm	H2tpp	Hydrogen transport diffusion (periplasm)	spontaneous
B_longum_subsp_infantis_xml	Formaldehyde	cytosol	ALDD1	ALDD1	BAJ69562_1
B_longum_subsp_infantis_xml	Formaldehyde	cytosol	FALDtpp	Formaldehyde transport via diffusion (periplasm)	spontaneous
B_longum_subsp_infantis_xml	Formaldehyde	extracellular space	EX_fald_e	R_EX_fald_e
B_longum_subsp_infantis_xml	Formaldehyde	extracellular space	FALDtex	Formaldehyde transport via diffusion (extracellular to periplasm)
B_longum_subsp_infantis_xml	Formaldehyde	periplasm	FALDtex	Formaldehyde transport via diffusion (extracellular to periplasm)
B_longum_subsp_infantis_xml	Formaldehyde	periplasm	FALDtpp	Formaldehyde transport via diffusion (periplasm)	spontaneous
B_longum_subsp_infantis_xml	Fe2+	cytosol	FE2Gabcpp	Iron (II) transport via ABC system (GTP) (periplasm)	BAJ68448_1
B_longum_subsp_infantis_xml	Fe2+	cytosol	Growth	Biomass reaction
B_longum_subsp_infantis_xml	Fe2+	cytosol	SALCHS4FER2	Salmochelin S4 Fe III reduction Fe III unloading
B_longum_subsp_infantis_xml	Fe2+	cytosol	FE2abc	Iron (II) transport via ABC system	BAJ69950_1 or (BAJ68370_1 and BAJ70081_1)
B_longum_subsp_infantis_xml	Fe2+	cytosol	FE2abcpp	Iron (II) transport via ABC system (periplasm)	BAJ69287_1 or BAJ69313_1
B_longum_subsp_infantis_xml	Fe2+	cytosol	FE2t2pp	Iron (II) transport in via proton symport (periplasm)	BAJ68046_1
B_longum_subsp_infantis_xml	Fe2+	extracellular space	FE2abc	Iron (II) transport via ABC system	BAJ69950_1 or (BAJ68370_1 and BAJ70081_1)
B_longum_subsp_infantis_xml	Fe2+	extracellular space	FE2tex	Iron (II) transport via diffusion (extracellular to periplasm)
B_longum_subsp_infantis_xml	Fe2+	extracellular space	EX_fe2_e	R_EX_fe2_e
B_longum_subsp_infantis_xml	Fe2+	periplasm	FE2Gabcpp	Iron (II) transport via ABC system (GTP) (periplasm)	BAJ68448_1
B_longum_subsp_infantis_xml	Fe2+	periplasm	FE2abcpp	Iron (II) transport via ABC system (periplasm)	BAJ69287_1 or BAJ69313_1
B_longum_subsp_infantis_xml	Fe2+	periplasm	FE2t2pp	Iron (II) transport in via proton symport (periplasm)	BAJ68046_1
B_longum_subsp_infantis_xml	Fe2+	periplasm	FE2tex	Iron (II) transport via diffusion (extracellular to periplasm)
B_longum_subsp_infantis_xml	Folate	cytosol	FOLt	FOLt
B_longum_subsp_infantis_xml	Folate	cytosol	FOLR2	FOLR2	BAJ69795_1
B_longum_subsp_infantis_xml	Folate	extracellular space	FOLt	FOLt
B_longum_subsp_infantis_xml	Folate	extracellular space	EX_fol_e	R_EX_fol_e
B_longum_subsp_infantis_xml	L-Fucose	cytosol	FUCtpp	L-fucose transport via proton symport (periplasm)	BAJ69958_1
B_longum_subsp_infantis_xml	L-Fucose	cytosol	FUCt	L-fucose transport via proton symport	BAJ69958_1
B_longum_subsp_infantis_xml	L-Fucose	extracellular space	EX_fuc__L_e	R_EX_fuc__L_e
B_longum_subsp_infantis_xml	L-Fucose	extracellular space	FUCtex	L-fucose transport via diffusion (extracellular to periplasm)
B_longum_subsp_infantis_xml	L-Fucose	extracellular space	FUCt	L-fucose transport via proton symport	BAJ69958_1
B_longum_subsp_infantis_xml	L-Fucose	periplasm	FUCtex	L-fucose transport via diffusion (extracellular to periplasm)
B_longum_subsp_infantis_xml	L-Fucose	periplasm	FUCtpp	L-fucose transport via proton symport (periplasm)	BAJ69958_1
B_longum_subsp_infantis_xml	D-Galactose	cytosol	RAFGH	Raffinose galactohydrolase	BAJ70108_1
B_longum_subsp_infantis_xml	D-Galactose	cytosol	GALt2pp	D-galactose transport in via proton symport (periplasm)	BAJ67946_1
B_longum_subsp_infantis_xml	D-Galactose	cytosol	GALt2	D galactose transport in via proton symport	BAJ67946_1 or BAJ68034_1
B_longum_subsp_infantis_xml	D-Galactose	cytosol	GALKr	Galactokinase	BAJ69716_1
B_longum_subsp_infantis_xml	D-Galactose	cytosol	GALS3	A-galactosidase (melibiose)	BAJ70108_1
B_longum_subsp_infantis_xml	D-Galactose	cytosol	LACZ	B-galactosidase	BAJ68216_1 or BAJ69988_1 or BAJ70064_1
B_longum_subsp_infantis_xml	D-Galactose	periplasm	LACZpp	B-galactosidase	BAJ68216_1
B_longum_subsp_infantis_xml	D-Galactose	periplasm	GALt2pp	D-galactose transport in via proton symport (periplasm)	BAJ67946_1
B_longum_subsp_infantis_xml	D-Galactose	extracellular space	EX_gal_e	R_EX_gal_e
B_longum_subsp_infantis_xml	D-Galactose	extracellular space	GALt2	D galactose transport in via proton symport	BAJ67946_1 or BAJ68034_1
B_longum_subsp_infantis_xml	D-Glucosamine 6-phosphate	cytosol	GF6PTA	Glutamine-fructose-6-phosphate transaminase	BAJ69672_1
B_longum_subsp_infantis_xml	D-Glucosamine 6-phosphate	cytosol	AGDC	N-acetylglucosamine-6-phosphate deacetylase	BAJ68489_1
B_longum_subsp_infantis_xml	D-Glucosamine 6-phosphate	cytosol	G6PDA	Glucosamine-6-phosphate deaminase	BAJ68488_1
B_longum_subsp_infantis_xml	D-Glucosamine 6-phosphate	cytosol	GAMpts	D-glucosamine transport via PEP:Pyr PTS
B_longum_subsp_infantis_xml	D-Glucosamine 6-phosphate	cytosol	PGAMT	Phosphoglucosamine mutase	BAJ69686_1 or BAJ69837_1
B_longum_subsp_infantis_xml	D-Glucosamine 6-phosphate	cytosol	GAM6Pt	D glucosamine 6 phosphate reversible uniport
B_longum_subsp_infantis_xml	D-Glucosamine 6-phosphate	extracellular space	GAM6Pt	D glucosamine 6 phosphate reversible uniport
B_longum_subsp_infantis_xml	D-Glucosamine 6-phosphate	extracellular space	EX_gam6p_e	R_EX_gam6p_e
B_longum_subsp_infantis_xml	D-Glucosamine	extracellular space	GAMpts	D-glucosamine transport via PEP:Pyr PTS
B_longum_subsp_infantis_xml	D-Glucosamine	extracellular space	EX_gam_e	R_EX_gam_e
B_longum_subsp_infantis_xml	Beta-1,3/1,4-glucan (Barley, n=6, Glc beta1->3,4 Glc)	cytosol	GLS2	Glucan hydrolysis by beta-1,4- and beta-1,3 glucosidase	BAJ68223_1
B_longum_subsp_infantis_xml	Beta-1,3/1,4-glucan (Barley, n=6, Glc beta1->3,4 Glc)	cytosol	GLUCAN2abc	Glucan transport via ATP transporter
B_longum_subsp_infantis_xml	Beta-1,3/1,4-glucan (Barley, n=6, Glc beta1->3,4 Glc)	extracellular space	EX_glucan6_e	R_EX_glucan6_e
B_longum_subsp_infantis_xml	Beta-1,3/1,4-glucan (Barley, n=6, Glc beta1->3,4 Glc)	extracellular space	GLUCAN2abc	Glucan transport via ATP transporter
B_longum_subsp_infantis_xml	Beta-1,3/1,4-glucan (Barley, n=4, Glc beta1->3,4 Glc)	cytosol	GLUCANabc	Glucan transport via ATP transporter
B_longum_subsp_infantis_xml	Beta-1,3/1,4-glucan (Barley, n=4, Glc beta1->3,4 Glc)	cytosol	GLS	Glucan hydrolysis by beta-1,4- and beta-1,3 glucosidase	BAJ68223_1
B_longum_subsp_infantis_xml	Beta-1,3/1,4-glucan (Barley, n=4, Glc beta1->3,4 Glc)	extracellular space	GLUCANabc	Glucan transport via ATP transporter
B_longum_subsp_infantis_xml	Beta-1,3/1,4-glucan (Barley, n=4, Glc beta1->3,4 Glc)	extracellular space	EX_glucan4_e	R_EX_glucan4_e
B_longum_subsp_infantis_xml	D-Glutamate	cytosol	UAMAGS	UDP-N-acetylmuramoyl-L-alanyl-D-glutamate synthetase	BAJ68463_1
B_longum_subsp_infantis_xml	D-Glutamate	cytosol	GLUR	Glutamate racemase	BAJ68375_1
B_longum_subsp_infantis_xml	D-Glutamate	cytosol	GLU_Dt2	D glutamate transport in via proton symport
B_longum_subsp_infantis_xml	D-Glutamate	extracellular space	EX_glu__D_e	R_EX_glu__D_e
B_longum_subsp_infantis_xml	D-Glutamate	extracellular space	GLU_Dt2	D glutamate transport in via proton symport
B_longum_subsp_infantis_xml	Glycerol 3-phosphate	cytosol	GPDDA2	Glycerophosphodiester phosphodiesterase (Glycerophosphoethanolamine)	BAJ70019_1
B_longum_subsp_infantis_xml	Glycerol 3-phosphate	cytosol	G3PT	Glycerol-3-phosphatase	BAJ69106_1
B_longum_subsp_infantis_xml	Glycerol 3-phosphate	cytosol	LPLIPAL2A160	Lysophospholipase L2 (2-acylglycerophosphotidate, n-C16:0)	BAJ67679_1
B_longum_subsp_infantis_xml	Glycerol 3-phosphate	cytosol	G3PCT	Glycerol-3-phosphate cytidylyltransferase	BAJ70070_1
B_longum_subsp_infantis_xml	Glycerol 3-phosphate	cytosol	GPDDA4	Glycerophosphodiester phosphodiesterase (Glycerophosphoglycerol)
B_longum_subsp_infantis_xml	Glycerol 3-phosphate	cytosol	G3POA_BS	Glycerol 3 phosphate O acyltransferase
B_longum_subsp_infantis_xml	Glycerol 3-phosphate	cytosol	G3PAT180	Glycerol-3-phosphate acyltransferase (C18:0)
B_longum_subsp_infantis_xml	Glycerol 3-phosphate	cytosol	GLYC3Pabc	Sn-Glycerol 3-phosphate transport via ABC system	(BAJ70016_1 and BAJ70018_1 and BAJ70026_1) or (BAJ67977_1 and BAJ70010_1 and BAJ70017_1 and BAJ70124_1)
B_longum_subsp_infantis_xml	Glycerol 3-phosphate	cytosol	G3PAT160	Glycerol-3-phosphate acyltransferase (C16:0)
B_longum_subsp_infantis_xml	Glycerol 3-phosphate	cytosol	PGSA160	Phosphatidylglycerol synthase (n-C16:0)	BAJ68552_1 or BAJ68992_1
B_longum_subsp_infantis_xml	Glycerol 3-phosphate	cytosol	G3PD1	G3PD1	BAJ67919_1
B_longum_subsp_infantis_xml	Glycerol 3-phosphate	extracellular space	GLYC3Pabc	Sn-Glycerol 3-phosphate transport via ABC system	(BAJ70016_1 and BAJ70018_1 and BAJ70026_1) or (BAJ67977_1 and BAJ70010_1 and BAJ70017_1 and BAJ70124_1)
B_longum_subsp_infantis_xml	Glycerol 3-phosphate	extracellular space	EX_glyc3p_e	R_EX_glyc3p_e
B_longum_subsp_infantis_xml	D-Glyceraldehyde	cytosol	GLYALDt	Glyceraldehyde facilitated diffusion
B_longum_subsp_infantis_xml	D-Glyceraldehyde	cytosol	ALCD19y	Alcohol dehydrogenase glycerol NADP	BAJ67974_1 or BAJ69481_1
B_longum_subsp_infantis_xml	D-Glyceraldehyde	cytosol	GLYALDDr	GLYALDDr	BAJ69611_1
B_longum_subsp_infantis_xml	D-Glyceraldehyde	extracellular space	GLYALDt	Glyceraldehyde facilitated diffusion
B_longum_subsp_infantis_xml	D-Glyceraldehyde	extracellular space	EX_glyald_e	R_EX_glyald_e
B_longum_subsp_infantis_xml	Glycine betaine	cytosol	GLYBt2r	Glycine betaine transport via proton symport, reversible
B_longum_subsp_infantis_xml	Glycine betaine	cytosol	GLYBabc	Glycine betaine transport via ABC system	BAJ67615_1 and BAJ69270_1
B_longum_subsp_infantis_xml	Glycine betaine	extracellular space	GLYBt2r	Glycine betaine transport via proton symport, reversible
B_longum_subsp_infantis_xml	Glycine betaine	extracellular space	EX_glyb_e	R_EX_glyb_e
B_longum_subsp_infantis_xml	Glycine betaine	extracellular space	GLYBabc	Glycine betaine transport via ABC system	BAJ67615_1 and BAJ69270_1
B_longum_subsp_infantis_xml	Glycogen (n=1500 repeat units) (glc alpha 1,4/6 glc)	extracellular space	GLYCOe	Glycogen hydrolysis by samylases	BAJ67880_1
B_longum_subsp_infantis_xml	Glycogen (n=1500 repeat units) (glc alpha 1,4/6 glc)	extracellular space	EX_glycogen1500_e	R_EX_glycogen1500_e
B_longum_subsp_infantis_xml	Glycerol	cytosol	G3PT	Glycerol-3-phosphatase	BAJ69106_1
B_longum_subsp_infantis_xml	Glycerol	cytosol	GPDDA4	Glycerophosphodiester phosphodiesterase (Glycerophosphoglycerol)
B_longum_subsp_infantis_xml	Glycerol	cytosol	ALCD19y	Alcohol dehydrogenase glycerol NADP	BAJ67974_1 or BAJ69481_1
B_longum_subsp_infantis_xml	Glycerol	cytosol	GLYCtpp	Glycerol transport via channel (periplasm)	spontaneous
B_longum_subsp_infantis_xml	Glycerol	cytosol	GLYCt	Glycerol transport via channel	BAJ67849_1
B_longum_subsp_infantis_xml	Glycerol	periplasm	GLYCtpp	Glycerol transport via channel (periplasm)	spontaneous
B_longum_subsp_infantis_xml	Glycerol	extracellular space	EX_glyc_e	R_EX_glyc_e
B_longum_subsp_infantis_xml	Glycerol	extracellular space	GLYCt	Glycerol transport via channel	BAJ67849_1
B_longum_subsp_infantis_xml	Guanine	cytosol	GNNUC	Gnnuc	BAJ67975_1
B_longum_subsp_infantis_xml	Guanine	cytosol	GUAt2r	Guanine reversible transport via proton symport	BAJ69918_1
B_longum_subsp_infantis_xml	Guanine	cytosol	GUAPRT	Guanine phosphoribosyltransferase	BAJ68146_1 or BAJ68775_1
B_longum_subsp_infantis_xml	Guanine	extracellular space	GUAt2r	Guanine reversible transport via proton symport	BAJ69918_1
B_longum_subsp_infantis_xml	Guanine	extracellular space	EX_gua_e	R_EX_gua_e
B_longum_subsp_infantis_xml	Hydrogen sulfide	cytosol	CYSDS	Cysteine Desulfhydrase	BAJ68353_1
B_longum_subsp_infantis_xml	Hydrogen sulfide	cytosol	SULR_1	Sulfite reductase NADPH2	BAJ68092_1
B_longum_subsp_infantis_xml	Hydrogen sulfide	cytosol	SHSL2r	SHSL2r	BAJ68353_1 or BAJ69337_1
B_longum_subsp_infantis_xml	Hydrogen sulfide	cytosol	H2St	H2St	spontaneous
B_longum_subsp_infantis_xml	Hydrogen sulfide	cytosol	TRPAS1	Tryptophanase L cysteine	BAJ68353_1
B_longum_subsp_infantis_xml	Hydrogen sulfide	cytosol	CYSS	Cysteine synthase	BAJ69337_1
B_longum_subsp_infantis_xml	Hydrogen sulfide	cytosol	TSULR3e	Thiosulfate Reductase
B_longum_subsp_infantis_xml	Hydrogen sulfide	cytosol	AHSERL2	O acetylhomoserine thiol lyase	BAJ68353_1 or BAJ68363_1 or BAJ69337_1 or BAJ69905_1
B_longum_subsp_infantis_xml	Hydrogen sulfide	extracellular space	H2Stex	H2s transport via diffusion (extracellular to periplasm)
B_longum_subsp_infantis_xml	Hydrogen sulfide	extracellular space	EX_h2s_e	R_EX_h2s_e
B_longum_subsp_infantis_xml	Hydrogen sulfide	extracellular space	H2St	H2St	spontaneous
B_longum_subsp_infantis_xml	Hydrogen sulfide	periplasm	H2Stex	H2s transport via diffusion (extracellular to periplasm)
B_longum_subsp_infantis_xml	Hydrogen sulfide	periplasm	SULR2pp	Sulfite reductase (menaquinol) periplasmic
B_longum_subsp_infantis_xml	Hydrogen sulfide	periplasm	TSULDHpp3	Thiosulfate Dehydrogenase ubiquinone 8 periplasm
B_longum_subsp_infantis_xml	L-Histidine	cytosol	HISt2rpp	L-histidine reversible transport via proton symport (periplasm)	BAJ70087_1
B_longum_subsp_infantis_xml	L-Histidine	cytosol	Growth	Biomass reaction
B_longum_subsp_infantis_xml	L-Histidine	cytosol	HISt2r	L histidine reversible transport via proton symport	BAJ69056_1 or BAJ70087_1
B_longum_subsp_infantis_xml	L-Histidine	cytosol	HISTD	Histidinol dehydrogenase	BAJ68431_1
B_longum_subsp_infantis_xml	L-Histidine	extracellular space	HISt2r	L histidine reversible transport via proton symport	BAJ69056_1 or BAJ70087_1
B_longum_subsp_infantis_xml	L-Histidine	extracellular space	EX_his__L_e	R_EX_his__L_e
B_longum_subsp_infantis_xml	L-Histidine	periplasm	HISt2rpp	L-histidine reversible transport via proton symport (periplasm)	BAJ70087_1
B_longum_subsp_infantis_xml	4-Hydroxyphenylacetate	cytosol	HPACt2r	Ydroxyphenylacetate transport in via proton symporter
B_longum_subsp_infantis_xml	4-Hydroxyphenylacetate	cytosol	4HOXPACt2pp	4 hydroxyphenylacetate transport in via proton symport periplasm	BAJ69500_1
B_longum_subsp_infantis_xml	4-Hydroxyphenylacetate	periplasm	4HOXPACt2pp	4 hydroxyphenylacetate transport in via proton symport periplasm	BAJ69500_1
B_longum_subsp_infantis_xml	4-Hydroxyphenylacetate	periplasm	HPAtex	4-hydroxyphenylacetate transport via diffusion (extracellular to periplasm)	BAJ68199_1
B_longum_subsp_infantis_xml	4-Hydroxyphenylacetate	extracellular space	HPACt2r	Ydroxyphenylacetate transport in via proton symporter
B_longum_subsp_infantis_xml	4-Hydroxyphenylacetate	extracellular space	EX_4hphac_e	R_EX_4hphac_e
B_longum_subsp_infantis_xml	4-Hydroxyphenylacetate	extracellular space	HPAtex	4-hydroxyphenylacetate transport via diffusion (extracellular to periplasm)	BAJ68199_1
B_longum_subsp_infantis_xml	Hypoxanthine	cytosol	PUNP5	Purine-nucleoside phosphorylase (Inosine)
B_longum_subsp_infantis_xml	Hypoxanthine	cytosol	HXANt2r	Hypoxanthine reversible transport via proton symport	BAJ69918_1
B_longum_subsp_infantis_xml	Hypoxanthine	cytosol	INSH	Inosine hydrolase	BAJ67975_1
B_longum_subsp_infantis_xml	Hypoxanthine	cytosol	HXPRT	Hypoxanthine phosphoribosyltransferase (Hypoxanthine)	BAJ68146_1
B_longum_subsp_infantis_xml	Hypoxanthine	extracellular space	EX_hxan_e	R_EX_hxan_e
B_longum_subsp_infantis_xml	Hypoxanthine	extracellular space	HXANt2r	Hypoxanthine reversible transport via proton symport	BAJ69918_1
B_longum_subsp_infantis_xml	L-Isoleucine	cytosol	ILEt2rpp	L-isoleucine reversible transport via proton symport (periplasm)	BAJ68706_1
B_longum_subsp_infantis_xml	L-Isoleucine	cytosol	ILETA	Isoleucine transaminase	BAJ69211_1
B_longum_subsp_infantis_xml	L-Isoleucine	cytosol	Growth	Biomass reaction
B_longum_subsp_infantis_xml	L-Isoleucine	cytosol	ILEabc	L-isoleucine transport via ABC system	BAJ68174_1 and BAJ68175_1 and BAJ68176_1 and BAJ68177_1 and BAJ68178_1
B_longum_subsp_infantis_xml	L-Isoleucine	cytosol	ILEt2r	L isoleucine reversible transport via proton symport	BAJ68706_1
B_longum_subsp_infantis_xml	L-Isoleucine	extracellular space	ILEabc	L-isoleucine transport via ABC system	BAJ68174_1 and BAJ68175_1 and BAJ68176_1 and BAJ68177_1 and BAJ68178_1
B_longum_subsp_infantis_xml	L-Isoleucine	extracellular space	EX_ile__L_e	R_EX_ile__L_e
B_longum_subsp_infantis_xml	L-Isoleucine	extracellular space	ILEt2r	L isoleucine reversible transport via proton symport	BAJ68706_1
B_longum_subsp_infantis_xml	L-Isoleucine	periplasm	ILEt2rpp	L-isoleucine reversible transport via proton symport (periplasm)	BAJ68706_1
B_longum_subsp_infantis_xml	Myo-Inositol	cytosol	INOSTt4pp	Na+/myo-inositol symporter (periplasm)	BAJ69010_1
B_longum_subsp_infantis_xml	Myo-Inositol	cytosol	MI1PP	Myo-inositol 1-phosphatase	BAJ69780_1
B_longum_subsp_infantis_xml	Myo-Inositol	cytosol	INSTt2	Inositol transport in via proton symport
B_longum_subsp_infantis_xml	Myo-Inositol	periplasm	INOSTt4pp	Na+/myo-inositol symporter (periplasm)	BAJ69010_1
B_longum_subsp_infantis_xml	Myo-Inositol	periplasm	INSTtex	Inositol transport via diffusion (extracellular to periplasm)
B_longum_subsp_infantis_xml	Myo-Inositol	extracellular space	INSTt2	Inositol transport in via proton symport
B_longum_subsp_infantis_xml	Myo-Inositol	extracellular space	INSTtex	Inositol transport via diffusion (extracellular to periplasm)
B_longum_subsp_infantis_xml	Myo-Inositol	extracellular space	EX_inost_e	R_EX_inost_e
B_longum_subsp_infantis_xml	Alpha L Arabinan C15H24O12	extracellular space	LAAF	Alpha N arabinofuranosidase	BAJ69640_1
B_longum_subsp_infantis_xml	Alpha L Arabinan C15H24O12	extracellular space	EX_Larab_e	R_EX_Larab_e
B_longum_subsp_infantis_xml	Lactose	extracellular space	EX_lcts_e	R_EX_lcts_e
B_longum_subsp_infantis_xml	Lactose	extracellular space	LCTSt	Lactose transport via proton symport
B_longum_subsp_infantis_xml	Lactose	cytosol	LCTSt3ipp	Lactose transport via proton aniport (periplasm)	BAJ69816_1
B_longum_subsp_infantis_xml	Lactose	cytosol	LCTSt	Lactose transport via proton symport
B_longum_subsp_infantis_xml	Lactose	cytosol	LACZ	B-galactosidase	BAJ68216_1 or BAJ69988_1 or BAJ70064_1
B_longum_subsp_infantis_xml	Lactose	periplasm	LCTSt3ipp	Lactose transport via proton aniport (periplasm)	BAJ69816_1
B_longum_subsp_infantis_xml	Lactose	periplasm	LACZpp	B-galactosidase	BAJ68216_1
B_longum_subsp_infantis_xml	Laminaribiose	cytosol	LMN2	Laminaribiase	BAJ68223_1
B_longum_subsp_infantis_xml	Laminaribiose	cytosol	LMN2abc	Laminoribiose transport via ABC-transporter
B_longum_subsp_infantis_xml	Laminaribiose	extracellular space	EX_lmn2_e	R_EX_lmn2_e
B_longum_subsp_infantis_xml	Laminaribiose	extracellular space	LMN2abc	Laminoribiose transport via ABC-transporter
B_longum_subsp_infantis_xml	Maltoheptaose	cytosol	AMALT4	Amylomaltase (maltohexaose)	BAJ69895_1
B_longum_subsp_infantis_xml	Maltoheptaose	cytosol	MLTG5	Maltodextrin glucosidase (maltoheptaose)	BAJ69275_1 or BAJ70103_1
B_longum_subsp_infantis_xml	Maltoheptaose	cytosol	MALTHPabc	MALTHPabc	BAJ68061_1 and BAJ69830_1 and BAJ70124_1
B_longum_subsp_infantis_xml	Maltoheptaose	extracellular space	EX_malthp_e	R_EX_malthp_e
B_longum_subsp_infantis_xml	Maltoheptaose	extracellular space	MALTHPabc	MALTHPabc	BAJ68061_1 and BAJ69830_1 and BAJ70124_1
B_longum_subsp_infantis_xml	Maltohexaose	cytosol	AMALT4	Amylomaltase (maltohexaose)	BAJ69895_1
B_longum_subsp_infantis_xml	Maltohexaose	cytosol	MALTHXabc	Maltohexaose transport via ABC system
B_longum_subsp_infantis_xml	Maltohexaose	cytosol	AMALT3	Amylomaltase (maltopentaose)	BAJ69895_1
B_longum_subsp_infantis_xml	Maltohexaose	cytosol	MLTG5	Maltodextrin glucosidase (maltoheptaose)	BAJ69275_1 or BAJ70103_1
B_longum_subsp_infantis_xml	Maltohexaose	cytosol	MLTG4	Maltodextrin glucosidase (maltohexaose)	BAJ69275_1 or BAJ70103_1
B_longum_subsp_infantis_xml	Maltohexaose	extracellular space	MALTHXabc	Maltohexaose transport via ABC system
B_longum_subsp_infantis_xml	Maltohexaose	extracellular space	EX_malthx_e	R_EX_malthx_e
B_longum_subsp_infantis_xml	Maltotetraose	cytosol	MLTG3	Maltodextrin glucosidase (maltopentaose)	BAJ69275_1 or BAJ70103_1
B_longum_subsp_infantis_xml	Maltotetraose	cytosol	MLTG2	Maltodextrin glucosidase (maltotetraose)	BAJ69275_1 or BAJ70103_1
B_longum_subsp_infantis_xml	Maltotetraose	cytosol	AMALT2	Amylomaltase (maltotetraose)	BAJ69895_1
B_longum_subsp_infantis_xml	Maltotetraose	cytosol	AMALT1	Amylomaltase (maltotriose)	BAJ69895_1
B_longum_subsp_infantis_xml	Maltotetraose	cytosol	MALTTTRabc	Maltotetraose transport via ABC system
B_longum_subsp_infantis_xml	Maltotetraose	extracellular space	MALTTTRabc	Maltotetraose transport via ABC system
B_longum_subsp_infantis_xml	Maltotetraose	extracellular space	EX_maltttr_e	R_EX_maltttr_e
B_longum_subsp_infantis_xml	D-Mannose 1-phosphate	cytosol	MAN1Pt6	MAN1P transport inout via proton symport
B_longum_subsp_infantis_xml	D-Mannose 1-phosphate	cytosol	PMANM	Phosphomannomutase	BAJ69686_1
B_longum_subsp_infantis_xml	D-Mannose 1-phosphate	cytosol	MAN1PT2	Mannose-1-phosphate guanylyltransferase (GDP)
B_longum_subsp_infantis_xml	D-Mannose 1-phosphate	extracellular space	EX_man1p_e	R_EX_man1p_e
B_longum_subsp_infantis_xml	D-Mannose 1-phosphate	extracellular space	MAN1Pt6	MAN1P transport inout via proton symport
B_longum_subsp_infantis_xml	D-Mannose 6-phosphate	cytosol	HEX4	Hexokinase (D-mannose:ATP)	BAJ68486_1
B_longum_subsp_infantis_xml	D-Mannose 6-phosphate	cytosol	PMANM	Phosphomannomutase	BAJ69686_1
B_longum_subsp_infantis_xml	D-Mannose 6-phosphate	cytosol	MAN6Pt6	MAN6P transport inout via proton symport
B_longum_subsp_infantis_xml	D-Mannose 6-phosphate	cytosol	MN6PP	Mannose 6-phosphate phosphatase	BAJ69106_1 or BAJ69510_1
B_longum_subsp_infantis_xml	D-Mannose 6-phosphate	extracellular space	EX_man6p_e	R_EX_man6p_e
B_longum_subsp_infantis_xml	D-Mannose 6-phosphate	extracellular space	MAN6Pt6	MAN6P transport inout via proton symport
B_longum_subsp_infantis_xml	Two linked disacharide pentapeptide murein units (uncrosslinked, middle of chain)	extracellular space	MPTGex	Murein polymerizing transglycosylase	BAJ69721_1
B_longum_subsp_infantis_xml	Two linked disacharide pentapeptide murein units (uncrosslinked, middle of chain)	extracellular space	EX_murein5p5p_e	R_EX_murein5p5p_e
B_longum_subsp_infantis_xml	Two linked disacharide pentapeptide murein units (uncrosslinked, middle of chain)	extracellular space	MCTP1Aex	Murein crosslinking transpeptidase 1A:(A2pm->D-ala) (periplasm)	BAJ69721_1
B_longum_subsp_infantis_xml	Two linked disacharide pentapeptide murein units (uncrosslinked, middle of chain)	extracellular space	MCTP1Bex	Murein crosslinking transpeptidase 1B:(A2pm->A2pm) (periplasm)	BAJ69721_1
B_longum_subsp_infantis_xml	Two linked disacharide pentapeptide murein units (uncrosslinked, middle of chain)	extracellular space	MPTG2ex	Murein polymerizing transglycosylase 2 (three linked units)	BAJ69721_1
B_longum_subsp_infantis_xml	Two linked disacharide pentapeptide murein units (uncrosslinked, middle of chain)	periplasm	MLDCP2App	Murein L,D-carboxypeptidase (murein5p5p) (periplasm)
B_longum_subsp_infantis_xml	Two linked disacharide pentapeptide murein units (uncrosslinked, middle of chain)	periplasm	MPTG	Murein polymerizing transglycosylase	BAJ67673_1 or BAJ67768_1 or BAJ69721_1
B_longum_subsp_infantis_xml	Two disacharide linked murein units, pentapeptide crosslinked tetrapeptide (A2pm->D-ala) (middle of chain)	extracellular space	EX_murein5px4p_e	R_EX_murein5px4p_e
B_longum_subsp_infantis_xml	Two disacharide linked murein units, pentapeptide crosslinked tetrapeptide (A2pm->D-ala) (middle of chain)	extracellular space	MCTP1Aex	Murein crosslinking transpeptidase 1A:(A2pm->D-ala) (periplasm)	BAJ69721_1
B_longum_subsp_infantis_xml	Two disacharide linked murein units, pentapeptide corsslinked tripeptide (A2pm->A2pm) (middle of chain)	extracellular space	MCTP1Bex	Murein crosslinking transpeptidase 1B:(A2pm->A2pm) (periplasm)	BAJ69721_1
B_longum_subsp_infantis_xml	Two disacharide linked murein units, pentapeptide corsslinked tripeptide (A2pm->A2pm) (middle of chain)	extracellular space	EX_murein5px3p_e	R_EX_murein5px3p_e
B_longum_subsp_infantis_xml	Three linked disacharide pentapeptide murein units (uncrosslinked, middle of chain)	extracellular space	MCTP2Aex	Murein crosslinking transpeptidase 1A:(A2pm->D-ala) (periplasm)	BAJ69721_1
B_longum_subsp_infantis_xml	Three linked disacharide pentapeptide murein units (uncrosslinked, middle of chain)	extracellular space	EX_murein5p5p5p_e	R_EX_murein5p5p5p_e
B_longum_subsp_infantis_xml	Three linked disacharide pentapeptide murein units (uncrosslinked, middle of chain)	extracellular space	MPTG2ex	Murein polymerizing transglycosylase 2 (three linked units)	BAJ69721_1
B_longum_subsp_infantis_xml	Three disacharide linked murein units (pentapeptide crosslinked tetrapeptide (A2pm->D-ala) tetrapeptide corsslinked tetrapeptide (A2pm->D-ala)) (middle of chain)	extracellular space	MCTP2Aex	Murein crosslinking transpeptidase 1A:(A2pm->D-ala) (periplasm)	BAJ69721_1
B_longum_subsp_infantis_xml	Three disacharide linked murein units (pentapeptide crosslinked tetrapeptide (A2pm->D-ala) tetrapeptide corsslinked tetrapeptide (A2pm->D-ala)) (middle of chain)	extracellular space	EX_murein5px4px4p_e	R_EX_murein5px4px4p_e
B_longum_subsp_infantis_xml	Melibiose	cytosol	RAFH	Raffinose hydrolyzing enzyme	BAJ68394_1 or BAJ69710_1
B_longum_subsp_infantis_xml	Melibiose	cytosol	MELIBt2	Melibiose transport in via symport	BAJ69985_1
B_longum_subsp_infantis_xml	Melibiose	cytosol	MELIBt3ipp	Melibiose transport in via antiport (periplasm)	BAJ69816_1
B_longum_subsp_infantis_xml	Melibiose	cytosol	MELIBt2pp	Melibiose transport in via symport (periplasm)	BAJ67865_1 or BAJ68261_1 or BAJ69985_1
B_longum_subsp_infantis_xml	Melibiose	cytosol	GALS3	A-galactosidase (melibiose)	BAJ70108_1
B_longum_subsp_infantis_xml	Melibiose	extracellular space	MELIBt2	Melibiose transport in via symport	BAJ69985_1
B_longum_subsp_infantis_xml	Melibiose	extracellular space	EX_melib_e	R_EX_melib_e
B_longum_subsp_infantis_xml	Melibiose	periplasm	MELIBt2pp	Melibiose transport in via symport (periplasm)	BAJ67865_1 or BAJ68261_1 or BAJ69985_1
B_longum_subsp_infantis_xml	Melibiose	periplasm	RAFHpp	Raffinose hydrolase	BAJ68394_1
B_longum_subsp_infantis_xml	Melibiose	periplasm	MELIBt3ipp	Melibiose transport in via antiport (periplasm)	BAJ69816_1
B_longum_subsp_infantis_xml	L-Methionine	cytosol	TYRL	Tyrosine lyase	BAJ69517_1
B_longum_subsp_infantis_xml	L-Methionine	cytosol	Growth	Biomass reaction
B_longum_subsp_infantis_xml	L-Methionine	cytosol	METSR_R1	L methionine R oxide reductase trdrd	BAJ67683_1
B_longum_subsp_infantis_xml	L-Methionine	cytosol	METSR_R2	L methionine R oxide H2O2	BAJ67683_1
B_longum_subsp_infantis_xml	L-Methionine	cytosol	METS_1	METS	BAJ69084_1
B_longum_subsp_infantis_xml	L-Methionine	cytosol	METAT	Methionine adenosyltransferase	BAJ69790_1
B_longum_subsp_infantis_xml	L-Methionine	cytosol	METSOXR1	L-methionine-S-oxide reductase	BAJ67683_1
B_longum_subsp_infantis_xml	L-Methionine	cytosol	METSOXR2	L-methionine-R-sulfoxide reductase	BAJ67683_1
B_longum_subsp_infantis_xml	L-Methionine	cytosol	METS	Methionine synthase	BAJ69084_1
B_longum_subsp_infantis_xml	L-Methionine	cytosol	METabc	L-methionine transport via ABC system	BAJ69360_1 and BAJ69361_1 and BAJ69362_1
B_longum_subsp_infantis_xml	L-Methionine	cytosol	HCYSMT2	Homocysteine Methyltransferase
B_longum_subsp_infantis_xml	L-Methionine	extracellular space	METabc	L-methionine transport via ABC system	BAJ69360_1 and BAJ69361_1 and BAJ69362_1
B_longum_subsp_infantis_xml	L-Methionine	extracellular space	EX_met__L_e	R_EX_met__L_e
B_longum_subsp_infantis_xml	L-Methionine Sulfoxide	cytosol	METSOX1abcpp	L-methionine S-oxide transport via ABC system (periplasm)
B_longum_subsp_infantis_xml	L-Methionine Sulfoxide	cytosol	METSOXR1	L-methionine-S-oxide reductase	BAJ67683_1
B_longum_subsp_infantis_xml	L-Methionine Sulfoxide	periplasm	METSOX1abcpp	L-methionine S-oxide transport via ABC system (periplasm)
B_longum_subsp_infantis_xml	L-Methionine Sulfoxide	periplasm	METSOX1tex	L-methionine S-oxide diffusion (extracellular)
B_longum_subsp_infantis_xml	L-Methionine Sulfoxide	extracellular space	METSOX1tex	L-methionine S-oxide diffusion (extracellular)
B_longum_subsp_infantis_xml	L-Methionine Sulfoxide	extracellular space	EX_metsox_S__L_e	R_EX_metsox_S__L_e
B_longum_subsp_infantis_xml	L-methionine-R-sulfoxide	cytosol	METSOX2abcpp	L-methionine R-oxide transport via ABC system (periplasm)
B_longum_subsp_infantis_xml	L-methionine-R-sulfoxide	cytosol	METSOXR2	L-methionine-R-sulfoxide reductase	BAJ67683_1
B_longum_subsp_infantis_xml	L-methionine-R-sulfoxide	periplasm	METSOX2tex	L-methionine R-oxide diffusion (extracellular)
B_longum_subsp_infantis_xml	L-methionine-R-sulfoxide	periplasm	METSOX2abcpp	L-methionine R-oxide transport via ABC system (periplasm)
B_longum_subsp_infantis_xml	L-methionine-R-sulfoxide	extracellular space	EX_metsox_R__L_e	R_EX_metsox_R__L_e
B_longum_subsp_infantis_xml	L-methionine-R-sulfoxide	extracellular space	METSOX2tex	L-methionine R-oxide diffusion (extracellular)
B_longum_subsp_infantis_xml	S-Methyl-L-methionine	cytosol	HCYSMT2	Homocysteine Methyltransferase
B_longum_subsp_infantis_xml	S-Methyl-L-methionine	cytosol	MMETt2pp	S-methylmethionine permease (periplasm)	BAJ69001_1
B_longum_subsp_infantis_xml	S-Methyl-L-methionine	extracellular space	EX_mmet_e	R_EX_mmet_e
B_longum_subsp_infantis_xml	S-Methyl-L-methionine	extracellular space	MMETtex	S-methyl-L-methionine transport via diffusion (extracellular to periplasm)
B_longum_subsp_infantis_xml	S-Methyl-L-methionine	periplasm	MMETtex	S-methyl-L-methionine transport via diffusion (extracellular to periplasm)
B_longum_subsp_infantis_xml	S-Methyl-L-methionine	periplasm	MMETt2pp	S-methylmethionine permease (periplasm)	BAJ69001_1
B_longum_subsp_infantis_xml	Undecaprenyl-diphospho-N-acetylmuramoyl-(N-acetylglucosamine)-L-ala-D-glu-meso-2,6-diaminopimeloyl-D-ala-D-ala	cytosol	PPTGS_BS	Peptidoglycan subunit synthesis
B_longum_subsp_infantis_xml	Undecaprenyl-diphospho-N-acetylmuramoyl-(N-acetylglucosamine)-L-ala-D-glu-meso-2,6-diaminopimeloyl-D-ala-D-ala	cytosol	MPTG	Murein polymerizing transglycosylase	BAJ67673_1 or BAJ67768_1 or BAJ69721_1
B_longum_subsp_infantis_xml	Undecaprenyl-diphospho-N-acetylmuramoyl-(N-acetylglucosamine)-L-ala-D-glu-meso-2,6-diaminopimeloyl-D-ala-D-ala	cytosol	UAGPT3	UDP-N-acetylglucosamine-N-acetylmuramyl-(pentapeptide)pyrophosphoryl-undecaprenol N-acetylglucosamine transferase	BAJ68465_1
B_longum_subsp_infantis_xml	Undecaprenyl-diphospho-N-acetylmuramoyl-(N-acetylglucosamine)-L-ala-D-glu-meso-2,6-diaminopimeloyl-D-ala-D-ala	cytosol	UAAGMDt	PBP substrate translocator	BAJ68989_1
B_longum_subsp_infantis_xml	Undecaprenyl-diphospho-N-acetylmuramoyl-(N-acetylglucosamine)-L-ala-D-glu-meso-2,6-diaminopimeloyl-D-ala-D-ala	extracellular space	MPTG2ex	Murein polymerizing transglycosylase 2 (three linked units)	BAJ69721_1
B_longum_subsp_infantis_xml	Undecaprenyl-diphospho-N-acetylmuramoyl-(N-acetylglucosamine)-L-ala-D-glu-meso-2,6-diaminopimeloyl-D-ala-D-ala	extracellular space	EX_uaagmda_e	R_EX_uaagmda_e
B_longum_subsp_infantis_xml	Undecaprenyl-diphospho-N-acetylmuramoyl-(N-acetylglucosamine)-L-ala-D-glu-meso-2,6-diaminopimeloyl-D-ala-D-ala	extracellular space	MPTGex	Murein polymerizing transglycosylase	BAJ69721_1
B_longum_subsp_infantis_xml	Undecaprenyl-diphospho-N-acetylmuramoyl-(N-acetylglucosamine)-L-ala-D-glu-meso-2,6-diaminopimeloyl-D-ala-D-ala	extracellular space	UAAGMDt	PBP substrate translocator	BAJ68989_1
B_longum_subsp_infantis_xml	Undecaprenyl diphosphate	cytosol	PPTGS_BS	Peptidoglycan subunit synthesis
B_longum_subsp_infantis_xml	Undecaprenyl diphosphate	cytosol	MPTG	Murein polymerizing transglycosylase	BAJ67673_1 or BAJ67768_1 or BAJ69721_1
B_longum_subsp_infantis_xml	Undecaprenyl diphosphate	cytosol	UDCPDP	Undecaprenyl-diphosphatase	BAJ68766_1
B_longum_subsp_infantis_xml	Undecaprenyl diphosphate	cytosol	UDPDPS	Undecaprenyl-diphosphate synthase	BAJ68390_1
B_longum_subsp_infantis_xml	Undecaprenyl diphosphate	cytosol	UDPDPS2	UDPDPS2	BAJ68390_1
B_longum_subsp_infantis_xml	Undecaprenyl diphosphate	extracellular space	MPTG2ex	Murein polymerizing transglycosylase 2 (three linked units)	BAJ69721_1
B_longum_subsp_infantis_xml	Undecaprenyl diphosphate	extracellular space	MPTGex	Murein polymerizing transglycosylase	BAJ69721_1
B_longum_subsp_infantis_xml	Undecaprenyl diphosphate	extracellular space	EX_udcpdp_e	R_EX_udcpdp_e
B_longum_subsp_infantis_xml	Nitrite	extracellular space	NO2tex	Nitrite transport via diffusion (extracellular to periplasm)
B_longum_subsp_infantis_xml	Nitrite	extracellular space	EX_no2_e	R_EX_no2_e
B_longum_subsp_infantis_xml	Nitrite	periplasm	NO2tex	Nitrite transport via diffusion (extracellular to periplasm)
B_longum_subsp_infantis_xml	Nitrite	periplasm	NTRIR3pp	Nitrite Reductase (Ubiquinole-8, periplasm)
B_longum_subsp_infantis_xml	UMP	cytosol	TAGO	Tag O reaction for initiation of teichoic acid
B_longum_subsp_infantis_xml	UMP	cytosol	NTPP8	Nucleoside triphosphate pyrophosphorylase (utp)	BAJ69122_1
B_longum_subsp_infantis_xml	UMP	cytosol	PAPPT3	Phospho-N-acetylmuramoyl-pentapeptide-transferase (meso-2,6-diaminopimelate)	BAJ68462_1
B_longum_subsp_infantis_xml	UMP	cytosol	UMPK	UMP kinase	BAJ68670_1 or BAJ68782_1
B_longum_subsp_infantis_xml	UMP	cytosol	UDCPGT	Undecaprenol-phosphate galactosephosphotransferase
[truncated: 31,235 more rows]

## Sheet: Flux Variability Analysis
GSMM ID	Reaction ID	Reaction name	Minimum flux	Maximum flux
B_longum_subsp_infantis_xml	EX_glc__D_e	D-Glucose exchange	-79.3794	654.336
B_longum_subsp_infantis_xml	EX_h2o_e	H2O exchange	-1000	57.6596
B_longum_subsp_infantis_xml	EX_h_e	H+ exchange	641.667	1000
B_longum_subsp_infantis_xml	EX_2pglyc_e	2-Phosphoglycolate exchange	-157.505	0
B_longum_subsp_infantis_xml	EX_leu__L_e	L-Leucine exchange	-17.0131	77.996
B_longum_subsp_infantis_xml	EX_LalaDgluMdap_e	L-alanine-D-glutamate-meso-2,6-diaminoheptanedioate exchange	-4.51128	4.27719
B_longum_subsp_infantis_xml	EX_ala__L_e	L-Alanine exchange	-479.371	1000
B_longum_subsp_infantis_xml	EX_4hthr_e	4-Hydroxy-L-threonine exchange	-283.063	66.9145
B_longum_subsp_infantis_xml	EX_cl_e	Chloride exchange	-0.191951	-0.186215
B_longum_subsp_infantis_xml	EX_LalaDgluMdapDala_e	L-alanine-D-glutamate-meso-2,6-diaminoheptanedioate-D-alanine exchange	0	4.27719
B_longum_subsp_infantis_xml	EX_dextrin_e	Dextrin C12H20O10 exchange	-37.9936	0
B_longum_subsp_infantis_xml	EX_arab__L_e	L-Arabinose exchange	-1000	912.876
B_longum_subsp_infantis_xml	EX_abt__L_e	L Arabinitol C5H12O5 exchange	-231.909	1000
B_longum_subsp_infantis_xml	EX_acald_e	Acetaldehyde exchange	-981.889	364.592
B_longum_subsp_infantis_xml	EX_acgam_e	N-Acetyl-D-glucosamine exchange	-43.6487	0
B_longum_subsp_infantis_xml	EX_ac_e	Acetate exchange	758.74	973.051
B_longum_subsp_infantis_xml	EX_chol_e	Choline exchange	0	0
B_longum_subsp_infantis_xml	EX_acnam_e	N-Acetylneuraminate exchange	-35.7565	0
B_longum_subsp_infantis_xml	EX_pi_e	Phosphate exchange	304.967	854.046
B_longum_subsp_infantis_xml	EX_nh4_e	Ammonium exchange	-424.967	1000
B_longum_subsp_infantis_xml	EX_ade_e	Adenine exchange	-21.9678	0.0118715
B_longum_subsp_infantis_xml	EX_alaala_e	D-Alanyl-D-alanine exchange	-309.033	1000
B_longum_subsp_infantis_xml	EX_ala__D_e	D-Alanine exchange	-497.405	1000
B_longum_subsp_infantis_xml	EX_gln__L_e	L-Glutamine exchange	-106.128	0
B_longum_subsp_infantis_xml	EX_gly_e	Glycine exchange	-232.163	1000
B_longum_subsp_infantis_xml	EX_ser__L_e	L-Serine exchange	-242.456	102.141
B_longum_subsp_infantis_xml	EX_thr__L_e	L-Threonine exchange	-1000	28.2474
B_longum_subsp_infantis_xml	EX_arg__L_e	L-Arginine exchange	-10.9083	0
B_longum_subsp_infantis_xml	EX_cgly_e	Cys-Gly exchange	-51.0068	0
B_longum_subsp_infantis_xml	EX_malt_e	Maltose exchange	-25.0529	492.538
B_longum_subsp_infantis_xml	EX_amylose300_e	Amylose (n=300 repeat units, alpha-1,4-glc) exchange	-4.92538	0
B_longum_subsp_infantis_xml	EX_anhgm_e	N-Acetyl-D-glucosamine(anhydrous)N-Acetylmuramic acid exchange	0	8.55438
B_longum_subsp_infantis_xml	EX_arab__D_e	D Arabinose C5H10O5 exchange	0	0
B_longum_subsp_infantis_xml	EX_fe3_e	Fe3+ exchange	-0.287945	-0.279341
B_longum_subsp_infantis_xml	EX_asp__L_e	L-Aspartate exchange	-775.678	35.8622
B_longum_subsp_infantis_xml	EX_phe__L_e	L-Phenylalanine exchange	-6.83225	24.0906
B_longum_subsp_infantis_xml	EX_k_e	Potassium exchange	-7.19838	-6.98326
B_longum_subsp_infantis_xml	EX_pro__L_e	L-Proline exchange	-8.15212	86.9866
B_longum_subsp_infantis_xml	EX_ala_B_e	Beta-Alanine exchange	-0.0212419	0
B_longum_subsp_infantis_xml	EX_cellb_e	Cellobiose exchange	-39.3385	0
B_longum_subsp_infantis_xml	EX_bz_e	Benzoate exchange	-0.00368783	1.14607
B_longum_subsp_infantis_xml	EX_ca2_e	Calcium exchange	-0.191951	-0.186215
B_longum_subsp_infantis_xml	EX_cell6_e	Cellulose (n=6 repeating units) exchange	-10.8952	0
B_longum_subsp_infantis_xml	EX_cit_e	Citrate exchange	-973.057	-758.752
B_longum_subsp_infantis_xml	EX_mg2_e	Magnesium exchange	-0.319919	-0.310359
B_longum_subsp_infantis_xml	EX_mn2_e	Mn2+ exchange	-0.0254829	-0.0247214
B_longum_subsp_infantis_xml	EX_cobalt2_e	Co2+ exchange	-0.00368783	-0.00357762
B_longum_subsp_infantis_xml	EX_zn2_e	Zinc exchange	-0.0125755	-0.0121997
B_longum_subsp_infantis_xml	EX_succ_e	Succinate exchange	295.09	1000
B_longum_subsp_infantis_xml	EX_co2_e	CO2 exchange	820.833	1000
B_longum_subsp_infantis_xml	EX_cu2_e	Cu2+ exchange	-0.0261467	-0.0253653
B_longum_subsp_infantis_xml	EX_glu__L_e	L-Glutamate exchange	739.922	1000
B_longum_subsp_infantis_xml	EX_cytd_e	Cytidine exchange	-42.0459	0
B_longum_subsp_infantis_xml	EX_dca_e	Decanoate (n-C10:0) exchange	-0.0442505	0
B_longum_subsp_infantis_xml	EX_2ddglcn_e	2-Dehydro-3-deoxy-D-gluconate exchange	0	47.0599
B_longum_subsp_infantis_xml	EX_lac__D_e	D-Lactate exchange	0	90.8768
B_longum_subsp_infantis_xml	EX_dms_e	Dimethyl sulfide exchange	0	157.164
B_longum_subsp_infantis_xml	EX_dmso_e	Dimethyl sulfoxide exchange	-157.164	0
B_longum_subsp_infantis_xml	EX_ser__D_e	D-Serine exchange	0	0
B_longum_subsp_infantis_xml	EX_dtmp_e	DTMP exchange	21.1155	37.8584
B_longum_subsp_infantis_xml	EX_ttdca_e	Tetradecanoate (n-C14:0) exchange	-0.0442539	0
B_longum_subsp_infantis_xml	EX_etha_e	Ethanolamine exchange	-1000	0.0958612
B_longum_subsp_infantis_xml	EX_h2_e	H2 exchange	0	359.927
B_longum_subsp_infantis_xml	EX_fald_e	Formaldehyde exchange	-60.1242	0
B_longum_subsp_infantis_xml	EX_fe2_e	Fe2+ exchange	-0.247638	0
B_longum_subsp_infantis_xml	EX_fol_e	Folate exchange	-0.0246716	0
B_longum_subsp_infantis_xml	EX_fuc__L_e	L-Fucose exchange	0	0
B_longum_subsp_infantis_xml	EX_gal_e	D-Galactose exchange	-34.5848	0
B_longum_subsp_infantis_xml	EX_gam6p_e	D-Glucosamine 6-phosphate exchange	-805.777	-376.312
B_longum_subsp_infantis_xml	EX_gam_e	D-Glucosamine exchange	-76.5721	0
B_longum_subsp_infantis_xml	EX_glucan6_e	Beta-1,3/1,4-glucan (Barley, n=6, Glc beta1->3,4 Glc) exchange	-10.9759	0
B_longum_subsp_infantis_xml	EX_glucan4_e	Beta-1,3/1,4-glucan (Barley, n=4, Glc beta1->3,4 Glc) exchange	-15.2679	0
B_longum_subsp_infantis_xml	EX_glu__D_e	D-Glutamate exchange	-253.198	0
B_longum_subsp_infantis_xml	EX_glyc3p_e	Glycerol 3-phosphate exchange	-109.956	0
B_longum_subsp_infantis_xml	EX_glyald_e	D-Glyceraldehyde exchange	-1000	0
B_longum_subsp_infantis_xml	EX_glyb_e	Glycine betaine exchange	0	0
B_longum_subsp_infantis_xml	EX_glycogen1500_e	Glycogen (n=1500 repeat units) (glc alpha 1,4/6 glc) exchange	-0.872448	0
B_longum_subsp_infantis_xml	EX_glyc_e	Glycerol exchange	0	1000
B_longum_subsp_infantis_xml	EX_gua_e	Guanine exchange	-22.0045	0
B_longum_subsp_infantis_xml	EX_h2s_e	Hydrogen sulfide exchange	-9.06474	65.1842
B_longum_subsp_infantis_xml	EX_his__L_e	L-Histidine exchange	-3.49377	6.36199
B_longum_subsp_infantis_xml	EX_4hphac_e	4-Hydroxyphenylacetate exchange	0	0
B_longum_subsp_infantis_xml	EX_hxan_e	Hypoxanthine exchange	-29.3382	0
B_longum_subsp_infantis_xml	EX_ile__L_e	L-Isoleucine exchange	-11.4665	192.722
B_longum_subsp_infantis_xml	EX_inost_e	Myo-Inositol exchange	0	240.264
B_longum_subsp_infantis_xml	EX_Larab_e	Alpha L Arabinan C15H24O12 exchange	-338.319	0
B_longum_subsp_infantis_xml	EX_lcts_e	Lactose exchange	-32.0542	0
B_longum_subsp_infantis_xml	EX_lmn2_e	Laminaribiose exchange	-25.0529	0
B_longum_subsp_infantis_xml	EX_malthp_e	Maltoheptaose exchange	-9.51873	0
B_longum_subsp_infantis_xml	EX_malthx_e	Maltohexaose exchange	-10.8686	0
B_longum_subsp_infantis_xml	EX_maltttr_e	Maltotetraose exchange	-15.1658	0
B_longum_subsp_infantis_xml	EX_man1p_e	D-Mannose 1-phosphate exchange	-864.063	863.825
B_longum_subsp_infantis_xml	EX_man6p_e	D-Mannose 6-phosphate exchange	-863.992	863.825
B_longum_subsp_infantis_xml	EX_murein5p5p_e	Two linked disacharide pentapeptide murein units (uncrosslinked, middle of chain) exchange	-1000	179.167
B_longum_subsp_infantis_xml	EX_murein5px4p_e	Two disacharide linked murein units, pentapeptide crosslinked tetrapeptide (A2pm->D-ala) (middle of chain) exchange	0	1000
B_longum_subsp_infantis_xml	EX_murein5px3p_e	Two disacharide linked murein units, pentapeptide corsslinked tripeptide (A2pm->A2pm) (middle of chain) exchange	0	1000
B_longum_subsp_infantis_xml	EX_murein5p5p5p_e	Three linked disacharide pentapeptide murein units (uncrosslinked, middle of chain) exchange	-666.578	358.333
B_longum_subsp_infantis_xml	EX_murein5px4px4p_e	Three disacharide linked murein units (pentapeptide crosslinked tetrapeptide (A2pm->D-ala) tetrapeptide corsslinked tetrapeptide (A2pm->D-ala)) (middle of chain) exchange	0	666.578
B_longum_subsp_infantis_xml	EX_melib_e	Melibiose exchange	-24.9209	0
B_longum_subsp_infantis_xml	EX_met__L_e	L-Methionine exchange	-5.67872	0
B_longum_subsp_infantis_xml	EX_metsox_S__L_e	L-Methionine Sulfoxide exchange	-5.67958	0
B_longum_subsp_infantis_xml	EX_metsox_R__L_e	L-methionine-R-sulfoxide exchange	-5.67958	0
B_longum_subsp_infantis_xml	EX_mmet_e	S-Methyl-L-methionine exchange	-2.83969	0
B_longum_subsp_infantis_xml	EX_uaagmda_e	Undecaprenyl-diphospho-N-acetylmuramoyl-(N-acetylglucosamine)-L-ala-D-glu-meso-2,6-diaminopimeloyl-D-ala-D-ala exchange	-358.691	0.866682
B_longum_subsp_infantis_xml	EX_udcpdp_e	Undecaprenyl diphosphate exchange	0	358.333
B_longum_subsp_infantis_xml	EX_no2_e	Nitrite exchange	-333.361	-154.194
B_longum_subsp_infantis_xml	EX_ump_e	UMP exchange	-41.0388	0
B_longum_subsp_infantis_xml	EX_udcpo5_e	Undecaprenyl diphosphate galactose-rhamnose-mannose-abequose-acetyl exchange	0	8.91214
B_longum_subsp_infantis_xml	EX_ppa_e	Propionate (n-C3:0) exchange	-1.15035	0
B_longum_subsp_infantis_xml	EX_ppt_e	Phosphonate exchange	-359.927	0
B_longum_subsp_infantis_xml	EX_ptrc_e	Putrescine exchange	-398.733	-289.354
B_longum_subsp_infantis_xml	EX_so4_e	Sulfate exchange	-18.9786	-0.155197
B_longum_subsp_infantis_xml	EX_urate_e	Urate exchange	0	0
B_longum_subsp_infantis_xml	EX_trp__L_e	L-Tryptophan exchange	-2.09627	11.7594
B_longum_subsp_infantis_xml	EX_tyr__L_e	L-Tyrosine exchange	-5.0934	23.5148
B_longum_subsp_infantis_xml	EX_val__L_e	L-Valine exchange	-91.1273	188.686
B_longum_subsp_infantis_xml	EX_raffin_e	Raffinose C18H32O16 exchange	-19.5477	0
B_longum_subsp_infantis_xml	EX_spmd_e	Spermidine exchange	0	0
B_longum_subsp_infantis_xml	EX_rib__D_e	D-Ribose exchange	-41.384	0
B_longum_subsp_infantis_xml	EX_salchs4fe_e	Salmochelin-S4-Fe-III exchange	-0.247584	0
B_longum_subsp_infantis_xml	EX_salchs4_e	Salmochelin-S4 exchange	0	0.247584
B_longum_subsp_infantis_xml	EX_sbt__D_e	D-Sorbitol exchange	-68.4508	0
B_longum_subsp_infantis_xml	EX_skm_e	Shikimate exchange	-31.1044	62.3625
B_longum_subsp_infantis_xml	EX_sucr_e	Sucrose exchange	-38.6543	0
B_longum_subsp_infantis_xml	EX_thm_e	Thiamin exchange	-0.00822385	0
B_longum_subsp_infantis_xml	EX_tre_e	Trehalose exchange	-24.9152	0
B_longum_subsp_infantis_xml	EX_tton_e	Trithionate exchange	-21.7604	0
B_longum_subsp_infantis_xml	EX_ura_e	Uracil exchange	-49.6929	0
B_longum_subsp_infantis_xml	EX_xan_e	Xanthine exchange	-8.90069	21.111
B_longum_subsp_infantis_xml	EX_xylan4_e	Xylan (4 backbone units, 1 glcur side chain) exchange	-17.4573	0
B_longum_subsp_infantis_xml	EX_xyl3_e	Xylotriose exchange	-21.4227	0
B_longum_subsp_infantis_xml	EX_xyl__D_e	D-Xylose exchange	-91.7689	0
B_longum_subsp_infantis_xml	EX_xylb_e	Xylobiose exchange	-27.9229	0
B_longum_subsp_infantis_xml	EX_cys__L_e	L-Cysteine exchange	-53.8361	0
L_acidophilus_xml	EX_12ppd__S_e	(S)-Propane-1,2-diol exchange	0	174.053
L_acidophilus_xml	EX_glc__D_e	D-Glucose exchange	-175	1000
L_acidophilus_xml	EX_h2o_e	H2O exchange	-1000	-126.365
L_acidophilus_xml	EX_23camp_e	2',3'-Cyclic AMP exchange	-25.0902	0
L_acidophilus_xml	EX_23ccmp_e	2',3'-Cyclic CMP exchange	-12.2813	0
L_acidophilus_xml	EX_23cgmp_e	2',3'-Cyclic GMP exchange	-229.279	0
L_acidophilus_xml	EX_23cump_e	2',3'-Cyclic UMP exchange	-12.282	0
L_acidophilus_xml	EX_h_e	H+ exchange	328.231	1000
L_acidophilus_xml	EX_2hxmp_e	2 Hydroxymethyl phenol C7H8O2 exchange	0	175
L_acidophilus_xml	EX_2obut_e	2-Oxobutanoate exchange	0	68.9377
L_acidophilus_xml	EX_leu__L_e	L-Leucine exchange	-17.1286	92.2294
L_acidophilus_xml	EX_3oxoadp_e	3-Oxoadipate exchange	-74.2966	0
L_acidophilus_xml	EX_4abz_e	4-Aminobenzoate exchange	-12.817	0
L_acidophilus_xml	EX_ala__L_e	L-Alanine exchange	-563.27	0
L_acidophilus_xml	EX_cl_e	Chloride exchange	-0.193255	-0.184017
L_acidophilus_xml	EX_LalaDgluMdapDala_e	L-alanine-D-glutamate-meso-2,6-diaminoheptanedioate-D-alanine exchange	0	7.61049
L_acidophilus_xml	EX_dextrin_e	Dextrin C12H20O10 exchange	-87.5	0
L_acidophilus_xml	EX_abt__L_e	L Arabinitol C5H12O5 exchange	0	0
L_acidophilus_xml	EX_4abut_e	4-Aminobutanoate exchange	-125.519	0
L_acidophilus_xml	EX_acald_e	Acetaldehyde exchange	-118.016	415.908
L_acidophilus_xml	EX_ac_e	Acetate exchange	0	79.3572
L_acidophilus_xml	EX_acmum_e	N-Acetylmuramate exchange	-50.5464	0
L_acidophilus_xml	EX_pi_e	Phosphate exchange	462.185	923.809
L_acidophilus_xml	EX_ribflv_e	Riboflavin exchange	-0.0165584	-0.0157678
L_acidophilus_xml	EX_nh4_e	Ammonium exchange	-58.2034	127.126
L_acidophilus_xml	EX_agm_e	Agmatine exchange	-85.4428	0
L_acidophilus_xml	EX_akg_e	2-Oxoglutarate exchange	-1000	-766.659
L_acidophilus_xml	EX_mal__L_e	L-Malate exchange	766.659	1000
L_acidophilus_xml	EX_alaala_e	D-Alanyl-D-alanine exchange	0	881.582
L_acidophilus_xml	EX_ala__D_e	D-Alanine exchange	-406.893	1000
L_acidophilus_xml	EX_gln__L_e	L-Glutamine exchange	-81.5412	0
L_acidophilus_xml	EX_gly_e	Glycine exchange	-63.9335	117.403
L_acidophilus_xml	EX_ser__L_e	L-Serine exchange	-623.727	583.78
L_acidophilus_xml	EX_arg__L_e	L-Arginine exchange	-454.789	-10.4574
L_acidophilus_xml	EX_cgly_e	Cys-Gly exchange	-138.121	0
L_acidophilus_xml	EX_malt_e	Maltose exchange	-87.5	0
L_acidophilus_xml	EX_malttr_e	Maltotriose exchange	0	875.825
L_acidophilus_xml	EX_anhgm_e	N-Acetyl-D-glucosamine(anhydrous)N-Acetylmuramic acid exchange	0	7.61049
L_acidophilus_xml	EX_fe3_e	Fe3+ exchange	-0.289901	-0.276042
L_acidophilus_xml	EX_arbt_e	Arbutin exchange	-175	0
L_acidophilus_xml	EX_lys__L_e	L-Lysine exchange	-12.7411	25.362
L_acidophilus_xml	EX_orn_e	Ornithine exchange	-137.444	436.517
L_acidophilus_xml	EX_phe__L_e	L-Phenylalanine exchange	-6.87864	-6.54982
L_acidophilus_xml	EX_k_e	Potassium exchange	-7.24725	-6.90081
L_acidophilus_xml	EX_ala_B_e	Beta-Alanine exchange	-254.872	0
L_acidophilus_xml	EX_cellb_e	Cellobiose exchange	-544.703	0
L_acidophilus_xml	EX_meoh_e	Methanol exchange	0	705.265
L_acidophilus_xml	EX_madg_e	Alpha Methyl D glucoside C7H14O6 exchange	-705.265	0
L_acidophilus_xml	EX_mbdg_e	Beta Methylglucoside C7H14O6 exchange	-705.265	0
L_acidophilus_xml	EX_but_e	Butyrate (n-C4:0) exchange	-96.6132	0
L_acidophilus_xml	EX_bz_e	Benzoate exchange	-0.00371287	-0.00353538
L_acidophilus_xml	EX_ca2_e	Calcium exchange	-0.193255	-0.184017
L_acidophilus_xml	EX_cell6_e	Cellulose (n=6 repeating units) exchange	-23.3333	0
L_acidophilus_xml	EX_chols_e	Choline sulfate exchange	-22.2144	0
L_acidophilus_xml	EX_cit_e	Citrate exchange	-79.3572	0
L_acidophilus_xml	EX_mg2_e	Magnesium exchange	-0.322091	-0.306694
L_acidophilus_xml	EX_mn2_e	Mn2+ exchange	-0.0256559	-0.0244295
L_acidophilus_xml	EX_cobalt2_e	Co2+ exchange	-0.00371287	-0.00353538
L_acidophilus_xml	EX_zn2_e	Zinc exchange	-0.0126609	-0.0120556
L_acidophilus_xml	EX_co2_e	CO2 exchange	870.371	1000
L_acidophilus_xml	EX_coa_e	Coenzyme A exchange	-0.0213861	11.128
L_acidophilus_xml	EX_cu2_e	Cu2+ exchange	-0.0263242	-0.0250658
L_acidophilus_xml	EX_o2_e	O2 exchange	-1000	-579.146
L_acidophilus_xml	EX_glu__L_e	L-Glutamate exchange	-74.2966	125.519
L_acidophilus_xml	EX_lac__D_e	D-Lactate exchange	870.371	1000
L_acidophilus_xml	EX_drib_e	Deoxyribose C5H10O4 exchange	-84.9586	0
L_acidophilus_xml	EX_ser__D_e	D-Serine exchange	-604.236	587.721
L_acidophilus_xml	EX_hdca_e	Hexadecanoate (n-C16:0) exchange	-0.148515	-0.141415
L_acidophilus_xml	EX_ocdca_e	Octadecanoate (n-C18:0) exchange	-29.1856	-0.0424246
L_acidophilus_xml	EX_etha_e	Ethanolamine exchange	0	14.1737
L_acidophilus_xml	EX_f6p_e	D-Fructose 6-phosphate exchange	-396.644	-221.644
L_acidophilus_xml	EX_fe2_e	Fe2+ exchange	-0.249319	0
L_acidophilus_xml	EX_enter_e	Enterochelin exchange	0	0.249292
L_acidophilus_xml	EX_feenter_e	Fe-enterobactin exchange	-0.249292	0
L_acidophilus_xml	EX_fol_e	Folate exchange	-0.0248391	12.7933
L_acidophilus_xml	EX_fru_e	D-Fructose exchange	-350	0
L_acidophilus_xml	EX_gal_e	D-Galactose exchange	-7.59872	0
L_acidophilus_xml	EX_galt_e	Galactitol exchange	-174.053	0
L_acidophilus_xml	EX_glcn_e	D-Gluconate exchange	-42.715	0
L_acidophilus_xml	EX_glcn__D_e	D Gluconate C6H11O7 exchange	-42.715	0
L_acidophilus_xml	EX_glu__D_e	D-Glutamate exchange	-148.593	0
L_acidophilus_xml	EX_glyc3p_e	Glycerol 3-phosphate exchange	-445.827	-271.142
L_acidophilus_xml	EX_glyald_e	D-Glyceraldehyde exchange	-939.968	116.172
L_acidophilus_xml	EX_glyb_e	Glycine betaine exchange	0	22.2144
L_acidophilus_xml	EX_glyc_e	Glycerol exchange	34.6428	932.059
L_acidophilus_xml	EX_gsn_e	Guanosine exchange	0	229.279
L_acidophilus_xml	EX_gua_e	Guanine exchange	-25.0896	0
L_acidophilus_xml	EX_h2s_e	Hydrogen sulfide exchange	-107.217	132.157
L_acidophilus_xml	EX_his__L_e	L-Histidine exchange	-3.51749	-3.34935
L_acidophilus_xml	EX_hqn_e	Hydroquinone exchange	0	175
L_acidophilus_xml	EX_hxan_e	Hypoxanthine exchange	-21.3478	0
L_acidophilus_xml	EX_ibt_e	Isobutyrate exchange	-27.9464	-0.46667
L_acidophilus_xml	EX_id3acald_e	Indole 3 acetaldehyde C10H9NO exchange	-368.932	120.728
L_acidophilus_xml	EX_ile__L_e	L-Isoleucine exchange	-11.5444	-10.9925
L_acidophilus_xml	EX_lcts_e	Lactose exchange	-7.58542	0
L_acidophilus_xml	EX_malthx_e	Maltohexaose exchange	-29.1667	0
L_acidophilus_xml	EX_maltttr_e	Maltotetraose exchange	-43.75	0
L_acidophilus_xml	EX_man_e	D-Mannose exchange	-175	0
L_acidophilus_xml	EX_murein5p5p_e	Two linked disacharide pentapeptide murein units (uncrosslinked, middle of chain) exchange	-900.86	230.509
L_acidophilus_xml	EX_murein5px4p_e	Two disacharide linked murein units, pentapeptide crosslinked tetrapeptide (A2pm->D-ala) (middle of chain) exchange	0	900.86
L_acidophilus_xml	EX_murein5px3p_e	Two disacharide linked murein units, pentapeptide corsslinked tripeptide (A2pm->A2pm) (middle of chain) exchange	0	881.582
L_acidophilus_xml	EX_murein5p5p5p_e	Three linked disacharide pentapeptide murein units (uncrosslinked, middle of chain) exchange	-574.676	394.946
L_acidophilus_xml	EX_murein5px4px4p_e	Three disacharide linked murein units (pentapeptide crosslinked tetrapeptide (A2pm->D-ala) tetrapeptide corsslinked tetrapeptide (A2pm->D-ala)) (middle of chain) exchange	0	574.676
L_acidophilus_xml	EX_melib_e	Melibiose exchange	-7.58542	0
L_acidophilus_xml	EX_met__L_e	L-Methionine exchange	-5.71814	0
L_acidophilus_xml	EX_mmet_e	S-Methyl-L-methionine exchange	-2.85781	0
L_acidophilus_xml	EX_uaagmda_e	Undecaprenyl-diphospho-N-acetylmuramoyl-(N-acetylglucosamine)-L-ala-D-glu-meso-2,6-diaminopimeloyl-D-ala-D-ala exchange	-463.849	1.90194
L_acidophilus_xml	EX_udcpdp_e	Undecaprenyl diphosphate exchange	0	463.849
L_acidophilus_xml	EX_nmn_e	NMN exchange	-0.0845791	-0.080536
L_acidophilus_xml	EX_pnto__R_e	(R)-Pantothenate exchange	-11.1483	0
L_acidophilus_xml	EX_ptrc_e	Putrescine exchange	0	129.629
L_acidophilus_xml	EX_pullulan1200_e	Pullulan (n=1200 repeat units, alpha-1,4 and alph-1,6 bounds) exchange	-2.18956	0
L_acidophilus_xml	EX_so4_e	Sulfate exchange	-29.32	0
L_acidophilus_xml	EX_urate_e	Urate exchange	0	0
L_acidophilus_xml	EX_trp__L_e	L-Tryptophan exchange	-122.737	366.922
L_acidophilus_xml	EX_tyr__L_e	L-Tyrosine exchange	-5.12817	-4.88303
L_acidophilus_xml	EX_val__L_e	L-Valine exchange	-123.118	12.9012
L_acidophilus_xml	EX_raffin_e	Raffinose C18H32O16 exchange	-7.57175	0
L_acidophilus_xml	EX_spmd_e	Spermidine exchange	0	0
L_acidophilus_xml	EX_urea_e	Urea exchange	0	444.332
L_acidophilus_xml	EX_rib__D_e	D-Ribose exchange	-38.981	0
L_acidophilus_xml	EX_salchs4fe_e	Salmochelin-S4-Fe-III exchange	-0.249292	0
L_acidophilus_xml	EX_salchs4_e	Salmochelin-S4 exchange	0	0.249292
L_acidophilus_xml	EX_salcn_e	Salicin exchange	-175	0
L_acidophilus_xml	EX_sbt__D_e	D-Sorbitol exchange	-167.897	0
L_acidophilus_xml	EX_s_e	Sulfur exchange	0	101.495
L_acidophilus_xml	EX_sucr_e	Sucrose exchange	-87.5	0
L_acidophilus_xml	EX_sula_e	Sulfoacetate C2H2O5S exchange	-59.8287	0
L_acidophilus_xml	EX_tre_e	Trehalose exchange	-87.5	0
L_acidophilus_xml	EX_ttdcea_e	Tetradecenoate (n-C14:1) exchange	-0.0445544	-0.0424246
L_acidophilus_xml	EX_ura_e	Uracil exchange	-12.1435	0
L_acidophilus_xml	EX_xan_e	Xanthine exchange	-20.3056	0
L_delbrueckii_subsp_delbrueckii_xml	EX_glc__D_e	D-Glucose exchange	-553.54	734.312
L_delbrueckii_subsp_delbrueckii_xml	EX_h2o_e	H2O exchange	-1000	-104.261
L_delbrueckii_subsp_delbrueckii_xml	EX_23cgmp_e	2',3'-Cyclic GMP exchange	-163.04	0
L_delbrueckii_subsp_delbrueckii_xml	EX_23cump_e	2',3'-Cyclic UMP exchange	-7.59254	0
L_delbrueckii_subsp_delbrueckii_xml	EX_h_e	H+ exchange	-275.633	614.007
L_delbrueckii_subsp_delbrueckii_xml	EX_2hxmp_e	2 Hydroxymethyl phenol C7H8O2 exchange	0	239.531
L_delbrueckii_subsp_delbrueckii_xml	EX_2obut_e	2-Oxobutanoate exchange	0	28.4097
L_delbrueckii_subsp_delbrueckii_xml	EX_2pglyc_e	2-Phosphoglycolate exchange	-55.113	0
L_delbrueckii_subsp_delbrueckii_xml	EX_leu__L_e	L-Leucine exchange	-10.3408	-9.82373
L_delbrueckii_subsp_delbrueckii_xml	EX_3mb_e	3-Methylbutanoic acid exchange	-0.247886	-0.235492
L_delbrueckii_subsp_delbrueckii_xml	EX_LalaDgluMdap_e	L-alanine-D-glutamate-meso-2,6-diaminoheptanedioate exchange	0	2.88462
L_delbrueckii_subsp_delbrueckii_xml	EX_4abz_e	4-Aminobenzoate exchange	-9.375	0
L_delbrueckii_subsp_delbrueckii_xml	EX_4hbald_e	4-Hydroxybenzaldehyde exchange	-0.00229524	0
L_delbrueckii_subsp_delbrueckii_xml	EX_ala__L_e	L-Alanine exchange	-411.286	375.714
L_delbrueckii_subsp_delbrueckii_xml	EX_4hthr_e	4-Hydroxy-L-threonine exchange	-0.00511838	0
L_delbrueckii_subsp_delbrueckii_xml	EX_cl_e	Chloride exchange	-0.119467	-0.113494
L_delbrueckii_subsp_delbrueckii_xml	EX_LalaDgluMdapDala_e	L-alanine-D-glutamate-meso-2,6-diaminoheptanedioate-D-alanine exchange	0	2.88462
L_delbrueckii_subsp_delbrueckii_xml	EX_dextrin_e	Dextrin C12H20O10 exchange	-222.448	0
L_delbrueckii_subsp_delbrueckii_xml	EX_abt__L_e	L Arabinitol C5H12O5 exchange	0	0
L_delbrueckii_subsp_delbrueckii_xml	EX_acald_e	Acetaldehyde exchange	-60.3103	165.755
L_delbrueckii_subsp_delbrueckii_xml	EX_chol_e	Choline exchange	-197.5	12.0175
L_delbrueckii_subsp_delbrueckii_xml	EX_pi_e	Phosphate exchange	-33.4177	308.437
L_delbrueckii_subsp_delbrueckii_xml	EX_ribflv_e	Riboflavin exchange	-0.0102368	0
L_delbrueckii_subsp_delbrueckii_xml	EX_nh4_e	Ammonium exchange	850	1000
L_delbrueckii_subsp_delbrueckii_xml	EX_akg_e	2-Oxoglutarate exchange	-96.5576	-4.45465
L_delbrueckii_subsp_delbrueckii_xml	EX_mal__L_e	L-Malate exchange	4.45465	96.5576
L_delbrueckii_subsp_delbrueckii_xml	EX_alaala_e	D-Alanyl-D-alanine exchange	0	476.279
L_delbrueckii_subsp_delbrueckii_xml	EX_cys__L_e	L-Cysteine exchange	-73.0746	0
L_delbrueckii_subsp_delbrueckii_xml	EX_ala__D_e	D-Alanine exchange	-406.675	761.24
L_delbrueckii_subsp_delbrueckii_xml	EX_gln__L_e	L-Glutamine exchange	-18.8242	0
L_delbrueckii_subsp_delbrueckii_xml	EX_gly_e	Glycine exchange	-73.4201	77.3803
L_delbrueckii_subsp_delbrueckii_xml	EX_ser__L_e	L-Serine exchange	-337.365	315.001
L_delbrueckii_subsp_delbrueckii_xml	EX_thr__L_e	L-Threonine exchange	-68.9156	0
L_delbrueckii_subsp_delbrueckii_xml	EX_arg__L_e	L-Arginine exchange	-527.311	-438.724
L_delbrueckii_subsp_delbrueckii_xml	EX_cgly_e	Cys-Gly exchange	-62.2795	0
L_delbrueckii_subsp_delbrueckii_xml	EX_malt_e	Maltose exchange	-268.528	0
L_delbrueckii_subsp_delbrueckii_xml	EX_anhgm_e	N-Acetyl-D-glucosamine(anhydrous)N-Acetylmuramic acid exchange	0	5.76923
L_delbrueckii_subsp_delbrueckii_xml	EX_arab__D_e	D Arabinose C5H10O5 exchange	0	0
L_delbrueckii_subsp_delbrueckii_xml	EX_fe3_e	Fe3+ exchange	-0.179212	-0.170252
L_delbrueckii_subsp_delbrueckii_xml	EX_arbt_e	Arbutin exchange	-239.531	0
L_delbrueckii_subsp_delbrueckii_xml	EX_lys__L_e	L-Lysine exchange	-7.87637	0
L_delbrueckii_subsp_delbrueckii_xml	EX_orn_e	Ornithine exchange	135.056	520.862
L_delbrueckii_subsp_delbrueckii_xml	EX_phe__L_e	L-Phenylalanine exchange	-20.8074	-4.03966
L_delbrueckii_subsp_delbrueckii_xml	EX_k_e	Potassium exchange	-4.48015	-4.25614
L_delbrueckii_subsp_delbrueckii_xml	EX_pro__L_e	L-Proline exchange	-5.07374	0
L_delbrueckii_subsp_delbrueckii_xml	EX_ala_B_e	Beta-Alanine exchange	-173.09	0
L_delbrueckii_subsp_delbrueckii_xml	EX_cellb_e	Cellobiose exchange	-422.105	0
L_delbrueckii_subsp_delbrueckii_xml	EX_meoh_e	Methanol exchange	0	419.913
L_delbrueckii_subsp_delbrueckii_xml	EX_madg_e	Alpha Methyl D glucoside C7H14O6 exchange	-419.913	0
L_delbrueckii_subsp_delbrueckii_xml	EX_mbdg_e	Beta Methylglucoside C7H14O6 exchange	-419.913	0
L_delbrueckii_subsp_delbrueckii_xml	EX_but_e	Butyrate (n-C4:0) exchange	-37.7139	0
L_delbrueckii_subsp_delbrueckii_xml	EX_bzal_e	Benzaldehyde exchange	-0.00229524	0
L_delbrueckii_subsp_delbrueckii_xml	EX_ca2_e	Calcium exchange	-0.119467	-0.113494
L_delbrueckii_subsp_delbrueckii_xml	EX_chols_e	Choline sulfate exchange	-12.0983	-0.0945891
L_delbrueckii_subsp_delbrueckii_xml	EX_chor_e	Chorismate exchange	-3.16504	-3.00679
L_delbrueckii_subsp_delbrueckii_xml	EX_mg2_e	Magnesium exchange	-0.199112	-0.189156
L_delbrueckii_subsp_delbrueckii_xml	EX_mn2_e	Mn2+ exchange	-0.0158601	-0.0150671
L_delbrueckii_subsp_delbrueckii_xml	EX_cobalt2_e	Co2+ exchange	-0.00229524	-0.00218048
L_delbrueckii_subsp_delbrueckii_xml	EX_zn2_e	Zinc exchange	-0.00782677	-0.00743543
L_delbrueckii_subsp_delbrueckii_xml	EX_co2_e	CO2 exchange	437.381	734.909
L_delbrueckii_subsp_delbrueckii_xml	EX_crn_e	L-Carnitine exchange	0	0
L_delbrueckii_subsp_delbrueckii_xml	EX_cu2_e	Cu2+ exchange	0	69.4455
L_delbrueckii_subsp_delbrueckii_xml	EX_cu_e	Cu+ exchange	-69.461	-0.0154596
L_delbrueckii_subsp_delbrueckii_xml	EX_o2_e	O2 exchange	-278.958	-0.0287005
L_delbrueckii_subsp_delbrueckii_xml	EX_glu__L_e	L-Glutamate exchange	-19.055	0
L_delbrueckii_subsp_delbrueckii_xml	EX_dcyt_e	Deoxycytidine exchange	-0.600452	0
L_delbrueckii_subsp_delbrueckii_xml	EX_lac__D_e	D-Lactate exchange	829.164	1000
L_delbrueckii_subsp_delbrueckii_xml	EX_dms_e	Dimethyl sulfide exchange	0	385.773
L_delbrueckii_subsp_delbrueckii_xml	EX_dmso_e	Dimethyl sulfoxide exchange	-385.773	0
L_delbrueckii_subsp_delbrueckii_xml	EX_drib_e	Deoxyribose C5H10O4 exchange	-75	0
L_delbrueckii_subsp_delbrueckii_xml	EX_ser__D_e	D-Serine exchange	-328.946	317.52
L_delbrueckii_subsp_delbrueckii_xml	EX_hdca_e	Hexadecanoate (n-C16:0) exchange	-0.0918096	0
L_delbrueckii_subsp_delbrueckii_xml	EX_ocdca_e	Octadecanoate (n-C18:0) exchange	-0.0871799	0
L_delbrueckii_subsp_delbrueckii_xml	EX_etha_e	Ethanolamine exchange	0	9.38318
L_delbrueckii_subsp_delbrueckii_xml	EX_fald_e	Formaldehyde exchange	-61.9298	0
L_delbrueckii_subsp_delbrueckii_xml	EX_fe2_e	Fe2+ exchange	-0.154125	0
L_delbrueckii_subsp_delbrueckii_xml	EX_enter_e	Enterochelin exchange	0	0.15411
L_delbrueckii_subsp_delbrueckii_xml	EX_feenter_e	Fe-enterobactin exchange	-0.15411	0
L_delbrueckii_subsp_delbrueckii_xml	EX_fol_e	Folate exchange	-0.0153552	9.36041
L_delbrueckii_subsp_delbrueckii_xml	EX_fru_e	D-Fructose exchange	-823.466	0
L_delbrueckii_subsp_delbrueckii_xml	EX_g3pe_e	Sn-Glycero-3-phosphoethanolamine exchange	0	0.0137707
L_delbrueckii_subsp_delbrueckii_xml	EX_g3pg_e	Glycerophosphoglycerol exchange	0	0.0137706
L_delbrueckii_subsp_delbrueckii_xml	EX_gam_e	D-Glucosamine exchange	-153.183	0
L_delbrueckii_subsp_delbrueckii_xml	EX_glu__D_e	D-Glutamate exchange	-21.4369	0
L_delbrueckii_subsp_delbrueckii_xml	EX_glyald_e	D-Glyceraldehyde exchange	-637.863	635.039
L_delbrueckii_subsp_delbrueckii_xml	EX_glyb_e	Glycine betaine exchange	0	197.594
L_delbrueckii_subsp_delbrueckii_xml	EX_glyc_e	Glycerol exchange	-445.168	367.59
L_delbrueckii_subsp_delbrueckii_xml	EX_gsn_e	Guanosine exchange	0	163.04
L_delbrueckii_subsp_delbrueckii_xml	EX_gua_e	Guanine exchange	-30.5261	0
L_delbrueckii_subsp_delbrueckii_xml	EX_h2s_e	Hydrogen sulfide exchange	-67.9902	166.176
L_delbrueckii_subsp_delbrueckii_xml	EX_his__L_e	L-Histidine exchange	-2.17446	-2.06574
L_delbrueckii_subsp_delbrueckii_xml	EX_4hphac_e	4-Hydroxyphenylacetate exchange	0	0
L_delbrueckii_subsp_delbrueckii_xml	EX_hqn_e	Hydroquinone exchange	0	239.531
L_delbrueckii_subsp_delbrueckii_xml	EX_hxan_e	Hypoxanthine exchange	-32.0943	0
L_delbrueckii_subsp_delbrueckii_xml	EX_ile__L_e	L-Isoleucine exchange	-7.13657	-6.77974
L_delbrueckii_subsp_delbrueckii_xml	EX_lcts_e	Lactose exchange	-268.528	0
L_delbrueckii_subsp_delbrueckii_xml	EX_malthp_e	Maltoheptaose exchange	-64.2724	0
L_delbrueckii_subsp_delbrueckii_xml	EX_murein5p5p_e	Two linked disacharide pentapeptide murein units (uncrosslinked, middle of chain) exchange	-485.001	238.14
L_delbrueckii_subsp_delbrueckii_xml	EX_murein5px4p_e	Two disacharide linked murein units, pentapeptide crosslinked tetrapeptide (A2pm->D-ala) (middle of chain) exchange	-372.906	485.001
L_delbrueckii_subsp_delbrueckii_xml	EX_murein5px3p_e	Two disacharide linked murein units, pentapeptide corsslinked tripeptide (A2pm->A2pm) (middle of chain) exchange	0	476.279
L_delbrueckii_subsp_delbrueckii_xml	EX_murein5p5p5p_e	Three linked disacharide pentapeptide murein units (uncrosslinked, middle of chain) exchange	-388.001	317.52
L_delbrueckii_subsp_delbrueckii_xml	EX_murein5px4px4p_e	Three disacharide linked murein units (pentapeptide crosslinked tetrapeptide (A2pm->D-ala) tetrapeptide corsslinked tetrapeptide (A2pm->D-ala)) (middle of chain) exchange	-372.906	388.001
L_delbrueckii_subsp_delbrueckii_xml	EX_murein4px4p_e	Two disacharide linked murein units, tetrapeptide corsslinked tetrapeptide (A2pm->D-ala) (middle of chain) exchange	0	372.906
L_delbrueckii_subsp_delbrueckii_xml	EX_murein4px4px4p_e	Three disacharide linked murein units (tetrapeptide crosslinked tetrapeptide (A2pm->D-ala) & tetrapeptide corsslinked tetrapeptide (A2pm->D-ala)) (middle of chain) exchange	0	372.906
L_delbrueckii_subsp_delbrueckii_xml	EX_murein5p4p_e	Two linked disacharide pentapeptide and tetrapeptide murein units (uncrosslinked, middle of chain) exchange	-372.906	372.906
L_delbrueckii_subsp_delbrueckii_xml	EX_murein4p4p_e	Two linked disacharide tetrapeptide murein units (uncrosslinked, middle of chain) exchange	0	372.906
L_delbrueckii_subsp_delbrueckii_xml	EX_murein4p3p_e	Two linked disacharide tetrapeptide and tripeptide murein units (uncrosslinked, middle of chain) exchange	0	372.906
L_delbrueckii_subsp_delbrueckii_xml	EX_murein5p3p_e	Two linked disacharide pentapeptide and tripeptide murein units (uncrosslinked, middle of chain) exchange	-372.906	0
L_delbrueckii_subsp_delbrueckii_xml	EX_met__L_e	L-Methionine exchange	-3.53029	0
L_delbrueckii_subsp_delbrueckii_xml	EX_metox_e	L Methionine S oxide C5H11NO3S exchange	-3.53029	0
L_delbrueckii_subsp_delbrueckii_xml	EX_mmet_e	S-Methyl-L-methionine exchange	-1.76744	-0.00218048
L_delbrueckii_subsp_delbrueckii_xml	EX_uaagmda_e	Undecaprenyl-diphospho-N-acetylmuramoyl-(N-acetylglucosamine)-L-ala-D-glu-meso-2,6-diaminopimeloyl-D-ala-D-ala exchange	-476.784	0
L_delbrueckii_subsp_delbrueckii_xml	EX_udcpdp_e	Undecaprenyl diphosphate exchange	-324.754	476.784
L_delbrueckii_subsp_delbrueckii_xml	EX_mso3_e	Methanesulfonate exchange	-3.51375	0
L_delbrueckii_subsp_delbrueckii_xml	EX_udcpo5_e	Undecaprenyl diphosphate galactose-rhamnose-mannose-abequose-acetyl exchange	0	1.70455
L_delbrueckii_subsp_delbrueckii_xml	EX_pnto__R_e	(R)-Pantothenate exchange	-0.0132206	-0.0125596
L_delbrueckii_subsp_delbrueckii_xml	EX_ptrc_e	Putrescine exchange	0	297.219
L_delbrueckii_subsp_delbrueckii_xml	EX_urate_e	Urate exchange	0	0
L_delbrueckii_subsp_delbrueckii_xml	EX_trp__L_e	L-Tryptophan exchange	-1.30468	-1.23945
L_delbrueckii_subsp_delbrueckii_xml	EX_val__L_e	L-Valine exchange	-9.76744	28.4346
L_delbrueckii_subsp_delbrueckii_xml	EX_raffin_e	Raffinose C18H32O16 exchange	-62.175	0
L_delbrueckii_subsp_delbrueckii_xml	EX_spmd_e	Spermidine exchange	0	0
L_delbrueckii_subsp_delbrueckii_xml	EX_urea_e	Urea exchange	0	0
L_delbrueckii_subsp_delbrueckii_xml	EX_rib__D_e	D-Ribose exchange	-24.2726	0
L_delbrueckii_subsp_delbrueckii_xml	EX_salchs4fe_e	Salmochelin-S4-Fe-III exchange	-0.15411	0
L_delbrueckii_subsp_delbrueckii_xml	EX_salchs4_e	Salmochelin-S4 exchange	0	0.15411
L_delbrueckii_subsp_delbrueckii_xml	EX_salcn_e	Salicin exchange	-239.531	0
L_delbrueckii_subsp_delbrueckii_xml	EX_sbt__D_e	D-Sorbitol exchange	-525.332	0
L_delbrueckii_subsp_delbrueckii_xml	EX_s_e	Sulfur exchange	0	71.0651
L_delbrueckii_subsp_delbrueckii_xml	EX_sucr_e	Sucrose exchange	-271.272	0
L_delbrueckii_subsp_delbrueckii_xml	EX_thm_e	Thiamin exchange	-0.00511839	-0.00486247
L_delbrueckii_subsp_delbrueckii_xml	EX_tre_e	Trehalose exchange	-271.272	0
L_delbrueckii_subsp_delbrueckii_xml	EX_tton_e	Trithionate exchange	-55.3919	0
L_delbrueckii_subsp_delbrueckii_xml	EX_udcpp_e	Undecaprenyl phosphate exchange	0	324.754
L_delbrueckii_subsp_delbrueckii_xml	EX_ura_e	Uracil exchange	-7.51645	0
L_delbrueckii_subsp_delbrueckii_xml	EX_xan_e	Xanthine exchange	-15.8572	25
L_gasseri_xml	EX_12ppd__S_e	(S)-Propane-1,2-diol exchange	0	100
L_gasseri_xml	EX_glc__D_e	D-Glucose exchange	0	1000
L_gasseri_xml	EX_h2o_e	H2O exchange	-419.975	1000
L_gasseri_xml	EX_23camp_e	2',3'-Cyclic AMP exchange	-72.5633	0
L_gasseri_xml	EX_23ccmp_e	2',3'-Cyclic CMP exchange	-0.0826554	0
L_gasseri_xml	EX_23cump_e	2',3'-Cyclic UMP exchange	-0.0826554	0
L_gasseri_xml	EX_26dap__M_e	Meso-2,6-Diaminoheptanedioate exchange	-0.400007	-0.301754
L_gasseri_xml	EX_h_e	H+ exchange	854.873	1000
L_gasseri_xml	EX_2hxmp_e	2 Hydroxymethyl phenol C7H8O2 exchange	0	508.698
L_gasseri_xml	EX_2pglyc_e	2-Phosphoglycolate exchange	-66.6697	0
L_gasseri_xml	EX_leu__L_e	L-Leucine exchange	-14.6535	-13.9209
L_gasseri_xml	EX_3oxoadp_e	3-Oxoadipate exchange	-0.082652	0
L_gasseri_xml	EX_ala__L_e	L-Alanine exchange	-0.082652	0
L_gasseri_xml	EX_cl_e	Chloride exchange	-0.16533	-0.157063
L_gasseri_xml	EX_LalaDgluMdapDala_e	L-alanine-D-glutamate-meso-2,6-diaminoheptanedioate-D-alanine exchange	0	0.0826042
L_gasseri_xml	EX_dextrin_e	Dextrin C12H20O10 exchange	-283.695	0
L_gasseri_xml	EX_arab__L_e	L-Arabinose exchange	-595.551	251.936
L_gasseri_xml	EX_abt__L_e	L Arabinitol C5H12O5 exchange	-251.936	595.551
L_gasseri_xml	EX_4abut_e	4-Aminobutanoate exchange	-145.127	0
L_gasseri_xml	EX_acald_e	Acetaldehyde exchange	-852.787	74.9943
L_gasseri_xml	EX_ac_e	Acetate exchange	900	1000
L_gasseri_xml	EX_chol_e	Choline exchange	0	0
L_gasseri_xml	EX_acmum_e	N-Acetylmuramate exchange	-104.406	0
L_gasseri_xml	EX_pi_e	Phosphate exchange	-50	0
L_gasseri_xml	EX_ribflv_e	Riboflavin exchange	-0.0141666	-0.0134582
L_gasseri_xml	EX_adn_e	Adenosine exchange	0	72.5633
L_gasseri_xml	EX_nh4_e	Ammonium exchange	-20.6381	458.062
L_gasseri_xml	EX_airs_e	Aminoimidazole-riboside exchange	-26.7751	0
L_gasseri_xml	EX_akg_e	2-Oxoglutarate exchange	-151.271	164.835
L_gasseri_xml	EX_mal__L_e	L-Malate exchange	-164.835	151.271
L_gasseri_xml	EX_alaala_e	D-Alanyl-D-alanine exchange	0	653.46
L_gasseri_xml	EX_asn__L_e	L-Asparagine exchange	-65.7825	-28.3504
L_gasseri_xml	EX_ala__D_e	D-Alanine exchange	-428.807	1000
L_gasseri_xml	EX_gln__L_e	L-Glutamine exchange	-78.9713	0
L_gasseri_xml	EX_gly_e	Glycine exchange	-114.919	253.782
L_gasseri_xml	EX_ser__L_e	L-Serine exchange	-442.958	433.201
L_gasseri_xml	EX_arg__L_e	L-Arginine exchange	-9.39543	-8.92566
L_gasseri_xml	EX_cgly_e	Cys-Gly exchange	-271.462	-2.76347
L_gasseri_xml	EX_malt_e	Maltose exchange	-268.479	0
L_gasseri_xml	EX_anhgm_e	N-Acetyl-D-glucosamine(anhydrous)N-Acetylmuramic acid exchange	0	0.0826042
L_gasseri_xml	EX_arab__D_e	D Arabinose C5H10O5 exchange	0	0.082652
L_gasseri_xml	EX_fe3_e	Fe3+ exchange	-0.24801	-0.23561
L_gasseri_xml	EX_arbt_e	Arbutin exchange	-508.698	0
L_gasseri_xml	EX_lys__L_e	L-Lysine exchange	-10.9	-10.355
L_gasseri_xml	EX_orn_e	Ornithine exchange	-777.958	0
L_gasseri_xml	EX_phe__L_e	L-Phenylalanine exchange	-5.88469	-5.59045
L_gasseri_xml	EX_k_e	Potassium exchange	-6.20004	-5.89004
L_gasseri_xml	EX_pro__L_e	L-Proline exchange	-7.02151	-6.67043
L_gasseri_xml	EX_ala_B_e	Beta-Alanine exchange	-0.082652	0
L_gasseri_xml	EX_cellb_e	Cellobiose exchange	-758.413	0
L_gasseri_xml	EX_meoh_e	Methanol exchange	0	842.539
L_gasseri_xml	EX_madg_e	Alpha Methyl D glucoside C7H14O6 exchange	-842.539	0
L_gasseri_xml	EX_mbdg_e	Beta Methylglucoside C7H14O6 exchange	-842.539	0
L_gasseri_xml	EX_but_e	Butyrate (n-C4:0) exchange	-0.0762327	-0.0724211
L_gasseri_xml	EX_bz_e	Benzoate exchange	-0.00317636	-0.00301754
L_gasseri_xml	EX_ca2_e	Calcium exchange	-0.16533	-0.157063
L_gasseri_xml	EX_chor_e	Chorismate exchange	-13.3339	0
L_gasseri_xml	EX_mg2_e	Magnesium exchange	-0.275549	-0.261772
L_gasseri_xml	EX_mn2_e	Mn2+ exchange	-0.0219487	-0.0208512
L_gasseri_xml	EX_cobalt2_e	Co2+ exchange	-0.00317636	-0.00301754
L_gasseri_xml	EX_zn2_e	Zinc exchange	-0.0108314	-0.0102898
L_gasseri_xml	EX_succ_e	Succinate exchange	-0.00317636	145.124
L_gasseri_xml	EX_for_e	Formate exchange	-100	0
L_gasseri_xml	EX_co2_e	CO2 exchange	854.873	1000
L_gasseri_xml	EX_coa_e	Coenzyme A exchange	-0.0182958	12.4826
L_gasseri_xml	EX_cu2_e	Cu2+ exchange	-0.0225204	-0.0213944
L_gasseri_xml	EX_o2_e	O2 exchange	-1000	-183.895
L_gasseri_xml	EX_glu__L_e	L-Glutamate exchange	-181.019	143.035
L_gasseri_xml	EX_lac__D_e	D-Lactate exchange	-70.7292	988.168
L_gasseri_xml	EX_drib_e	Deoxyribose C5H10O4 exchange	-100	0
L_gasseri_xml	EX_ser__D_e	D-Serine exchange	-440.518	435.64
L_gasseri_xml	EX_ttdca_e	Tetradecanoate (n-C14:0) exchange	-0.0381164	0
L_gasseri_xml	EX_etha_e	Ethanolamine exchange	0	12.5
L_gasseri_xml	EX_fe2_e	Fe2+ exchange	-0.213293	-0.163362
L_gasseri_xml	EX_fol_e	Folate exchange	-0.0212499	13.3137
L_gasseri_xml	EX_fru_e	D-Fructose exchange	-956.42	0
L_gasseri_xml	EX_fum_e	Fumarate exchange	-145.124	0.00317636
L_gasseri_xml	EX_gal_e	D-Galactose exchange	-56.186	26.9266
L_gasseri_xml	EX_glcn__D_e	D Gluconate C6H11O7 exchange	-56.7621	0
L_gasseri_xml	EX_glyb_e	Glycine betaine exchange	0	0
L_gasseri_xml	EX_glyc_e	Glycerol exchange	0	939.711
L_gasseri_xml	EX_gua_e	Guanine exchange	-46.7866	0
L_gasseri_xml	EX_h2s_e	Hydrogen sulfide exchange	-0.137791	25
L_gasseri_xml	EX_his__L_e	L-Histidine exchange	-3.00922	-2.85876
L_gasseri_xml	EX_4hphac_e	4-Hydroxyphenylacetate exchange	0	0
L_gasseri_xml	EX_hqn_e	Hydroquinone exchange	0	508.698
L_gasseri_xml	EX_hxan_e	Hypoxanthine exchange	-40.8549	0
L_gasseri_xml	EX_ile__L_e	L-Isoleucine exchange	-9.87623	-9.38242
L_gasseri_xml	EX_lcts_e	Lactose exchange	-278.863	0
L_gasseri_xml	EX_malthp_e	Maltoheptaose exchange	-79.4601	0
L_gasseri_xml	EX_man1p_e	D-Mannose 1-phosphate exchange	-79.7296	38.1607
L_gasseri_xml	EX_man_e	D-Mannose exchange	-549.58	0
L_gasseri_xml	EX_murein5p5p_e	Two linked disacharide pentapeptide murein units (uncrosslinked, middle of chain) exchange	-666.754	72.5633
L_gasseri_xml	EX_murein5px4p_e	Two disacharide linked murein units, pentapeptide crosslinked tetrapeptide (A2pm->D-ala) (middle of chain) exchange	0	666.754
L_gasseri_xml	EX_murein5px3p_e	Two disacharide linked murein units, pentapeptide corsslinked tripeptide (A2pm->A2pm) (middle of chain) exchange	0	653.46
L_gasseri_xml	EX_murein5p5p5p_e	Three linked disacharide pentapeptide murein units (uncrosslinked, middle of chain) exchange	-521.028	145.127
L_gasseri_xml	EX_murein5px4px4p_e	Three disacharide linked murein units (pentapeptide crosslinked tetrapeptide (A2pm->D-ala) tetrapeptide corsslinked tetrapeptide (A2pm->D-ala)) (middle of chain) exchange	0	521.028
L_gasseri_xml	EX_met__L_e	L-Methionine exchange	-4.88871	-4.64427
L_gasseri_xml	EX_uaagmda_e	Undecaprenyl-diphospho-N-acetylmuramoyl-(N-acetylglucosamine)-L-ala-D-glu-meso-2,6-diaminopimeloyl-D-ala-D-ala exchange	-145.127	0
L_gasseri_xml	EX_udcpdp_e	Undecaprenyl diphosphate exchange	0	145.127
L_gasseri_xml	EX_nmn_e	NMN exchange	-0.0723575	-0.0687397
L_gasseri_xml	EX_udcpo5_e	Undecaprenyl diphosphate galactose-rhamnose-mannose-abequose-acetyl exchange	0	0.0825156
L_gasseri_xml	EX_pnto__R_e	(R)-Pantothenate exchange	-12.5	0
L_gasseri_xml	EX_ptrc_e	Putrescine exchange	0	777.958
L_gasseri_xml	EX_so4_e	Sulfate exchange	-25.1309	0
L_gasseri_xml	EX_urate_e	Urate exchange	0	0
L_gasseri_xml	EX_trp__L_e	L-Tryptophan exchange	-1.80554	-1.71526
L_gasseri_xml	EX_tyr__L_e	L-Tyrosine exchange	-4.38701	-4.16107
L_gasseri_xml	EX_val__L_e	L-Valine exchange	-13.4412	-12.7691
L_gasseri_xml	EX_raffin_e	Raffinose C18H32O16 exchange	-37.4573	0
L_gasseri_xml	EX_rbt_e	Ribitol exchange	-0.082652	0
L_gasseri_xml	EX_spmd_e	Spermidine exchange	0	0
L_gasseri_xml	EX_rib__D_e	D-Ribose exchange	-42.5716	0
L_gasseri_xml	EX_salchs4fe_e	Salmochelin-S4-Fe-III exchange	-0.0413251	0
L_gasseri_xml	EX_salchs4_e	Salmochelin-S4 exchange	0	0.0413251
L_gasseri_xml	EX_salcn_e	Salicin exchange	-508.698	0
L_gasseri_xml	EX_so3_e	Sulfite exchange	0	29.0253
L_gasseri_xml	EX_s_e	Sulfur exchange	0	268.699
L_gasseri_xml	EX_sucr_e	Sucrose exchange	-281.331	0
L_gasseri_xml	EX_thm_e	Thiamin exchange	-0.00708329	0
L_gasseri_xml	EX_tre_e	Trehalose exchange	-278.578	0
L_gasseri_xml	EX_tsul_e	Thiosulfate exchange	0	29.0253
L_gasseri_xml	EX_tton_e	Trithionate exchange	-29.0253	0
L_gasseri_xml	EX_ura_e	Uracil exchange	-10.507	-9.90034
L_gasseri_xml	EX_xan_e	Xanthine exchange	-21.1478	33.3333
L_paracasei_xml	EX_glc__D_e	D-Glucose exchange	-555.011	1000
L_paracasei_xml	EX_h2o_e	H2O exchange	-444.137	1000
L_paracasei_xml	EX_23ccmp_e	2',3'-Cyclic CMP exchange	-45.8321	0
L_paracasei_xml	EX_23cgmp_e	2',3'-Cyclic GMP exchange	-45.8321	0
L_paracasei_xml	EX_23cump_e	2',3'-Cyclic UMP exchange	-45.8321	0
L_paracasei_xml	EX_h_e	H+ exchange	-213.222	1000
L_paracasei_xml	EX_2hxmp_e	2 Hydroxymethyl phenol C7H8O2 exchange	0	537.575
L_paracasei_xml	EX_2pglyc_e	2-Phosphoglycolate exchange	-46.0962	0
L_paracasei_xml	EX_leu__L_e	L-Leucine exchange	-15.7776	-14.9888
L_paracasei_xml	EX_3amp_e	3'-AMP exchange	-48.0336	0
L_paracasei_xml	EX_3cmp_e	3'-cmp exchange	-47.1674	0
L_paracasei_xml	EX_3gmp_e	3'-GMP exchange	-48.0336	0
L_paracasei_xml	EX_3ump_e	3'-UMP exchange	-47.062	0
L_paracasei_xml	EX_ala__L_e	L-Alanine exchange	-285.547	0
L_paracasei_xml	EX_cl_e	Chloride exchange	-0.178012	-0.169112
L_paracasei_xml	EX_LalaDgluMdapDala_e	L-alanine-D-glutamate-meso-2,6-diaminoheptanedioate-D-alanine exchange	0	9.99374
L_paracasei_xml	EX_dextrin_e	Dextrin C12H20O10 exchange	-277.506	0
L_paracasei_xml	EX_arab__L_e	L-Arabinose exchange	-1000	250.841
L_paracasei_xml	EX_abt__L_e	L Arabinitol C5H12O5 exchange	-250.841	1000
L_paracasei_xml	EX_acald_e	Acetaldehyde exchange	-499.614	87.8775
L_paracasei_xml	EX_ac_e	Acetate exchange	900	1000
L_paracasei_xml	EX_chol_e	Choline exchange	0	33.4743
L_paracasei_xml	EX_acmum_e	N-Acetylmuramate exchange	-66.6667	0
L_paracasei_xml	EX_pi_e	Phosphate exchange	-45.8321	513.466
L_paracasei_xml	EX_ribflv_e	Riboflavin exchange	-0.0152533	-0.0144906
L_paracasei_xml	EX_nh4_e	Ammonium exchange	-219.011	1000
L_paracasei_xml	EX_ade_e	Adenine exchange	-78.069	92.2313
L_paracasei_xml	EX_akg_e	2-Oxoglutarate exchange	-39.4614	102.042
L_paracasei_xml	EX_mal__L_e	L-Malate exchange	-524.08	0
L_paracasei_xml	EX_alaala_e	D-Alanyl-D-alanine exchange	0	610.949
L_paracasei_xml	EX_ala__D_e	D-Alanine exchange	-188.037	1000
L_paracasei_xml	EX_gln__L_e	L-Glutamine exchange	-119.467	0
L_paracasei_xml	EX_gly_e	Glycine exchange	-307.521	87.0321
L_paracasei_xml	EX_ser__L_e	L-Serine exchange	-448.723	404.162
L_paracasei_xml	EX_thr__L_e	L-Threonine exchange	-281.705	0
L_paracasei_xml	EX_arg__L_e	L-Arginine exchange	-10.1162	0
L_paracasei_xml	EX_cgly_e	Cys-Gly exchange	-102.994	0
L_paracasei_xml	EX_malt_e	Maltose exchange	-277.506	0
L_paracasei_xml	EX_anhgm_e	N-Acetyl-D-glucosamine(anhydrous)N-Acetylmuramic acid exchange	0	9.99374
L_paracasei_xml	EX_arab__D_e	D Arabinose C5H10O5 exchange	0	0
L_paracasei_xml	EX_fe3_e	Fe3+ exchange	-697.376	0
L_paracasei_xml	EX_arbt_e	Arbutin exchange	-537.575	0
L_paracasei_xml	EX_lys__L_e	L-Lysine exchange	-11.7362	0
L_paracasei_xml	EX_orn_e	Ornithine exchange	-207.182	0
L_paracasei_xml	EX_ascb__L_e	L-Ascorbate exchange	-200	0
L_paracasei_xml	EX_phe__L_e	L-Phenylalanine exchange	-6.33611	178.494
L_paracasei_xml	EX_k_e	Potassium exchange	-6.67565	-6.34187
L_paracasei_xml	EX_ala_B_e	Beta-Alanine exchange	-65.2044	0
L_paracasei_xml	EX_cellb_e	Cellobiose exchange	-762.388	0
L_paracasei_xml	EX_meoh_e	Methanol exchange	0	968.227
L_paracasei_xml	EX_madg_e	Alpha Methyl D glucoside C7H14O6 exchange	-968.227	0
L_paracasei_xml	EX_mbdg_e	Beta Methylglucoside C7H14O6 exchange	-968.227	0
L_paracasei_xml	EX_but_e	Butyrate (n-C4:0) exchange	-63.8295	0
L_paracasei_xml	EX_bz_e	Benzoate exchange	-0.00342002	0
L_paracasei_xml	EX_ca2_e	Calcium exchange	-0.178012	-0.169112
L_paracasei_xml	EX_chols_e	Choline sulfate exchange	-33.4743	0
L_paracasei_xml	EX_chor_e	Chorismate exchange	-184.515	59.8809
L_paracasei_xml	EX_cit_e	Citrate exchange	-100.169	0
L_paracasei_xml	EX_citr__L_e	L-Citrulline exchange	-10.0652	0
L_paracasei_xml	EX_mg2_e	Magnesium exchange	-0.296687	-0.281853
L_paracasei_xml	EX_mn2_e	Mn2+ exchange	-0.0236324	-0.0224508
L_paracasei_xml	EX_cobalt2_e	Co2+ exchange	-0.00342002	-0.00324902
L_paracasei_xml	EX_zn2_e	Zinc exchange	-0.0116623	-0.0110792
L_paracasei_xml	EX_succ_e	Succinate exchange	-0.0034188	521.725
L_paracasei_xml	EX_co2_e	CO2 exchange	800	1000
L_paracasei_xml	EX_crn_e	L-Carnitine exchange	0	0
L_paracasei_xml	EX_csn_e	Cytosine exchange	-102.904	0
L_paracasei_xml	EX_cu2_e	Cu2+ exchange	-0.024248	305.463
L_paracasei_xml	EX_cu_e	Cu+ exchange	-305.486	0
L_paracasei_xml	EX_o2_e	O2 exchange	-1000	0
L_paracasei_xml	EX_glu__L_e	L-Glutamate exchange	-100	0
L_paracasei_xml	EX_cytd_e	Cytidine exchange	0	45.8321
L_paracasei_xml	EX_diact_e	Diacetyl exchange	0	195.504
L_paracasei_xml	EX_2ddglcn_e	2-Dehydro-3-deoxy-D-gluconate exchange	-193.685	0
L_paracasei_xml	EX_drib_e	Deoxyribose C5H10O4 exchange	-100	0
L_paracasei_xml	EX_ser__D_e	D-Serine exchange	-417.084	407.299
L_paracasei_xml	EX_etha_e	Ethanolamine exchange	0	0.109428
L_paracasei_xml	EX_fe2_e	Fe2+ exchange	-0.496624	696.904
L_paracasei_xml	EX_enter_e	Enterochelin exchange	0	0.229628
L_paracasei_xml	EX_feenter_e	Fe-enterobactin exchange	-0.229628	0
L_paracasei_xml	EX_fol_e	Folate exchange	-0.02288	15.9783
L_paracasei_xml	EX_fru_e	D-Fructose exchange	-1000	0
L_paracasei_xml	EX_g3pe_e	Sn-Glycero-3-phosphoethanolamine exchange	0	0.0205198
L_paracasei_xml	EX_gam_e	D-Glucosamine exchange	-557.383	0
L_paracasei_xml	EX_glcn_e	D-Gluconate exchange	-174.289	0
L_paracasei_xml	EX_glcn__D_e	D Gluconate C6H11O7 exchange	-174.289	0
L_paracasei_xml	EX_glucan6_e	Beta-1,3/1,4-glucan (Barley, n=6, Glc beta1->3,4 Glc) exchange	-85.3863	0
L_paracasei_xml	EX_glucan4_e	Beta-1,3/1,4-glucan (Barley, n=4, Glc beta1->3,4 Glc) exchange	-100	0
L_paracasei_xml	EX_glyc3p_e	Glycerol 3-phosphate exchange	-46.907	0
L_paracasei_xml	EX_glyald_e	D-Glyceraldehyde exchange	-1000	814.598
L_paracasei_xml	EX_glyb_e	Glycine betaine exchange	0	0
L_paracasei_xml	EX_glyc_e	Glycerol exchange	-338.884	1000
L_paracasei_xml	EX_gsn_e	Guanosine exchange	0	45.8321
L_paracasei_xml	EX_gua_e	Guanine exchange	-618.22	0
L_paracasei_xml	EX_h2s_e	Hydrogen sulfide exchange	-102.994	500.062
L_paracasei_xml	EX_3hcinnm_e	3-hydroxycinnamic acid exchange	0	0
L_paracasei_xml	EX_4hphac_e	4-Hydroxyphenylacetate exchange	-157.292	0
L_paracasei_xml	EX_3hpppn_e	3-(3-hydroxy-phenyl)propionate exchange	0	0
L_paracasei_xml	EX_hqn_e	Hydroquinone exchange	0	537.575
L_paracasei_xml	EX_hxan_e	Hypoxanthine exchange	-88.378	0
L_paracasei_xml	EX_taur_e	Taurine exchange	-100	0
L_paracasei_xml	EX_icit_e	Isocitrate exchange	0	0
L_paracasei_xml	EX_id3acald_e	Indole 3 acetaldehyde C10H9NO exchange	-1.94404	26.7246
L_paracasei_xml	EX_ile__L_e	L-Isoleucine exchange	-10.6338	263.36
L_paracasei_xml	EX_inost_e	Myo-Inositol exchange	-181.58	0
L_paracasei_xml	EX_lcts_e	Lactose exchange	-277.506	0
L_paracasei_xml	EX_lmn2_e	Laminaribiose exchange	-100	0
L_paracasei_xml	EX_malthp_e	Maltoheptaose exchange	-79.2873	0
L_paracasei_xml	EX_man_e	D-Mannose exchange	-555.011	0
L_paracasei_xml	EX_murein5p5p_e	Two linked disacharide pentapeptide murein units (uncrosslinked, middle of chain) exchange	-829.949	256.733
L_paracasei_xml	EX_murein5px4p_e	Two disacharide linked murein units, pentapeptide crosslinked tetrapeptide (A2pm->D-ala) (middle of chain) exchange	-829.949	622.462
L_paracasei_xml	EX_murein5px3p_e	Two disacharide linked murein units, pentapeptide corsslinked tripeptide (A2pm->A2pm) (middle of chain) exchange	0	610.949
L_paracasei_xml	EX_murein5p5p5p_e	Three linked disacharide pentapeptide murein units (uncrosslinked, middle of chain) exchange	-497.969	373.43
L_paracasei_xml	EX_murein5px4px4p_e	Three disacharide linked murein units (pentapeptide crosslinked tetrapeptide (A2pm->D-ala) tetrapeptide corsslinked tetrapeptide (A2pm->D-ala)) (middle of chain) exchange	-829.949	497.969
L_paracasei_xml	EX_murein4px4p_e	Two disacharide linked murein units, tetrapeptide corsslinked tetrapeptide (A2pm->D-ala) (middle of chain) exchange	0	829.949
L_paracasei_xml	EX_murein4px4px4p_e	Three disacharide linked murein units (tetrapeptide crosslinked tetrapeptide (A2pm->D-ala) & tetrapeptide corsslinked tetrapeptide (A2pm->D-ala)) (middle of chain) exchange	0	829.949
L_paracasei_xml	EX_murein5p4p_e	Two linked disacharide pentapeptide and tetrapeptide murein units (uncrosslinked, middle of chain) exchange	-829.949	829.949
L_paracasei_xml	EX_murein4p4p_e	Two linked disacharide tetrapeptide murein units (uncrosslinked, middle of chain) exchange	0	829.949
L_paracasei_xml	EX_murein4p3p_e	Two linked disacharide tetrapeptide and tripeptide murein units (uncrosslinked, middle of chain) exchange	0	829.949
L_paracasei_xml	EX_murein5p3p_e	Two linked disacharide pentapeptide and tripeptide murein units (uncrosslinked, middle of chain) exchange	-829.949	0
L_paracasei_xml	EX_melib_e	Melibiose exchange	-97.4907	0
L_paracasei_xml	EX_met__L_e	L-Methionine exchange	-55.0005	0
L_paracasei_xml	EX_metox_e	L Methionine S oxide C5H11NO3S exchange	-55.0005	0
L_paracasei_xml	EX_mnl_e	D-Mannitol exchange	-338.109	0
L_paracasei_xml	EX_uaagmda_e	Undecaprenyl-diphospho-N-acetylmuramoyl-(N-acetylglucosamine)-L-ala-D-glu-meso-2,6-diaminopimeloyl-D-ala-D-ala exchange	-517.783	0
L_paracasei_xml	EX_udcpdp_e	Undecaprenyl diphosphate exchange	-513.466	517.783
L_paracasei_xml	EX_nmn_e	NMN exchange	-0.0779082	0
L_paracasei_xml	EX_no2_e	Nitrite exchange	-567.472	715.779
L_paracasei_xml	EX_no3_e	Nitrate exchange	-754.082	0
L_paracasei_xml	EX_uri_e	Uridine exchange	0	45.8321
L_paracasei_xml	EX_pnto__R_e	(R)-Pantothenate exchange	-0.0196993	65.1856
L_paracasei_xml	EX_ppal_e	Propanal exchange	0	100
L_paracasei_xml	EX_ptrc_e	Putrescine exchange	0	200
L_paracasei_xml	EX_urate_e	Urate exchange	0	0
L_paracasei_xml	EX_val__L_e	L-Valine exchange	-85.0054	-13.7486
L_paracasei_xml	EX_raffin_e	Raffinose C18H32O16 exchange	-100.942	0
L_paracasei_xml	EX_spmd_e	Spermidine exchange	0	0
L_paracasei_xml	EX_urea_e	Urea exchange	0	0
L_paracasei_xml	EX_rib__D_e	D-Ribose exchange	-100	0
L_paracasei_xml	EX_salcn_e	Salicin exchange	-537.575	0
L_paracasei_xml	EX_sbt__D_e	D-Sorbitol exchange	-286.092	0
L_paracasei_xml	EX_skm_e	Shikimate exchange	-145.13	61.7746
L_paracasei_xml	EX_s_e	Sulfur exchange	0	100
L_paracasei_xml	EX_sucr_e	Sucrose exchange	-277.506	0
L_paracasei_xml	EX_thm_e	Thiamin exchange	-0.00762665	-0.00724532
L_paracasei_xml	EX_tre_e	Trehalose exchange	-277.506	0
L_paracasei_xml	EX_tton_e	Trithionate exchange	-165.398	0
L_paracasei_xml	EX_udcpp_e	Undecaprenyl phosphate exchange	0	513.466
L_paracasei_xml	EX_ura_e	Uracil exchange	-100.965	0
L_paracasei_xml	EX_xan_e	Xanthine exchange	-40.7901	625.589
L_paracasei_xml	EX_xyl3_e	Xylotriose exchange	-100	0
L_paracasei_xml	EX_xyl__D_e	D-Xylose exchange	-317.832	0
L_paracasei_xml	EX_xylb_e	Xylobiose exchange	-100	0
L_paracasei_xml	EX_so4_e	Sulfate exchange	-33.4743	0
L_paracasei_xml	EX_tyr__L_e	L-Tyrosine exchange	-4.71608	149.024
L_paracasei_xml	EX_thym_e	Thymine exchange	-0.897902	97.3285
L_salivarius_xml	EX_12ppd__R_e	(R)-Propane-1,2-diol exchange	0	158.068
L_salivarius_xml	EX_glc__D_e	D-Glucose exchange	-140.148	1000
L_salivarius_xml	EX_h2o_e	H2O exchange	-551.104	1000
L_salivarius_xml	EX_26dap__M_e	Meso-2,6-Diaminoheptanedioate exchange	-26.6082	0
L_salivarius_xml	EX_h_e	H+ exchange	-275.074	1000
L_salivarius_xml	EX_2hxmp_e	2 Hydroxymethyl phenol C7H8O2 exchange	0	138.095
L_salivarius_xml	EX_leu__L_e	L-Leucine exchange	-22.6037	-21.5101
L_salivarius_xml	EX_ala__L_e	L-Alanine exchange	-452.808	0
L_salivarius_xml	EX_4hthr_e	4-Hydroxy-L-threonine exchange	0	93.1817
L_salivarius_xml	EX_cl_e	Chloride exchange	-0.255028	-0.242689
L_salivarius_xml	EX_LalaDgluMdapDala_e	L-alanine-D-glutamate-meso-2,6-diaminoheptanedioate-D-alanine exchange	0	11.2906
L_salivarius_xml	EX_5mtr_e	5-Methylthio-D-ribose exchange	-7.52491	0
L_salivarius_xml	EX_dextrin_e	Dextrin C12H20O10 exchange	-71.3667	0
L_salivarius_xml	EX_arab__L_e	L-Arabinose exchange	-952.293	315.961
L_salivarius_xml	EX_abt__L_e	L Arabinitol C5H12O5 exchange	-315.961	952.293
L_salivarius_xml	EX_4abut_e	4-Aminobutanoate exchange	0	0
L_salivarius_xml	EX_acac_e	Acetoacetate exchange	0	43.5408
L_salivarius_xml	EX_acald_e	Acetaldehyde exchange	-1000	115.717
L_salivarius_xml	EX_ac_e	Acetate exchange	850	1000
L_salivarius_xml	EX_pi_e	Phosphate exchange	841.932	1000
L_salivarius_xml	EX_ribflv_e	Riboflavin exchange	-0.0218522	-0.0207953
L_salivarius_xml	EX_adn_e	Adenosine exchange	-36.7437	0
L_salivarius_xml	EX_nh4_e	Ammonium exchange	-154.55	1000
L_salivarius_xml	EX_akg_e	2-Oxoglutarate exchange	-56.4249	193.266
L_salivarius_xml	EX_mal__L_e	L-Malate exchange	-193.266	56.4249
L_salivarius_xml	EX_alaala_e	D-Alanyl-D-alanine exchange	0	675.018
L_salivarius_xml	EX_cys__L_e	L-Cysteine exchange	0	71.0839
L_salivarius_xml	EX_ala__D_e	D-Alanine exchange	-398.447	1000
L_salivarius_xml	EX_gln__L_e	L-Glutamine exchange	-154.204	0
L_salivarius_xml	EX_gly_e	Glycine exchange	-388.871	131.507
L_salivarius_xml	EX_ser__L_e	L-Serine exchange	-735.948	446.66
L_salivarius_xml	EX_arg__L_e	L-Arginine exchange	-14.4928	0
L_salivarius_xml	EX_alltn_e	Allantoin exchange	0	276.385
L_salivarius_xml	EX_cgly_e	Cys-Gly exchange	-155.527	0
L_salivarius_xml	EX_anhgm_e	N-Acetyl-D-glucosamine(anhydrous)N-Acetylmuramic acid exchange	0	11.2906
L_salivarius_xml	EX_arab__D_e	D Arabinose C5H10O5 exchange	0	238.782
L_salivarius_xml	EX_fe3_e	Fe3+ exchange	-0.382566	-0.364057
L_salivarius_xml	EX_arbt_e	Arbutin exchange	-138.095	0
L_salivarius_xml	EX_lys__L_e	L-Lysine exchange	-16.8138	0
L_salivarius_xml	EX_orn_e	Ornithine exchange	-532.387	0
L_salivarius_xml	EX_asp__L_e	L-Aspartate exchange	-313.77	106.223
L_salivarius_xml	EX_k_e	Potassium exchange	-9.56381	-9.1011
L_salivarius_xml	EX_ala_B_e	Beta-Alanine exchange	-64.0324	0
L_salivarius_xml	EX_cellb_e	Cellobiose exchange	-529.87	0
L_salivarius_xml	EX_meoh_e	Methanol exchange	0	636.985
L_salivarius_xml	EX_madg_e	Alpha Methyl D glucoside C7H14O6 exchange	-636.985	0
L_salivarius_xml	EX_mbdg_e	Beta Methylglucoside C7H14O6 exchange	-636.985	0
L_salivarius_xml	EX_but_e	Butyrate (n-C4:0) exchange	-31.5978	0
L_salivarius_xml	EX_bzalc_e	Benzyl alcohol exchange	-157.789	0
L_salivarius_xml	EX_bz_e	Benzoate exchange	0	157.789
L_salivarius_xml	EX_ca2_e	Calcium exchange	-0.255028	-0.242689
L_salivarius_xml	EX_cell6_e	Cellulose (n=6 repeating units) exchange	-20.7961	0
L_salivarius_xml	EX_chols_e	Choline sulfate exchange	-28.6425	0
L_salivarius_xml	EX_citr__L_e	L-Citrulline exchange	-14.3503	0
L_salivarius_xml	EX_mg2_e	Magnesium exchange	-0.425046	-0.404482
L_salivarius_xml	EX_mn2_e	Mn2+ exchange	-0.0338567	-0.0322187
L_salivarius_xml	EX_cobalt2_e	Co2+ exchange	-0.00489967	-0.00466262
L_salivarius_xml	EX_zn2_e	Zinc exchange	-0.0167079	-0.0158995
L_salivarius_xml	EX_co2_e	CO2 exchange	-99.3185	1000
L_salivarius_xml	EX_coa_e	Coenzyme A exchange	-0.0282204	20.4809
L_salivarius_xml	EX_cu2_e	Cu2+ exchange	-0.0347366	-0.033058
L_salivarius_xml	EX_o2_e	O2 exchange	-1000	-55.7128
L_salivarius_xml	EX_glu__L_e	L-Glutamate exchange	-225.071	129.161
L_salivarius_xml	EX_cytd_e	Cytidine exchange	-16.2076	0
L_salivarius_xml	EX_dcyt_e	Deoxycytidine exchange	-3.88268	0
L_salivarius_xml	EX_lac__D_e	D-Lactate exchange	-419.203	1000
L_salivarius_xml	EX_drib_e	Deoxyribose C5H10O4 exchange	-3.87608	0
L_salivarius_xml	EX_ser__D_e	D-Serine exchange	-490.632	450.012
L_salivarius_xml	EX_galur_e	D-Galacturonate exchange	0	0
L_salivarius_xml	EX_etha_e	Ethanolamine exchange	0	7.7239
L_salivarius_xml	EX_etoh_e	Ethanol exchange	-608.64	1000
L_salivarius_xml	EX_fe2_e	Fe2+ exchange	-0.329013	-0.313095
L_salivarius_xml	EX_fru_e	D-Fructose exchange	-150	0
L_salivarius_xml	EX_fruur_e	D-Fructuronate exchange	-424.817	474.337
L_salivarius_xml	EX_gal_e	D-Galactose exchange	-66.2346	0
L_salivarius_xml	EX_galt_e	Galactitol exchange	-75	0
L_salivarius_xml	EX_glcn_e	D-Gluconate exchange	0	0
L_salivarius_xml	EX_glcur_e	D-Glucuronate exchange	-474.337	424.817
L_salivarius_xml	EX_glyc3p_e	Glycerol 3-phosphate exchange	-1000	-841.932
L_salivarius_xml	EX_glyald_e	D-Glyceraldehyde exchange	-822.434	150
L_salivarius_xml	EX_glyb_e	Glycine betaine exchange	0	28.6425
L_salivarius_xml	EX_glyc_e	Glycerol exchange	-150	822.434
L_salivarius_xml	EX_gua_e	Guanine exchange	-34.0093	0
L_salivarius_xml	EX_h2s_e	Hydrogen sulfide exchange	-137.794	148.371
L_salivarius_xml	EX_his__L_e	L-Histidine exchange	-4.64185	-4.41727
L_salivarius_xml	EX_4hphac_e	4-Hydroxyphenylacetate exchange	0	0
L_salivarius_xml	EX_hqn_e	Hydroquinone exchange	0	138.095
L_salivarius_xml	EX_hxan_e	Hypoxanthine exchange	-31.4073	0
L_salivarius_xml	EX_ile__L_e	L-Isoleucine exchange	-15.2345	89.7855
L_salivarius_xml	EX_inost_e	Myo-Inositol exchange	0	158.068
L_salivarius_xml	EX_lcts_e	Lactose exchange	-48.8016	0
L_salivarius_xml	EX_lac__L_e	L-Lactate exchange	0	1000
L_salivarius_xml	EX_malthp_e	Maltoheptaose exchange	-20.3369	0
L_salivarius_xml	EX_man1p_e	D-Mannose 1-phosphate exchange	-122.613	92.6811
L_salivarius_xml	EX_murein5p5p_e	Two linked disacharide pentapeptide murein units (uncrosslinked, middle of chain) exchange	-691.566	276.131
L_salivarius_xml	EX_murein5px4p_e	Two disacharide linked murein units, pentapeptide crosslinked tetrapeptide (A2pm->D-ala) (middle of chain) exchange	0	691.566
L_salivarius_xml	EX_murein5px3p_e	Two disacharide linked murein units, pentapeptide corsslinked tripeptide (A2pm->A2pm) (middle of chain) exchange	0	675.018
L_salivarius_xml	EX_murein5p5p5p_e	Three linked disacharide pentapeptide murein units (uncrosslinked, middle of chain) exchange	-531.959	394.473
L_salivarius_xml	EX_murein5px4px4p_e	Three disacharide linked murein units (pentapeptide crosslinked tetrapeptide (A2pm->D-ala) tetrapeptide corsslinked tetrapeptide (A2pm->D-ala)) (middle of chain) exchange	0	531.959
L_salivarius_xml	EX_melib_e	Melibiose exchange	-48.8016	0
L_salivarius_xml	EX_met__L_e	L-Methionine exchange	-7.54592	0
L_salivarius_xml	EX_metox_e	L Methionine S oxide C5H11NO3S exchange	-7.54592	0
L_salivarius_xml	EX_metox__R_e	L methionine R oxide C5H11NO3S exchange	-7.54592	0
L_salivarius_xml	EX_mmet_e	S-Methyl-L-methionine exchange	-3.77282	0
L_salivarius_xml	EX_mnl_e	D-Mannitol exchange	-128.957	0
L_salivarius_xml	EX_uaagmda_e	Undecaprenyl-diphospho-N-acetylmuramoyl-(N-acetylglucosamine)-L-ala-D-glu-meso-2,6-diaminopimeloyl-D-ala-D-ala exchange	-555.567	0
L_salivarius_xml	EX_udcpdp_e	Undecaprenyl diphosphate exchange	0	555.567
L_salivarius_xml	EX_mso3_e	Methanesulfonate exchange	-72.0362	0
L_salivarius_xml	EX_no2_e	Nitrite exchange	-666.667	0
L_salivarius_xml	EX_rnam_e	N Ribosylnicotinamide C11H15N2O5 exchange	-0.111614	0
L_salivarius_xml	EX_uri_e	Uridine exchange	-16.1714	0
L_salivarius_xml	EX_udcpo5_e	Undecaprenyl diphosphate galactose-rhamnose-mannose-abequose-acetyl exchange	0	3.42812
L_salivarius_xml	EX_pnto__R_e	(R)-Pantothenate exchange	-20.5077	64.0324
L_salivarius_xml	EX_ptrc_e	Putrescine exchange	0	522.08
L_salivarius_xml	EX_quin_e	Quinate exchange	-58.6444	0
L_salivarius_xml	EX_so4_e	Sulfate exchange	-37.4697	0
L_salivarius_xml	EX_urate_e	Urate exchange	-276.385	0
L_salivarius_xml	EX_trp__L_e	L-Tryptophan exchange	-2.78512	-2.65037
L_salivarius_xml	EX_val__L_e	L-Valine exchange	-84.2317	-19.7304
L_salivarius_xml	EX_raffin_e	Raffinose C18H32O16 exchange	-30.2776	0
L_salivarius_xml	EX_rbt_e	Ribitol exchange	-238.782	0
L_salivarius_xml	EX_spmd_e	Spermidine exchange	0	0
L_salivarius_xml	EX_urea_e	Urea exchange	-352.03	0
L_salivarius_xml	EX_rmn_e	L-Rhamnose exchange	-145.578	0
L_salivarius_xml	EX_salcn_e	Salicin exchange	-138.095	0
L_salivarius_xml	EX_sbt__D_e	D-Sorbitol exchange	-121.923	0
L_salivarius_xml	EX_so3_e	Sulfite exchange	0	353.592
L_salivarius_xml	EX_s_e	Sulfur exchange	0	133.371
L_salivarius_xml	EX_sucr_e	Sucrose exchange	-71.8912	0
L_salivarius_xml	EX_thm_e	Thiamin exchange	-0.0109263	-0.0103976
L_salivarius_xml	EX_thymd_e	Thymidine exchange	-1.28205	0
L_salivarius_xml	EX_tsul_e	Thiosulfate exchange	0	353.592
L_salivarius_xml	EX_tton_e	Trithionate exchange	-353.592	0
L_salivarius_xml	EX_ura_e	Uracil exchange	-16.0644	0
L_salivarius_xml	EX_xan_e	Xanthine exchange	-27.9396	0
L_salivarius_xml	EX_glyclt_e	Glycolate exchange	-216.676	0.0327778
L_salivarius_xml	EX_nac_e	Nicotinate exchange	-0.111601	0
Lactobacillus_brevis_ATCC_367_xml	EX_glc__D_e	D-Glucose exchange	-54.3508	0
Lactobacillus_brevis_ATCC_367_xml	EX_h2o_e	H2O exchange	-1000	961.389
Lactobacillus_brevis_ATCC_367_xml	EX_13ppd_e	1,3-Propanediol exchange	0	468.834
Lactobacillus_brevis_ATCC_367_xml	EX_23camp_e	2',3'-Cyclic AMP exchange	-87.693	0
Lactobacillus_brevis_ATCC_367_xml	EX_23ccmp_e	2',3'-Cyclic CMP exchange	-87.8751	0
Lactobacillus_brevis_ATCC_367_xml	EX_23cgmp_e	2',3'-Cyclic GMP exchange	-87.693	0
Lactobacillus_brevis_ATCC_367_xml	EX_23cump_e	2',3'-Cyclic UMP exchange	-87.9266	0
Lactobacillus_brevis_ATCC_367_xml	EX_26dap__M_e	Meso-2,6-Diaminoheptanedioate exchange	-10.5217	-4.47059
Lactobacillus_brevis_ATCC_367_xml	EX_2dhglcn_e	2-Dehydro-D-gluconate exchange	-850.298	172.891
Lactobacillus_brevis_ATCC_367_xml	EX_h_e	H+ exchange	-1000	398.531
Lactobacillus_brevis_ATCC_367_xml	EX_2hxmp_e	2 Hydroxymethyl phenol C7H8O2 exchange	0	56.2271
Lactobacillus_brevis_ATCC_367_xml	EX_2pglyc_e	2-Phosphoglycolate exchange	-42.6026	0
Lactobacillus_brevis_ATCC_367_xml	EX_2pg_e	D-Glycerate 2-phosphate exchange	-70.0755	0
Lactobacillus_brevis_ATCC_367_xml	EX_leu__L_e	L-Leucine exchange	-20.6924	-20.1414
Lactobacillus_brevis_ATCC_367_xml	EX_3amp_e	3'-AMP exchange	-42.0099	0
Lactobacillus_brevis_ATCC_367_xml	EX_3cmp_e	3'-cmp exchange	-15.1569	0
Lactobacillus_brevis_ATCC_367_xml	EX_3gmp_e	3'-GMP exchange	-40.2167	0
Lactobacillus_brevis_ATCC_367_xml	EX_3oxoadp_e	3-Oxoadipate exchange	-17.355	0
Lactobacillus_brevis_ATCC_367_xml	EX_3pg_e	3-Phospho-D-glycerate exchange	-69.0373	0
Lactobacillus_brevis_ATCC_367_xml	EX_3ump_e	3'-UMP exchange	-15.1504	0
Lactobacillus_brevis_ATCC_367_xml	EX_ala__L_e	L-Alanine exchange	-459.537	0
Lactobacillus_brevis_ATCC_367_xml	EX_cl_e	Chloride exchange	-0.23906	-0.232694
Lactobacillus_brevis_ATCC_367_xml	EX_LalaDgluMdapDala_e	L-alanine-D-glutamate-meso-2,6-diaminoheptanedioate-D-alanine exchange	0	6.05115
Lactobacillus_brevis_ATCC_367_xml	EX_dextrin_e	Dextrin C12H20O10 exchange	-26.8348	0
Lactobacillus_brevis_ATCC_367_xml	EX_arab__L_e	L-Arabinose exchange	-626.289	1000
Lactobacillus_brevis_ATCC_367_xml	EX_abt__L_e	L Arabinitol C5H12O5 exchange	-513.95	626.275
Lactobacillus_brevis_ATCC_367_xml	EX_4abut_e	4-Aminobutanoate exchange	0	128.656
Lactobacillus_brevis_ATCC_367_xml	EX_acald_e	Acetaldehyde exchange	-1000	256.265
Lactobacillus_brevis_ATCC_367_xml	EX_chol_e	Choline exchange	0.193934	17.2608
Lactobacillus_brevis_ATCC_367_xml	EX_acmum_e	N-Acetylmuramate exchange	-35.3669	0
Lactobacillus_brevis_ATCC_367_xml	EX_pi_e	Phosphate exchange	903.464	1000
Lactobacillus_brevis_ATCC_367_xml	EX_ribflv_e	Riboflavin exchange	-0.0204843	0
Lactobacillus_brevis_ATCC_367_xml	EX_adn_e	Adenosine exchange	0	87.693
Lactobacillus_brevis_ATCC_367_xml	EX_nh4_e	Ammonium exchange	667.766	1000
Lactobacillus_brevis_ATCC_367_xml	EX_airs_e	Aminoimidazole-riboside exchange	-14.1822	0
Lactobacillus_brevis_ATCC_367_xml	EX_akg_e	2-Oxoglutarate exchange	-22.5235	123.233
Lactobacillus_brevis_ATCC_367_xml	EX_mal__L_e	L-Malate exchange	-123.233	22.5235
Lactobacillus_brevis_ATCC_367_xml	EX_alaala_e	D-Alanyl-D-alanine exchange	0	1000
Lactobacillus_brevis_ATCC_367_xml	EX_asn__L_e	L-Asparagine exchange	-44.0767	-21.5532
Lactobacillus_brevis_ATCC_367_xml	EX_ala__D_e	D-Alanine exchange	-393.521	1000
Lactobacillus_brevis_ATCC_367_xml	EX_gln__L_e	L-Glutamine exchange	-70.2826	0
Lactobacillus_brevis_ATCC_367_xml	EX_gly_e	Glycine exchange	-266.459	981.403
Lactobacillus_brevis_ATCC_367_xml	EX_ser__L_e	L-Serine exchange	-676.069	663.145
Lactobacillus_brevis_ATCC_367_xml	EX_thr__L_e	L-Threonine exchange	-1000	-11.3413
Lactobacillus_brevis_ATCC_367_xml	EX_arg__L_e	L-Arginine exchange	-861.967	-765.677
Lactobacillus_brevis_ATCC_367_xml	EX_cgly_e	Cys-Gly exchange	-66.0875	-4.11991
Lactobacillus_brevis_ATCC_367_xml	EX_anhgm_e	N-Acetyl-D-glucosamine(anhydrous)N-Acetylmuramic acid exchange	0	6.05115
Lactobacillus_brevis_ATCC_367_xml	EX_fe3_e	Fe3+ exchange	-1000	0
Lactobacillus_brevis_ATCC_367_xml	EX_arbt_e	Arbutin exchange	-56.2271	0
Lactobacillus_brevis_ATCC_367_xml	EX_lys__L_e	L-Lysine exchange	-15.761	-15.3413
Lactobacillus_brevis_ATCC_367_xml	EX_orn_e	Ornithine exchange	742.571	843.968
Lactobacillus_brevis_ATCC_367_xml	EX_phe__L_e	L-Phenylalanine exchange	-8.50901	-8.28243
Lactobacillus_brevis_ATCC_367_xml	EX_k_e	Potassium exchange	-8.96499	-8.72627
Lactobacillus_brevis_ATCC_367_xml	EX_pro__L_e	L-Proline exchange	-10.1063	0
Lactobacillus_brevis_ATCC_367_xml	EX_ala_B_e	Beta-Alanine exchange	-0.026455	-0.0257506
Lactobacillus_brevis_ATCC_367_xml	EX_cellb_e	Cellobiose exchange	-28.4713	0
Lactobacillus_brevis_ATCC_367_xml	EX_but_e	Butyrate (n-C4:0) exchange	-81.5262	0
Lactobacillus_brevis_ATCC_367_xml	EX_bzalc_e	Benzyl alcohol exchange	-726.985	0
Lactobacillus_brevis_ATCC_367_xml	EX_bz_e	Benzoate exchange	0	726.985
Lactobacillus_brevis_ATCC_367_xml	EX_ca2_e	Calcium exchange	-0.23906	-0.232694
Lactobacillus_brevis_ATCC_367_xml	EX_cell6_e	Cellulose (n=6 repeating units) exchange	-8.43079	0
Lactobacillus_brevis_ATCC_367_xml	EX_chols_e	Choline sulfate exchange	-17.2608	-0.193934
Lactobacillus_brevis_ATCC_367_xml	EX_chor_e	Chorismate exchange	-10.0398	-0.00447059
Lactobacillus_brevis_ATCC_367_xml	EX_mg2_e	Magnesium exchange	-0.398433	-0.387823
Lactobacillus_brevis_ATCC_367_xml	EX_mn2_e	Mn2+ exchange	-0.0317368	-0.0308918
Lactobacillus_brevis_ATCC_367_xml	EX_cobalt2_e	Co2+ exchange	-0.00459288	-0.00447059
Lactobacillus_brevis_ATCC_367_xml	EX_zn2_e	Zinc exchange	-0.0156617	-0.0152447
Lactobacillus_brevis_ATCC_367_xml	EX_co2_e	CO2 exchange	850	1000
Lactobacillus_brevis_ATCC_367_xml	EX_crn_e	L-Carnitine exchange	0	0
Lactobacillus_brevis_ATCC_367_xml	EX_csn_e	Cytosine exchange	-15.1137	0
Lactobacillus_brevis_ATCC_367_xml	EX_cu2_e	Cu2+ exchange	0	64.2408
Lactobacillus_brevis_ATCC_367_xml	EX_cu_e	Cu+ exchange	-64.2725	-0.0316965
Lactobacillus_brevis_ATCC_367_xml	EX_o2_e	O2 exchange	-508.884	-0.104131
Lactobacillus_brevis_ATCC_367_xml	EX_cyst__L_e	L-Cystathionine exchange	-7.06087	0
Lactobacillus_brevis_ATCC_367_xml	EX_glu__L_e	L-Glutamate exchange	-160.437	42.2824
Lactobacillus_brevis_ATCC_367_xml	EX_cytd_e	Cytidine exchange	-15.1758	83.8231
Lactobacillus_brevis_ATCC_367_xml	EX_diact_e	Diacetyl exchange	0	278.692
Lactobacillus_brevis_ATCC_367_xml	EX_drib_e	Deoxyribose C5H10O4 exchange	-75.9363	0
Lactobacillus_brevis_ATCC_367_xml	EX_ser__D_e	D-Serine exchange	-672.838	666.376
Lactobacillus_brevis_ATCC_367_xml	EX_etha_e	Ethanolamine exchange	-291.204	11.4523
Lactobacillus_brevis_ATCC_367_xml	EX_fe2_e	Fe2+ exchange	-0.667025	999.651
Lactobacillus_brevis_ATCC_367_xml	EX_enter_e	Enterochelin exchange	0	0.308408
Lactobacillus_brevis_ATCC_367_xml	EX_feenter_e	Fe-enterobactin exchange	-0.308408	0
Lactobacillus_brevis_ATCC_367_xml	EX_fol_e	Folate exchange	-0.0307264	10.0055
Lactobacillus_brevis_ATCC_367_xml	EX_gal_e	D-Galactose exchange	-25.5603	0
Lactobacillus_brevis_ATCC_367_xml	EX_gthrd_e	Reduced glutathione exchange	-1000	967.181
Lactobacillus_brevis_ATCC_367_xml	EX_glcn_e	D-Gluconate exchange	-172.891	850.298
Lactobacillus_brevis_ATCC_367_xml	EX_glcn__D_e	D Gluconate C6H11O7 exchange	-53.4838	0
Lactobacillus_brevis_ATCC_367_xml	EX_glucan6_e	Beta-1,3/1,4-glucan (Barley, n=6, Glc beta1->3,4 Glc) exchange	-8.43079	0
Lactobacillus_brevis_ATCC_367_xml	EX_glucan4_e	Beta-1,3/1,4-glucan (Barley, n=4, Glc beta1->3,4 Glc) exchange	-12.2706	0
Lactobacillus_brevis_ATCC_367_xml	EX_glyc3p_e	Glycerol 3-phosphate exchange	-1000	-921.693
Lactobacillus_brevis_ATCC_367_xml	EX_glyald_e	D-Glyceraldehyde exchange	-486.883	0
Lactobacillus_brevis_ATCC_367_xml	EX_glyb_e	Glycine betaine exchange	0	0
Lactobacillus_brevis_ATCC_367_xml	EX_glyc_e	Glycerol exchange	-468.834	486.883
Lactobacillus_brevis_ATCC_367_xml	EX_gsn_e	Guanosine exchange	0	87.693
Lactobacillus_brevis_ATCC_367_xml	EX_gthox_e	Oxidized glutathione exchange	-483.59	500
Lactobacillus_brevis_ATCC_367_xml	EX_h2o2_e	Hydrogen peroxide exchange	-500	483.59
Lactobacillus_brevis_ATCC_367_xml	EX_gua_e	Guanine exchange	-38.4392	0
Lactobacillus_brevis_ATCC_367_xml	EX_h2s_e	Hydrogen sulfide exchange	0	31.5313
Lactobacillus_brevis_ATCC_367_xml	EX_3hcinnm_e	3-hydroxycinnamic acid exchange	0	0
Lactobacillus_brevis_ATCC_367_xml	EX_his__L_e	L-Histidine exchange	-4.35121	-4.23535
Lactobacillus_brevis_ATCC_367_xml	EX_4hphac_e	4-Hydroxyphenylacetate exchange	-15.484	-0.00447059
Lactobacillus_brevis_ATCC_367_xml	EX_3hpppn_e	3-(3-hydroxy-phenyl)propionate exchange	0	0
Lactobacillus_brevis_ATCC_367_xml	EX_hqn_e	Hydroquinone exchange	0	56.2271
Lactobacillus_brevis_ATCC_367_xml	EX_hxan_e	Hypoxanthine exchange	-35.3489	0
Lactobacillus_brevis_ATCC_367_xml	EX_id3acald_e	Indole 3 acetaldehyde C10H9NO exchange	-369.059	240.924
Lactobacillus_brevis_ATCC_367_xml	EX_ile__L_e	L-Isoleucine exchange	-13.3437	-12.9884
Lactobacillus_brevis_ATCC_367_xml	EX_Larab_e	Alpha L Arabinan C15H24O12 exchange	-377.503	0
Lactobacillus_brevis_ATCC_367_xml	EX_lcts_e	Lactose exchange	-18.6128	0
Lactobacillus_brevis_ATCC_367_xml	EX_lmn2_e	Laminaribiose exchange	-22.0673	0
Lactobacillus_brevis_ATCC_367_xml	EX_malthp_e	Maltoheptaose exchange	-7.64273	0
Lactobacillus_brevis_ATCC_367_xml	EX_murein5p5p_e	Two linked disacharide pentapeptide murein units (uncrosslinked, middle of chain) exchange	-1000	500
Lactobacillus_brevis_ATCC_367_xml	EX_murein5px4p_e	Two disacharide linked murein units, pentapeptide crosslinked tetrapeptide (A2pm->D-ala) (middle of chain) exchange	-807.784	1000
Lactobacillus_brevis_ATCC_367_xml	EX_murein5px3p_e	Two disacharide linked murein units, pentapeptide corsslinked tripeptide (A2pm->A2pm) (middle of chain) exchange	0	1000
Lactobacillus_brevis_ATCC_367_xml	EX_murein5p5p5p_e	Three linked disacharide pentapeptide murein units (uncrosslinked, middle of chain) exchange	-579.51	1000
Lactobacillus_brevis_ATCC_367_xml	EX_murein5px4px4p_e	Three disacharide linked murein units (pentapeptide crosslinked tetrapeptide (A2pm->D-ala) tetrapeptide corsslinked tetrapeptide (A2pm->D-ala)) (middle of chain) exchange	-807.784	581.456
Lactobacillus_brevis_ATCC_367_xml	EX_murein4px4p_e	Two disacharide linked murein units, tetrapeptide corsslinked tetrapeptide (A2pm->D-ala) (middle of chain) exchange	0	807.784
Lactobacillus_brevis_ATCC_367_xml	EX_murein4px4px4p_e	Three disacharide linked murein units (tetrapeptide crosslinked tetrapeptide (A2pm->D-ala) & tetrapeptide corsslinked tetrapeptide (A2pm->D-ala)) (middle of chain) exchange	0	807.784
Lactobacillus_brevis_ATCC_367_xml	EX_murein5p4p_e	Two linked disacharide pentapeptide and tetrapeptide murein units (uncrosslinked, middle of chain) exchange	-807.784	820.516
Lactobacillus_brevis_ATCC_367_xml	EX_murein4p4p_e	Two linked disacharide tetrapeptide murein units (uncrosslinked, middle of chain) exchange	0	807.784
Lactobacillus_brevis_ATCC_367_xml	EX_murein4p3p_e	Two linked disacharide tetrapeptide and tripeptide murein units (uncrosslinked, middle of chain) exchange	0	807.784
Lactobacillus_brevis_ATCC_367_xml	EX_murein5p3p_e	Two linked disacharide pentapeptide and tripeptide murein units (uncrosslinked, middle of chain) exchange	-807.784	0
Lactobacillus_brevis_ATCC_367_xml	EX_melib_e	Melibiose exchange	-18.6128	0
Lactobacillus_brevis_ATCC_367_xml	EX_met__L_e	L-Methionine exchange	-7.06886	0
Lactobacillus_brevis_ATCC_367_xml	EX_uaagmda_e	Undecaprenyl-diphospho-N-acetylmuramoyl-(N-acetylglucosamine)-L-ala-D-glu-meso-2,6-diaminopimeloyl-D-ala-D-ala exchange	-1000	0
Lactobacillus_brevis_ATCC_367_xml	EX_udcpdp_e	Undecaprenyl diphosphate exchange	0	1000
Lactobacillus_brevis_ATCC_367_xml	EX_mso3_e	Methanesulfonate exchange	-31.5313	0
Lactobacillus_brevis_ATCC_367_xml	EX_nmn_e	NMN exchange	-0.104626	-0.10184
Lactobacillus_brevis_ATCC_367_xml	EX_no2_e	Nitrite exchange	-333.333	385.846
Lactobacillus_brevis_ATCC_367_xml	EX_no3_e	Nitrate exchange	-652.774	0
Lactobacillus_brevis_ATCC_367_xml	EX_uri_e	Uridine exchange	-15.1693	85.3139
Lactobacillus_brevis_ATCC_367_xml	EX_orot_e	Orotate exchange	-14.9971	0
Lactobacillus_brevis_ATCC_367_xml	EX_pac_e	Phenylacetic acid exchange	-14.1373	0
Lactobacillus_brevis_ATCC_367_xml	EX_pdima_e	Phthiocerol dimycocerosate A (Mtb) exchange	0	1.94747
Lactobacillus_brevis_ATCC_367_xml	EX_pep_e	Phosphoenolpyruvate exchange	-89.1898	0
Lactobacillus_brevis_ATCC_367_xml	EX_ptrc_e	Putrescine exchange	0	0
Lactobacillus_brevis_ATCC_367_xml	EX_urate_e	Urate exchange	0	0
Lactobacillus_brevis_ATCC_367_xml	EX_trp__L_e	L-Tryptophan exchange	-243.465	366.518
Lactobacillus_brevis_ATCC_367_xml	EX_tyr__L_e	L-Tyrosine exchange	-6.3334	-6.16476
Lactobacillus_brevis_ATCC_367_xml	EX_val__L_e	L-Valine exchange	781.844	943.769
Lactobacillus_brevis_ATCC_367_xml	EX_raffin_e	Raffinose C18H32O16 exchange	-14.453	0
Lactobacillus_brevis_ATCC_367_xml	EX_spmd_e	Spermidine exchange	0	0
Lactobacillus_brevis_ATCC_367_xml	EX_urea_e	Urea exchange	0	0
Lactobacillus_brevis_ATCC_367_xml	EX_rib__D_e	D-Ribose exchange	-39.7143	0
Lactobacillus_brevis_ATCC_367_xml	EX_salcn_e	Salicin exchange	-56.2271	0
Lactobacillus_brevis_ATCC_367_xml	EX_sbt__D_e	D-Sorbitol exchange	-54.5963	0
Lactobacillus_brevis_ATCC_367_xml	EX_s_e	Sulfur exchange	0	61.9676
Lactobacillus_brevis_ATCC_367_xml	EX_thm_e	Thiamin exchange	-0.0102398	-0.00996941
Lactobacillus_brevis_ATCC_367_xml	EX_thymd_e	Thymidine exchange	-3.12172	0
Lactobacillus_brevis_ATCC_367_xml	EX_ura_e	Uracil exchange	-15.107	0
Lactobacillus_brevis_ATCC_367_xml	EX_xan_e	Xanthine exchange	-20.0442	35.3523
Lactobacillus_brevis_ATCC_367_xml	EX_xyl3_e	Xylotriose exchange	-17.692	0
Lactobacillus_brevis_ATCC_367_xml	EX_xyl__D_e	D-Xylose exchange	-66.137	0
Lactobacillus_brevis_ATCC_367_xml	EX_xylb_e	Xylobiose exchange	-24.331	0
Lactobacillus_buchneri_CD034_xml	EX_12ppd__R_e	(R)-Propane-1,2-diol exchange	0	98.6258
Lactobacillus_buchneri_CD034_xml	EX_glc__D_e	D-Glucose exchange	-116.291	0
Lactobacillus_buchneri_CD034_xml	EX_h2o_e	H2O exchange	-1000	631.263
Lactobacillus_buchneri_CD034_xml	EX_2dhglcn_e	2-Dehydro-D-gluconate exchange	-333.208	0
Lactobacillus_buchneri_CD034_xml	EX_h_e	H+ exchange	-1000	308.579
Lactobacillus_buchneri_CD034_xml	EX_2obut_e	2-Oxobutanoate exchange	0	47.2487
Lactobacillus_buchneri_CD034_xml	EX_leu__L_e	L-Leucine exchange	-13.3024	-12.6373
Lactobacillus_buchneri_CD034_xml	EX_ala__L_e	L-Alanine exchange	-142.569	1000
Lactobacillus_buchneri_CD034_xml	EX_cl_e	Chloride exchange	-0.153683	-0.145999
Lactobacillus_buchneri_CD034_xml	EX_LalaDgluMdapDala_e	L-alanine-D-glutamate-meso-2,6-diaminoheptanedioate-D-alanine exchange	0	6.66667
Lactobacillus_buchneri_CD034_xml	EX_dextrin_e	Dextrin C12H20O10 exchange	-54.3574	0
Lactobacillus_buchneri_CD034_xml	EX_arab__L_e	L-Arabinose exchange	-555.924	890.261
Lactobacillus_buchneri_CD034_xml	EX_abt__L_e	L Arabinitol C5H12O5 exchange	-397.503	550.86
Lactobacillus_buchneri_CD034_xml	EX_4abut_e	4-Aminobutanoate exchange	-393.991	0
Lactobacillus_buchneri_CD034_xml	EX_acald_e	Acetaldehyde exchange	-603.949	1.9073
Lactobacillus_buchneri_CD034_xml	EX_chol_e	Choline exchange	0.12168	20.1217
Lactobacillus_buchneri_CD034_xml	EX_pi_e	Phosphate exchange	-33.8461	674.44
Lactobacillus_buchneri_CD034_xml	EX_ribflv_e	Riboflavin exchange	-0.0131686	0
Lactobacillus_buchneri_CD034_xml	EX_nh4_e	Ammonium exchange	685.662	1000
Lactobacillus_buchneri_CD034_xml	EX_ade_e	Adenine exchange	-13.1265	29.4753
Lactobacillus_buchneri_CD034_xml	EX_akg_e	2-Oxoglutarate exchange	-380.522	329.008
Lactobacillus_buchneri_CD034_xml	EX_alaala_e	D-Alanyl-D-alanine exchange	0	680.908
Lactobacillus_buchneri_CD034_xml	EX_ala__D_e	D-Alanine exchange	-148.179	1000
Lactobacillus_buchneri_CD034_xml	EX_gln__L_e	L-Glutamine exchange	-73.4007	0
Lactobacillus_buchneri_CD034_xml	EX_gly_e	Glycine exchange	-324.935	53.642
Lactobacillus_buchneri_CD034_xml	EX_ser__L_e	L-Serine exchange	-224.037	129.432
Lactobacillus_buchneri_CD034_xml	EX_arg__L_e	L-Arginine exchange	-980.806	-866.72
Lactobacillus_buchneri_CD034_xml	EX_cgly_e	Cys-Gly exchange	-65.2625	0
Lactobacillus_buchneri_CD034_xml	EX_anhgm_e	N-Acetyl-D-glucosamine(anhydrous)N-Acetylmuramic acid exchange	0	6.66667
Lactobacillus_buchneri_CD034_xml	EX_fe3_e	Fe3+ exchange	-890.01	0
Lactobacillus_buchneri_CD034_xml	EX_lys__L_e	L-Lysine exchange	-10.1322	23.7077
Lactobacillus_buchneri_CD034_xml	EX_orn_e	Ornithine exchange	858.423	1000
Lactobacillus_buchneri_CD034_xml	EX_asp__L_e	L-Aspartate exchange	-94.2105	0
Lactobacillus_buchneri_CD034_xml	EX_k_e	Potassium exchange	-5.76328	-5.47512
Lactobacillus_buchneri_CD034_xml	EX_pro__L_e	L-Proline exchange	-6.52689	0
Lactobacillus_buchneri_CD034_xml	EX_ala_B_e	Beta-Alanine exchange	-44.404	0
Lactobacillus_buchneri_CD034_xml	EX_btd_RR_e	R R 2 3 Butanediol C4H10O2 exchange	-305.395	50
Lactobacillus_buchneri_CD034_xml	EX_but_e	Butyrate (n-C4:0) exchange	-87.2344	0
Lactobacillus_buchneri_CD034_xml	EX_bzalc_e	Benzyl alcohol exchange	-246.025	0
Lactobacillus_buchneri_CD034_xml	EX_bz_e	Benzoate exchange	0	246.025
Lactobacillus_buchneri_CD034_xml	EX_ca2_e	Calcium exchange	-0.153683	-0.145999
Lactobacillus_buchneri_CD034_xml	EX_catechol_e	Catechol exchange	-62.6776	0
Lactobacillus_buchneri_CD034_xml	EX_cell6_e	Cellulose (n=6 repeating units) exchange	-16.1367	0
Lactobacillus_buchneri_CD034_xml	EX_chols_e	Choline sulfate exchange	-20.1217	-0.12168
Lactobacillus_buchneri_CD034_xml	EX_cit_e	Citrate exchange	-60.5762	0
Lactobacillus_buchneri_CD034_xml	EX_mg2_e	Magnesium exchange	-0.256139	-0.243332
Lactobacillus_buchneri_CD034_xml	EX_mn2_e	Mn2+ exchange	-0.0204025	-0.0193824
Lactobacillus_buchneri_CD034_xml	EX_cobalt2_e	Co2+ exchange	-0.00295261	-0.00280498
Lactobacillus_buchneri_CD034_xml	EX_zn2_e	Zinc exchange	-0.0100684	-0.00956497
Lactobacillus_buchneri_CD034_xml	EX_succ_e	Succinate exchange	0	393.991
Lactobacillus_buchneri_CD034_xml	EX_co2_e	CO2 exchange	900	1000
Lactobacillus_buchneri_CD034_xml	EX_csn_e	Cytosine exchange	-9.7196	0
Lactobacillus_buchneri_CD034_xml	EX_cu2_e	Cu2+ exchange	0	90.4703
Lactobacillus_buchneri_CD034_xml	EX_cu_e	Cu+ exchange	-90.4902	-0.0198873
Lactobacillus_buchneri_CD034_xml	EX_o2_e	O2 exchange	-398.137	-0.0628525
Lactobacillus_buchneri_CD034_xml	EX_glu__L_e	L-Glutamate exchange	-352.798	359.175
Lactobacillus_buchneri_CD034_xml	EX_cytd_e	Cytidine exchange	-9.76706	0
Lactobacillus_buchneri_CD034_xml	EX_diact_e	Diacetyl exchange	0	305.395
Lactobacillus_buchneri_CD034_xml	EX_drib_e	Deoxyribose C5H10O4 exchange	-100	0
Lactobacillus_buchneri_CD034_xml	EX_ser__D_e	D-Serine exchange	-125.355	0
Lactobacillus_buchneri_CD034_xml	EX_enlipa_e	Phosphoethanolamine KDO(2)-lipid (A) exchange	0	1.6129
Lactobacillus_buchneri_CD034_xml	EX_galur_e	D-Galacturonate exchange	0	0
Lactobacillus_buchneri_CD034_xml	EX_etha_e	Ethanolamine exchange	0	11.1115
Lactobacillus_buchneri_CD034_xml	EX_fe2_e	Fe2+ exchange	-0.428807	889.603
Lactobacillus_buchneri_CD034_xml	EX_enter_e	Enterochelin exchange	0	0.428715
Lactobacillus_buchneri_CD034_xml	EX_feenter_e	Fe-enterobactin exchange	-0.428715	0
Lactobacillus_buchneri_CD034_xml	EX_g3pe_e	Sn-Glycero-3-phosphoethanolamine exchange	0	6.25028
Lactobacillus_buchneri_CD034_xml	EX_gal_e	D-Galactose exchange	-1.92308	0
Lactobacillus_buchneri_CD034_xml	EX_gthrd_e	Reduced glutathione exchange	-985.378	726.828
Lactobacillus_buchneri_CD034_xml	EX_glcn_e	D-Gluconate exchange	-53.0572	332.292
Lactobacillus_buchneri_CD034_xml	EX_glcn__D_e	D Gluconate C6H11O7 exchange	-53.0572	0
Lactobacillus_buchneri_CD034_xml	EX_glcr_e	D-Glucarate exchange	-62.6776	0
Lactobacillus_buchneri_CD034_xml	EX_glcur_e	D-Glucuronate exchange	-125.355	0
Lactobacillus_buchneri_CD034_xml	EX_glucan6_e	Beta-1,3/1,4-glucan (Barley, n=6, Glc beta1->3,4 Glc) exchange	-16.3355	0
Lactobacillus_buchneri_CD034_xml	EX_glucan4_e	Beta-1,3/1,4-glucan (Barley, n=4, Glc beta1->3,4 Glc) exchange	-23.1743	0
Lactobacillus_buchneri_CD034_xml	EX_glyc3p_e	Glycerol 3-phosphate exchange	-33.8461	0
Lactobacillus_buchneri_CD034_xml	EX_glyald_e	D-Glyceraldehyde exchange	-778.18	0
Lactobacillus_buchneri_CD034_xml	EX_glyb_e	Glycine betaine exchange	0	0
Lactobacillus_buchneri_CD034_xml	EX_glyclt_e	Glycolate exchange	0.0187653	227.317
Lactobacillus_buchneri_CD034_xml	EX_glyc_e	Glycerol exchange	-666.317	415.365
Lactobacillus_buchneri_CD034_xml	EX_gthox_e	Oxidized glutathione exchange	-363.414	492.689
Lactobacillus_buchneri_CD034_xml	EX_h2o2_e	Hydrogen peroxide exchange	-492.689	363.414
Lactobacillus_buchneri_CD034_xml	EX_gua_e	Guanine exchange	-40.9021	0
Lactobacillus_buchneri_CD034_xml	EX_h2s_e	Hydrogen sulfide exchange	-7.24505	62.6776
Lactobacillus_buchneri_CD034_xml	EX_4hphac_e	4-Hydroxyphenylacetate exchange	-27.1038	0
Lactobacillus_buchneri_CD034_xml	EX_hxan_e	Hypoxanthine exchange	-37.5135	0
Lactobacillus_buchneri_CD034_xml	EX_hxa_e	Hexanoate (n-C6:0) exchange	0	174.469
Lactobacillus_buchneri_CD034_xml	EX_ile__L_e	L-Isoleucine exchange	-8.57818	-8.14927
Lactobacillus_buchneri_CD034_xml	EX_inost_e	Myo-Inositol exchange	0	97.2726
Lactobacillus_buchneri_CD034_xml	EX_Larab_e	Alpha L Arabinan C15H24O12 exchange	-297.243	0
Lactobacillus_buchneri_CD034_xml	EX_lcts_e	Lactose exchange	-1.92308	0
Lactobacillus_buchneri_CD034_xml	EX_lmn2_e	Laminaribiose exchange	-38.7635	0
Lactobacillus_buchneri_CD034_xml	EX_malthp_e	Maltoheptaose exchange	-15.2802	0
Lactobacillus_buchneri_CD034_xml	EX_man6p_e	D-Mannose 6-phosphate exchange	-32.8134	0
Lactobacillus_buchneri_CD034_xml	EX_murein5p5p_e	Two linked disacharide pentapeptide murein units (uncrosslinked, middle of chain) exchange	-680.908	500
Lactobacillus_buchneri_CD034_xml	EX_murein5px4p_e	Two disacharide linked murein units, pentapeptide crosslinked tetrapeptide (A2pm->D-ala) (middle of chain) exchange	-544.726	680.908
Lactobacillus_buchneri_CD034_xml	EX_murein5px3p_e	Two disacharide linked murein units, pentapeptide corsslinked tripeptide (A2pm->A2pm) (middle of chain) exchange	0	680.908
Lactobacillus_buchneri_CD034_xml	EX_murein5p5p5p_e	Three linked disacharide pentapeptide murein units (uncrosslinked, middle of chain) exchange	-521.295	680.908
Lactobacillus_buchneri_CD034_xml	EX_murein5px4px4p_e	Three disacharide linked murein units (pentapeptide crosslinked tetrapeptide (A2pm->D-ala) tetrapeptide corsslinked tetrapeptide (A2pm->D-ala)) (middle of chain) exchange	-544.726	521.295
Lactobacillus_buchneri_CD034_xml	EX_murein4px4p_e	Two disacharide linked murein units, tetrapeptide corsslinked tetrapeptide (A2pm->D-ala) (middle of chain) exchange	0	544.726
Lactobacillus_buchneri_CD034_xml	EX_murein4px4px4p_e	Three disacharide linked murein units (tetrapeptide crosslinked tetrapeptide (A2pm->D-ala) & tetrapeptide corsslinked tetrapeptide (A2pm->D-ala)) (middle of chain) exchange	0	544.726
Lactobacillus_buchneri_CD034_xml	EX_murein5p4p_e	Two linked disacharide pentapeptide and tetrapeptide murein units (uncrosslinked, middle of chain) exchange	-544.726	544.726
Lactobacillus_buchneri_CD034_xml	EX_murein4p4p_e	Two linked disacharide tetrapeptide murein units (uncrosslinked, middle of chain) exchange	0	544.726
Lactobacillus_buchneri_CD034_xml	EX_murein4p3p_e	Two linked disacharide tetrapeptide and tripeptide murein units (uncrosslinked, middle of chain) exchange	0	544.726
Lactobacillus_buchneri_CD034_xml	EX_murein5p3p_e	Two linked disacharide pentapeptide and tripeptide murein units (uncrosslinked, middle of chain) exchange	-544.726	0
Lactobacillus_buchneri_CD034_xml	EX_melib_e	Melibiose exchange	-1.92308	0
Lactobacillus_buchneri_CD034_xml	EX_met__L_e	L-Methionine exchange	-5.30753	0
Lactobacillus_buchneri_CD034_xml	EX_metox_e	L Methionine S oxide C5H11NO3S exchange	-5.30753	0
Lactobacillus_buchneri_CD034_xml	EX_metox__R_e	L methionine R oxide C5H11NO3S exchange	-5.30753	0
Lactobacillus_buchneri_CD034_xml	EX_uaagmda_e	Undecaprenyl-diphospho-N-acetylmuramoyl-(N-acetylglucosamine)-L-ala-D-glu-meso-2,6-diaminopimeloyl-D-ala-D-ala exchange	-1000	0
Lactobacillus_buchneri_CD034_xml	EX_udcpdp_e	Undecaprenyl diphosphate exchange	-674.44	1000
Lactobacillus_buchneri_CD034_xml	EX_mso3_e	Methanesulfonate exchange	-50	0
Lactobacillus_buchneri_CD034_xml	EX_nmn_e	NMN exchange	-0.0672604	-0.0638974
Lactobacillus_buchneri_CD034_xml	EX_ump_e	UMP exchange	-9.76706	0
Lactobacillus_buchneri_CD034_xml	EX_uri_e	Uridine exchange	-9.76706	0
Lactobacillus_buchneri_CD034_xml	EX_udcpo5_e	Undecaprenyl diphosphate galactose-rhamnose-mannose-abequose-acetyl exchange	0	1.92308
Lactobacillus_buchneri_CD034_xml	EX_pnto__R_e	(R)-Pantothenate exchange	-0.017007	44.3878
Lactobacillus_buchneri_CD034_xml	EX_ptrc_e	Putrescine exchange	0	0
Lactobacillus_buchneri_CD034_xml	EX_pydxn_e	Pyridoxine exchange	-0.00658431	-0.0062551
Lactobacillus_buchneri_CD034_xml	EX_urate_e	Urate exchange	0	0
Lactobacillus_buchneri_CD034_xml	EX_val__L_e	L-Valine exchange	-56.2736	9.3533
Lactobacillus_buchneri_CD034_xml	EX_raffin_e	Raffinose C18H32O16 exchange	-1.92308	0
Lactobacillus_buchneri_CD034_xml	EX_spmd_e	Spermidine exchange	0	0
Lactobacillus_buchneri_CD034_xml	EX_urea_e	Urea exchange	-100	0
Lactobacillus_buchneri_CD034_xml	EX_salchs4fe_e	Salmochelin-S4-Fe-III exchange	-0.428715	0
Lactobacillus_buchneri_CD034_xml	EX_salchs4_e	Salmochelin-S4 exchange	0	0.428715
Lactobacillus_buchneri_CD034_xml	EX_sbt__D_e	D-Sorbitol exchange	-100.584	0
Lactobacillus_buchneri_CD034_xml	EX_sucr_e	Sucrose exchange	-55.7942	0
Lactobacillus_buchneri_CD034_xml	EX_tag__D_e	D-Tagatose exchange	-554.543	-19.0141
Lactobacillus_buchneri_CD034_xml	EX_thm_e	Thiamin exchange	-0.00658431	0
Lactobacillus_buchneri_CD034_xml	EX_thymd_e	Thymidine exchange	-0.775532	0
Lactobacillus_buchneri_CD034_xml	EX_tre_e	Trehalose exchange	-56.1369	0
Lactobacillus_buchneri_CD034_xml	EX_udcpp_e	Undecaprenyl phosphate exchange	0	674.44
Lactobacillus_buchneri_CD034_xml	EX_ura_e	Uracil exchange	-9.7196	0
Lactobacillus_buchneri_CD034_xml	EX_xan_e	Xanthine exchange	-25.2321	0
Lactobacillus_buchneri_CD034_xml	EX_xyl3_e	Xylotriose exchange	-24.9451	0
Lactobacillus_buchneri_CD034_xml	EX_xyl__D_e	D-Xylose exchange	-97.094	0
Lactobacillus_buchneri_CD034_xml	EX_xylb_e	Xylobiose exchange	-34.2995	0
Lactobacillus_crispatus_ST1_xml	EX_12ppd__S_e	(S)-Propane-1,2-diol exchange	0	100
Lactobacillus_crispatus_ST1_xml	EX_glc__D_e	D-Glucose exchange	-574.648	1000
Lactobacillus_crispatus_ST1_xml	EX_h2o_e	H2O exchange	-1000	1000
Lactobacillus_crispatus_ST1_xml	EX_23camp_e	2',3'-Cyclic AMP exchange	-80.6245	0
Lactobacillus_crispatus_ST1_xml	EX_23ccmp_e	2',3'-Cyclic CMP exchange	-73.743	0
Lactobacillus_crispatus_ST1_xml	EX_23cgmp_e	2',3'-Cyclic GMP exchange	-80.6245	0
Lactobacillus_crispatus_ST1_xml	EX_23cump_e	2',3'-Cyclic UMP exchange	-80.6245	0
Lactobacillus_crispatus_ST1_xml	EX_26dap__M_e	Meso-2,6-Diaminoheptanedioate exchange	-103.042	0
Lactobacillus_crispatus_ST1_xml	EX_h_e	H+ exchange	612.26	1000
Lactobacillus_crispatus_ST1_xml	EX_2hxmp_e	2 Hydroxymethyl phenol C7H8O2 exchange	0	400.071
Lactobacillus_crispatus_ST1_xml	EX_2pglyc_e	2-Phosphoglycolate exchange	-66.6667	0
Lactobacillus_crispatus_ST1_xml	EX_34dhbz_e	3,4-Dihydroxybenzoate exchange	-149.537	0
Lactobacillus_crispatus_ST1_xml	EX_leu__L_e	L-Leucine exchange	-14.4243	-13.7031
Lactobacillus_crispatus_ST1_xml	EX_3amp_e	3'-AMP exchange	-20.9976	0
Lactobacillus_crispatus_ST1_xml	EX_LalaDgluMdap_e	L-alanine-D-glutamate-meso-2,6-diaminoheptanedioate exchange	0	4.16667
Lactobacillus_crispatus_ST1_xml	EX_4abz_e	4-Aminobenzoate exchange	-13.3333	0
Lactobacillus_crispatus_ST1_xml	EX_ala__L_e	L-Alanine exchange	-299.225	0
Lactobacillus_crispatus_ST1_xml	EX_4hthr_e	4-Hydroxy-L-threonine exchange	-0.00713963	0
Lactobacillus_crispatus_ST1_xml	EX_cl_e	Chloride exchange	-0.166645	-0.158313
Lactobacillus_crispatus_ST1_xml	EX_LalaDgluMdapDala_e	L-alanine-D-glutamate-meso-2,6-diaminoheptanedioate-D-alanine exchange	0	4.16667
Lactobacillus_crispatus_ST1_xml	EX_dextrin_e	Dextrin C12H20O10 exchange	-286.516	0
Lactobacillus_crispatus_ST1_xml	EX_arab__L_e	L-Arabinose exchange	-590.715	359.228
Lactobacillus_crispatus_ST1_xml	EX_abt__L_e	L Arabinitol C5H12O5 exchange	-359.228	590.715
Lactobacillus_crispatus_ST1_xml	EX_4abut_e	4-Aminobutanoate exchange	0	0
Lactobacillus_crispatus_ST1_xml	EX_acald_e	Acetaldehyde exchange	-1000	-132.726
Lactobacillus_crispatus_ST1_xml	EX_ac_e	Acetate exchange	900	1000
Lactobacillus_crispatus_ST1_xml	EX_chol_e	Choline exchange	0	20.1056
Lactobacillus_crispatus_ST1_xml	EX_acmum_e	N-Acetylmuramate exchange	-22.7498	0
Lactobacillus_crispatus_ST1_xml	EX_pi_e	Phosphate exchange	-100	0
Lactobacillus_crispatus_ST1_xml	EX_ribflv_e	Riboflavin exchange	-0.0142793	0
Lactobacillus_crispatus_ST1_xml	EX_adn_e	Adenosine exchange	0	80.6245
Lactobacillus_crispatus_ST1_xml	EX_nh4_e	Ammonium exchange	-38.9748	657.82
Lactobacillus_crispatus_ST1_xml	EX_airs_e	Aminoimidazole-riboside exchange	-23.7451	0
Lactobacillus_crispatus_ST1_xml	EX_akg_e	2-Oxoglutarate exchange	-106.214	127.678
Lactobacillus_crispatus_ST1_xml	EX_mal__L_e	L-Malate exchange	-127.678	106.214
Lactobacillus_crispatus_ST1_xml	EX_alaala_e	D-Alanyl-D-alanine exchange	0	637.356
Lactobacillus_crispatus_ST1_xml	EX_ala__D_e	D-Alanine exchange	-181.326	1000
Lactobacillus_crispatus_ST1_xml	EX_gln__L_e	L-Glutamine exchange	-108.011	0
Lactobacillus_crispatus_ST1_xml	EX_gly_e	Glycine exchange	-31.976	84.1829
Lactobacillus_crispatus_ST1_xml	EX_ser__L_e	L-Serine exchange	-433.286	422.712
Lactobacillus_crispatus_ST1_xml	EX_arg__L_e	L-Arginine exchange	-400.456	-8.99665
Lactobacillus_crispatus_ST1_xml	EX_alltn_e	Allantoin exchange	0	210.873
Lactobacillus_crispatus_ST1_xml	EX_cgly_e	Cys-Gly exchange	-102.803	0
Lactobacillus_crispatus_ST1_xml	EX_malt_e	Maltose exchange	-285.15	846.585
Lactobacillus_crispatus_ST1_xml	EX_amylose300_e	Amylose (n=300 repeat units, alpha-1,4-glc) exchange	-8.46585	0
Lactobacillus_crispatus_ST1_xml	EX_anhgm_e	N-Acetyl-D-glucosamine(anhydrous)N-Acetylmuramic acid exchange	0	8.33333
Lactobacillus_crispatus_ST1_xml	EX_arab__D_e	D Arabinose C5H10O5 exchange	0	320.399
Lactobacillus_crispatus_ST1_xml	EX_arbt_e	Arbutin exchange	-400.071	0
Lactobacillus_crispatus_ST1_xml	EX_lys__L_e	L-Lysine exchange	-10.9867	89.5626
Lactobacillus_crispatus_ST1_xml	EX_orn_e	Ornithine exchange	-634.5	0
Lactobacillus_crispatus_ST1_xml	EX_asp__L_e	L-Aspartate exchange	-86.9031	-22.3796
Lactobacillus_crispatus_ST1_xml	EX_phe__L_e	L-Phenylalanine exchange	-5.9315	-5.63492
Lactobacillus_crispatus_ST1_xml	EX_k_e	Potassium exchange	-6.24935	-5.93689
Lactobacillus_crispatus_ST1_xml	EX_pro__L_e	L-Proline exchange	-7.07736	-6.72349
Lactobacillus_crispatus_ST1_xml	EX_ala_B_e	Beta-Alanine exchange	-459.537	0
Lactobacillus_crispatus_ST1_xml	EX_cellb_e	Cellobiose exchange	-735.074	0
Lactobacillus_crispatus_ST1_xml	EX_meoh_e	Methanol exchange	0	685.771
Lactobacillus_crispatus_ST1_xml	EX_madg_e	Alpha Methyl D glucoside C7H14O6 exchange	-685.771	0
Lactobacillus_crispatus_ST1_xml	EX_mbdg_e	Beta Methylglucoside C7H14O6 exchange	-685.771	0
Lactobacillus_crispatus_ST1_xml	EX_buts_e	Butanesulfonate C4H9O3S exchange	-50	0
Lactobacillus_crispatus_ST1_xml	EX_bz_e	Benzoate exchange	-0.00320163	-0.00304155
Lactobacillus_crispatus_ST1_xml	EX_ca2_e	Calcium exchange	-0.166645	-0.158313
Lactobacillus_crispatus_ST1_xml	EX_cell6_e	Cellulose (n=6 repeating units) exchange	-82.3922	0
Lactobacillus_crispatus_ST1_xml	EX_chols_e	Choline sulfate exchange	-20.1056	0
Lactobacillus_crispatus_ST1_xml	EX_cit_e	Citrate exchange	-100	0
Lactobacillus_crispatus_ST1_xml	EX_citr__L_e	L-Citrulline exchange	0	391.459
Lactobacillus_crispatus_ST1_xml	EX_mg2_e	Magnesium exchange	-0.277741	-0.263854
Lactobacillus_crispatus_ST1_xml	EX_mn2_e	Mn2+ exchange	-0.0221232	-0.0210171
Lactobacillus_crispatus_ST1_xml	EX_cobalt2_e	Co2+ exchange	-0.00320163	-0.00304155
Lactobacillus_crispatus_ST1_xml	EX_zn2_e	Zinc exchange	-0.0109176	-0.0103717
Lactobacillus_crispatus_ST1_xml	EX_succ_e	Succinate exchange	-0.00320163	162.354
Lactobacillus_crispatus_ST1_xml	EX_co2_e	CO2 exchange	234.124	1000
Lactobacillus_crispatus_ST1_xml	EX_cu2_e	Cu2+ exchange	0	100
Lactobacillus_crispatus_ST1_xml	EX_cu_e	Cu+ exchange	-100.022	-0.0215646
Lactobacillus_crispatus_ST1_xml	EX_o2_e	O2 exchange	-879.982	-45.2674
Lactobacillus_crispatus_ST1_xml	EX_glu__L_e	L-Glutamate exchange	-179.341	95.1749
Lactobacillus_crispatus_ST1_xml	EX_dha_e	Dihydroxyacetone exchange	-958.957	0
Lactobacillus_crispatus_ST1_xml	EX_lac__D_e	D-Lactate exchange	-178.755	1000
Lactobacillus_crispatus_ST1_xml	EX_drib_e	Deoxyribose C5H10O4 exchange	-100	0
Lactobacillus_crispatus_ST1_xml	EX_ser__D_e	D-Serine exchange	-429.701	424.904
Lactobacillus_crispatus_ST1_xml	EX_dtmp_e	DTMP exchange	-0.837738	63.6818
Lactobacillus_crispatus_ST1_xml	EX_etha_e	Ethanolamine exchange	0	12.5
Lactobacillus_crispatus_ST1_xml	EX_fe2_e	Fe2+ exchange	-0.464972	-0.237484
Lactobacillus_crispatus_ST1_xml	EX_enter_e	Enterochelin exchange	0	0.214966
Lactobacillus_crispatus_ST1_xml	EX_feenter_e	Fe-enterobactin exchange	-0.214966	0
Lactobacillus_crispatus_ST1_xml	EX_fol_e	Folate exchange	-0.0214189	13.313
Lactobacillus_crispatus_ST1_xml	EX_fru_e	D-Fructose exchange	-800.427	50
Lactobacillus_crispatus_ST1_xml	EX_gal_e	D-Galactose exchange	-50	241.006
Lactobacillus_crispatus_ST1_xml	EX_galt_e	Galactitol exchange	-506.391	0
Lactobacillus_crispatus_ST1_xml	EX_glcn__D_e	D Gluconate C6H11O7 exchange	-683.325	0
Lactobacillus_crispatus_ST1_xml	EX_glyc3p_e	Glycerol 3-phosphate exchange	-100	0
Lactobacillus_crispatus_ST1_xml	EX_glyald_e	D-Glyceraldehyde exchange	-736.578	736.578
Lactobacillus_crispatus_ST1_xml	EX_glycogen1500_e	Glycogen (n=1500 repeat units) (glc alpha 1,4/6 glc) exchange	-1.50753	0
Lactobacillus_crispatus_ST1_xml	EX_glyc_e	Glycerol exchange	-612.229	545.28
Lactobacillus_crispatus_ST1_xml	EX_gsn_e	Guanosine exchange	0	80.6245
Lactobacillus_crispatus_ST1_xml	EX_gua_e	Guanine exchange	-25.2541	0
Lactobacillus_crispatus_ST1_xml	EX_h2s_e	Hydrogen sulfide exchange	-87.8238	99.8681
Lactobacillus_crispatus_ST1_xml	EX_his__L_e	L-Histidine exchange	-3.03316	-2.8815
Lactobacillus_crispatus_ST1_xml	EX_4hphac_e	4-Hydroxyphenylacetate exchange	0	0
Lactobacillus_crispatus_ST1_xml	EX_hqn_e	Hydroquinone exchange	0	400.071
Lactobacillus_crispatus_ST1_xml	EX_hxan_e	Hypoxanthine exchange	-21.2456	0
Lactobacillus_crispatus_ST1_xml	EX_id3acald_e	Indole 3 acetaldehyde C10H9NO exchange	-219.2	351.201
Lactobacillus_crispatus_ST1_xml	EX_ile__L_e	L-Isoleucine exchange	-9.30166	-8.83657
Lactobacillus_crispatus_ST1_xml	EX_lcts_e	Lactose exchange	-241.006	0
Lactobacillus_crispatus_ST1_xml	EX_malthp_e	Maltoheptaose exchange	-78.6621	0
Lactobacillus_crispatus_ST1_xml	EX_man1p_e	D-Mannose 1-phosphate exchange	-69.2883	112.593
Lactobacillus_crispatus_ST1_xml	EX_murein5p5p_e	Two linked disacharide pentapeptide murein units (uncrosslinked, middle of chain) exchange	-637.356	123.044
Lactobacillus_crispatus_ST1_xml	EX_murein5px4p_e	Two disacharide linked murein units, pentapeptide crosslinked tetrapeptide (A2pm->D-ala) (middle of chain) exchange	0	637.356
Lactobacillus_crispatus_ST1_xml	EX_murein5px3p_e	Two disacharide linked murein units, pentapeptide corsslinked tripeptide (A2pm->A2pm) (middle of chain) exchange	0	637.356
Lactobacillus_crispatus_ST1_xml	EX_murein5p5p5p_e	Three linked disacharide pentapeptide murein units (uncrosslinked, middle of chain) exchange	-506.438	207.225
Lactobacillus_crispatus_ST1_xml	EX_murein5px4px4p_e	Three disacharide linked murein units (pentapeptide crosslinked tetrapeptide (A2pm->D-ala) tetrapeptide corsslinked tetrapeptide (A2pm->D-ala)) (middle of chain) exchange	0	506.438
Lactobacillus_crispatus_ST1_xml	EX_melib_e	Melibiose exchange	-50	0
Lactobacillus_crispatus_ST1_xml	EX_met__L_e	L-Methionine exchange	-4.92439	-4.67817
Lactobacillus_crispatus_ST1_xml	EX_mmet_e	S-Methyl-L-methionine exchange	-0.00320163	-0.00304155
Lactobacillus_crispatus_ST1_xml	EX_mnl_e	D-Mannitol exchange	-512.985	0
Lactobacillus_crispatus_ST1_xml	EX_uaagmda_e	Undecaprenyl-diphospho-N-acetylmuramoyl-(N-acetylglucosamine)-L-ala-D-glu-meso-2,6-diaminopimeloyl-D-ala-D-ala exchange	-246.087	0
Lactobacillus_crispatus_ST1_xml	EX_udcpdp_e	Undecaprenyl diphosphate exchange	0	246.087
Lactobacillus_crispatus_ST1_xml	EX_nac_e	Nicotinate exchange	-0.0729331	-0.0692864
Lactobacillus_crispatus_ST1_xml	EX_no2_e	Nitrite exchange	-333.333	0
Lactobacillus_crispatus_ST1_xml	EX_ump_e	UMP exchange	-90.5487	0
Lactobacillus_crispatus_ST1_xml	EX_uri_e	Uridine exchange	0	90.5487
Lactobacillus_crispatus_ST1_xml	EX_udcpo5_e	Undecaprenyl diphosphate galactose-rhamnose-mannose-abequose-acetyl exchange	0	2.5
Lactobacillus_crispatus_ST1_xml	EX_pnto__R_e	(R)-Pantothenate exchange	-0.0184414	-0.0175193
Lactobacillus_crispatus_ST1_xml	EX_ptrc_e	Putrescine exchange	0	634.5
Lactobacillus_crispatus_ST1_xml	EX_pyr_e	Pyruvate exchange	-633.232	914.723
Lactobacillus_crispatus_ST1_xml	EX_urate_e	Urate exchange	-210.873	0
Lactobacillus_crispatus_ST1_xml	EX_trp__L_e	L-Tryptophan exchange	-352.93	217.471
Lactobacillus_crispatus_ST1_xml	EX_tyr__L_e	L-Tyrosine exchange	-4.42191	-4.19417
Lactobacillus_crispatus_ST1_xml	EX_val__L_e	L-Valine exchange	-13.5481	-12.8707
Lactobacillus_crispatus_ST1_xml	EX_raffin_e	Raffinose C18H32O16 exchange	-50	0
Lactobacillus_crispatus_ST1_xml	EX_rbt_e	Ribitol exchange	-320.399	0
Lactobacillus_crispatus_ST1_xml	EX_spmd_e	Spermidine exchange	0	0
Lactobacillus_crispatus_ST1_xml	EX_salcn_e	Salicin exchange	-400.071	0
Lactobacillus_crispatus_ST1_xml	EX_s_e	Sulfur exchange	0	87.2786
Lactobacillus_crispatus_ST1_xml	EX_sucr_e	Sucrose exchange	-293.559	0
Lactobacillus_crispatus_ST1_xml	EX_thm_e	Thiamin exchange	-0.00713963	0
Lactobacillus_crispatus_ST1_xml	EX_tmp_e	Tmp exchange	-37.5491	0
Lactobacillus_crispatus_ST1_xml	EX_ura_e	Uracil exchange	-53.1318	0
Lactobacillus_crispatus_ST1_xml	EX_xan_e	Xanthine exchange	-19.9374	0
Lactobacillus_jensenii_SNUV360_xml	EX_12ppd__S_e	(S)-Propane-1,2-diol exchange	0	69.4697
Lactobacillus_jensenii_SNUV360_xml	EX_glc__D_e	D-Glucose exchange	-535.151	807.198
Lactobacillus_jensenii_SNUV360_xml	EX_h2o_e	H2O exchange	-1000	-36.2901
Lactobacillus_jensenii_SNUV360_xml	EX_23camp_e	2',3'-Cyclic AMP exchange	-145.594	0
Lactobacillus_jensenii_SNUV360_xml	EX_23ccmp_e	2',3'-Cyclic CMP exchange	-145.594	0
Lactobacillus_jensenii_SNUV360_xml	EX_23cgmp_e	2',3'-Cyclic GMP exchange	-145.594	0
Lactobacillus_jensenii_SNUV360_xml	EX_23cump_e	2',3'-Cyclic UMP exchange	-145.594	0
Lactobacillus_jensenii_SNUV360_xml	EX_26dap__M_e	Meso-2,6-Diaminoheptanedioate exchange	-8.52259	-2.27259
Lactobacillus_jensenii_SNUV360_xml	EX_h_e	H+ exchange	-316.799	540.447
Lactobacillus_jensenii_SNUV360_xml	EX_2hxmp_e	2 Hydroxymethyl phenol C7H8O2 exchange	0	224.222
Lactobacillus_jensenii_SNUV360_xml	EX_2obut_e	2-Oxobutanoate exchange	0	30
Lactobacillus_jensenii_SNUV360_xml	EX_leu__L_e	L-Leucine exchange	-10.7776	-10.2387
Lactobacillus_jensenii_SNUV360_xml	EX_3oxoadp_e	3-Oxoadipate exchange	-127.84	0
Lactobacillus_jensenii_SNUV360_xml	EX_ala__L_e	L-Alanine exchange	-222.409	0
Lactobacillus_jensenii_SNUV360_xml	EX_cl_e	Chloride exchange	-0.124514	-0.118288
Lactobacillus_jensenii_SNUV360_xml	EX_LalaDgluMdapDala_e	L-alanine-D-glutamate-meso-2,6-diaminoheptanedioate-D-alanine exchange	0	6.25
Lactobacillus_jensenii_SNUV360_xml	EX_6pgc_e	6-Phospho-D-gluconate exchange	-32.6264	0
Lactobacillus_jensenii_SNUV360_xml	EX_dextrin_e	Dextrin C12H20O10 exchange	-257.074	0
Lactobacillus_jensenii_SNUV360_xml	EX_arab__L_e	L-Arabinose exchange	-672.665	263.28
Lactobacillus_jensenii_SNUV360_xml	EX_abt__L_e	L Arabinitol C5H12O5 exchange	-263.28	672.665
Lactobacillus_jensenii_SNUV360_xml	EX_acald_e	Acetaldehyde exchange	0	412.588
Lactobacillus_jensenii_SNUV360_xml	EX_pi_e	Phosphate exchange	-37.0923	333.223
Lactobacillus_jensenii_SNUV360_xml	EX_ribflv_e	Riboflavin exchange	-0.0106692	0
Lactobacillus_jensenii_SNUV360_xml	EX_adn_e	Adenosine exchange	0	145.594
Lactobacillus_jensenii_SNUV360_xml	EX_nh4_e	Ammonium exchange	850	1000
Lactobacillus_jensenii_SNUV360_xml	EX_airs_e	Aminoimidazole-riboside exchange	-15.8816	0
Lactobacillus_jensenii_SNUV360_xml	EX_akg_e	2-Oxoglutarate exchange	-47.2923	48.364
Lactobacillus_jensenii_SNUV360_xml	EX_mal__L_e	L-Malate exchange	-48.364	47.2923
Lactobacillus_jensenii_SNUV360_xml	EX_alaala_e	D-Alanyl-D-alanine exchange	0	504.499
Lactobacillus_jensenii_SNUV360_xml	EX_cys__L_e	L-Cysteine exchange	-50.6937	0
Lactobacillus_jensenii_SNUV360_xml	EX_ala__D_e	D-Alanine exchange	-188.182	806.289
Lactobacillus_jensenii_SNUV360_xml	EX_gln__L_e	L-Glutamine exchange	-55.5055	0
Lactobacillus_jensenii_SNUV360_xml	EX_gly_e	Glycine exchange	-156.641	401.351
Lactobacillus_jensenii_SNUV360_xml	EX_ser__L_e	L-Serine exchange	-341.841	334.496
Lactobacillus_jensenii_SNUV360_xml	EX_thr__L_e	L-Threonine exchange	-418.353	-5.76527
Lactobacillus_jensenii_SNUV360_xml	EX_arg__L_e	L-Arginine exchange	-521.635	-436.766
Lactobacillus_jensenii_SNUV360_xml	EX_malt_e	Maltose exchange	-259.725	0
Lactobacillus_jensenii_SNUV360_xml	EX_anhgm_e	N-Acetyl-D-glucosamine(anhydrous)N-Acetylmuramic acid exchange	-25.7575	6.25
Lactobacillus_jensenii_SNUV360_xml	EX_arbt_e	Arbutin exchange	-224.222	0
Lactobacillus_jensenii_SNUV360_xml	EX_lys__L_e	L-Lysine exchange	-8.2091	-7.79865
Lactobacillus_jensenii_SNUV360_xml	EX_orn_e	Ornithine exchange	164.509	509.889
Lactobacillus_jensenii_SNUV360_xml	EX_phe__L_e	L-Phenylalanine exchange	-7.73575	-7.34413
Lactobacillus_jensenii_SNUV360_xml	EX_k_e	Potassium exchange	-4.66941	-4.43594
Lactobacillus_jensenii_SNUV360_xml	EX_ala_B_e	Beta-Alanine exchange	-110.311	0
Lactobacillus_jensenii_SNUV360_xml	EX_cellb_e	Cellobiose exchange	-521.79	0
Lactobacillus_jensenii_SNUV360_xml	EX_meoh_e	Methanol exchange	0	503.599
Lactobacillus_jensenii_SNUV360_xml	EX_madg_e	Alpha Methyl D glucoside C7H14O6 exchange	-503.599	0
Lactobacillus_jensenii_SNUV360_xml	EX_mbdg_e	Beta Methylglucoside C7H14O6 exchange	-503.599	0
Lactobacillus_jensenii_SNUV360_xml	EX_but_e	Butyrate (n-C4:0) exchange	-0.0803139	0
Lactobacillus_jensenii_SNUV360_xml	EX_bz_e	Benzoate exchange	-0.0023922	-0.00227259
Lactobacillus_jensenii_SNUV360_xml	EX_ca2_e	Calcium exchange	-0.124514	-0.118288
Lactobacillus_jensenii_SNUV360_xml	EX_cell6_e	Cellulose (n=6 repeating units) exchange	-48.4672	0
Lactobacillus_jensenii_SNUV360_xml	EX_chor_e	Chorismate exchange	-2.42336	0
Lactobacillus_jensenii_SNUV360_xml	EX_cit_e	Citrate exchange	-58.2654	-0.0157036
Lactobacillus_jensenii_SNUV360_xml	EX_mg2_e	Magnesium exchange	-0.207523	-0.197147
Lactobacillus_jensenii_SNUV360_xml	EX_mn2_e	Mn2+ exchange	-0.0165301	-0.0157036
Lactobacillus_jensenii_SNUV360_xml	EX_cobalt2_e	Co2+ exchange	-0.0023922	-0.00227259
Lactobacillus_jensenii_SNUV360_xml	EX_zn2_e	Zinc exchange	-0.00815741	-0.00774954
Lactobacillus_jensenii_SNUV360_xml	EX_succ_e	Succinate exchange	-0.0023922	132.938
Lactobacillus_jensenii_SNUV360_xml	EX_co2_e	CO2 exchange	477.363	817.454
Lactobacillus_jensenii_SNUV360_xml	EX_coa_e	Coenzyme A exchange	-0.0137791	8.97028
Lactobacillus_jensenii_SNUV360_xml	EX_csn_e	Cytosine exchange	-7.89009	0
Lactobacillus_jensenii_SNUV360_xml	EX_cu2_e	Cu2+ exchange	0	61.2968
Lactobacillus_jensenii_SNUV360_xml	EX_cu_e	Cu+ exchange	-61.3129	-0.0161127
Lactobacillus_jensenii_SNUV360_xml	EX_o2_e	O2 exchange	-306.842	-3.45001
Lactobacillus_jensenii_SNUV360_xml	EX_glu__L_e	L-Glutamate exchange	-62.5977	51.7671
Lactobacillus_jensenii_SNUV360_xml	EX_cytd_e	Cytidine exchange	0	145.594
Lactobacillus_jensenii_SNUV360_xml	EX_dha_e	Dihydroxyacetone exchange	-1000	0
Lactobacillus_jensenii_SNUV360_xml	EX_lac__D_e	D-Lactate exchange	-283.374	1000
Lactobacillus_jensenii_SNUV360_xml	EX_drib_e	Deoxyribose C5H10O4 exchange	-74.4318	0
Lactobacillus_jensenii_SNUV360_xml	EX_ser__D_e	D-Serine exchange	-340.005	336.332
Lactobacillus_jensenii_SNUV360_xml	EX_fald_e	Formaldehyde exchange	-56.3096	0
Lactobacillus_jensenii_SNUV360_xml	EX_fe2_e	Fe2+ exchange	-0.347419	0
Lactobacillus_jensenii_SNUV360_xml	EX_enter_e	Enterochelin exchange	0	0.346802
Lactobacillus_jensenii_SNUV360_xml	EX_feenter_e	Fe-enterobactin exchange	-0.346802	0
Lactobacillus_jensenii_SNUV360_xml	EX_fol_e	Folate exchange	-0.0160038	-0.0152036
Lactobacillus_jensenii_SNUV360_xml	EX_fru_e	D-Fructose exchange	-836.335	0
Lactobacillus_jensenii_SNUV360_xml	EX_g3pe_e	Sn-Glycero-3-phosphoethanolamine exchange	-129.081	0
Lactobacillus_jensenii_SNUV360_xml	EX_gal_e	D-Galactose exchange	-37.5	0
Lactobacillus_jensenii_SNUV360_xml	EX_gam_e	D-Glucosamine exchange	-154.545	0
Lactobacillus_jensenii_SNUV360_xml	EX_gthrd_e	Reduced glutathione exchange	-77.739	0
Lactobacillus_jensenii_SNUV360_xml	EX_glyc3p_e	Glycerol 3-phosphate exchange	-211.224	0
Lactobacillus_jensenii_SNUV360_xml	EX_glyald_e	D-Glyceraldehyde exchange	-672.665	672.665
Lactobacillus_jensenii_SNUV360_xml	EX_glyclt_e	Glycolate exchange	-162.483	0.00533444
Lactobacillus_jensenii_SNUV360_xml	EX_glyc_e	Glycerol exchange	-460.961	74.4318
Lactobacillus_jensenii_SNUV360_xml	EX_gsn_e	Guanosine exchange	0	145.594
Lactobacillus_jensenii_SNUV360_xml	EX_gua_e	Guanine exchange	-18.6629	0
Lactobacillus_jensenii_SNUV360_xml	EX_h2s_e	Hydrogen sulfide exchange	-22.8013	75.6578
Lactobacillus_jensenii_SNUV360_xml	EX_his__L_e	L-Histidine exchange	-2.26632	-2.15301
Lactobacillus_jensenii_SNUV360_xml	EX_hqn_e	Hydroquinone exchange	0	224.222
Lactobacillus_jensenii_SNUV360_xml	EX_hxan_e	Hypoxanthine exchange	-18.0007	0
Lactobacillus_jensenii_SNUV360_xml	EX_icit_e	Isocitrate exchange	0	0
Lactobacillus_jensenii_SNUV360_xml	EX_ile__L_e	L-Isoleucine exchange	-6.95004	-6.60254
Lactobacillus_jensenii_SNUV360_xml	EX_inost_e	Myo-Inositol exchange	0	0
Lactobacillus_jensenii_SNUV360_xml	EX_lcts_e	Lactose exchange	-259.725	0
Lactobacillus_jensenii_SNUV360_xml	EX_lac__L_e	L-Lactate exchange	-283.374	1000
Lactobacillus_jensenii_SNUV360_xml	EX_malthp_e	Maltoheptaose exchange	-71.5457	0
Lactobacillus_jensenii_SNUV360_xml	EX_murein5p5p_e	Two linked disacharide pentapeptide murein units (uncrosslinked, middle of chain) exchange	-512.001	252.249
Lactobacillus_jensenii_SNUV360_xml	EX_murein5px4p_e	Two disacharide linked murein units, pentapeptide crosslinked tetrapeptide (A2pm->D-ala) (middle of chain) exchange	-409.601	512.001
Lactobacillus_jensenii_SNUV360_xml	EX_murein5px3p_e	Two disacharide linked murein units, pentapeptide corsslinked tripeptide (A2pm->A2pm) (middle of chain) exchange	0	504.499
Lactobacillus_jensenii_SNUV360_xml	EX_murein5p5p5p_e	Three linked disacharide pentapeptide murein units (uncrosslinked, middle of chain) exchange	-409.601	336.332
Lactobacillus_jensenii_SNUV360_xml	EX_murein5px4px4p_e	Three disacharide linked murein units (pentapeptide crosslinked tetrapeptide (A2pm->D-ala) tetrapeptide corsslinked tetrapeptide (A2pm->D-ala)) (middle of chain) exchange	-409.601	409.601
Lactobacillus_jensenii_SNUV360_xml	EX_murein4px4p_e	Two disacharide linked murein units, tetrapeptide corsslinked tetrapeptide (A2pm->D-ala) (middle of chain) exchange	0	409.601
Lactobacillus_jensenii_SNUV360_xml	EX_murein4px4px4p_e	Three disacharide linked murein units (tetrapeptide crosslinked tetrapeptide (A2pm->D-ala) & tetrapeptide corsslinked tetrapeptide (A2pm->D-ala)) (middle of chain) exchange	0	409.601
Lactobacillus_jensenii_SNUV360_xml	EX_murein5p4p_e	Two linked disacharide pentapeptide and tetrapeptide murein units (uncrosslinked, middle of chain) exchange	-409.601	409.601
Lactobacillus_jensenii_SNUV360_xml	EX_murein4p4p_e	Two linked disacharide tetrapeptide murein units (uncrosslinked, middle of chain) exchange	0	409.601
Lactobacillus_jensenii_SNUV360_xml	EX_murein4p3p_e	Two linked disacharide tetrapeptide and tripeptide murein units (uncrosslinked, middle of chain) exchange	0	409.601
Lactobacillus_jensenii_SNUV360_xml	EX_murein5p3p_e	Two linked disacharide pentapeptide and tripeptide murein units (uncrosslinked, middle of chain) exchange	-409.601	0
Lactobacillus_jensenii_SNUV360_xml	EX_melib_e	Melibiose exchange	0	64.1259
Lactobacillus_jensenii_SNUV360_xml	EX_met__L_e	L-Methionine exchange	-3.68181	-3.49772
Lactobacillus_jensenii_SNUV360_xml	EX_uaagmda_e	Undecaprenyl-diphospho-N-acetylmuramoyl-(N-acetylglucosamine)-L-ala-D-glu-meso-2,6-diaminopimeloyl-D-ala-D-ala exchange	-505.067	0
Lactobacillus_jensenii_SNUV360_xml	EX_udcpdp_e	Undecaprenyl diphosphate exchange	-337.887	505.067
Lactobacillus_jensenii_SNUV360_xml	EX_nmn_e	NMN exchange	-0.0544944	-0.0517696
Lactobacillus_jensenii_SNUV360_xml	EX_uri_e	Uridine exchange	0	145.594
Lactobacillus_jensenii_SNUV360_xml	EX_pnto__R_e	(R)-Pantothenate exchange	-8.98337	0
Lactobacillus_jensenii_SNUV360_xml	EX_ptrc_e	Putrescine exchange	0	260.511
Lactobacillus_jensenii_SNUV360_xml	EX_pyr_e	Pyruvate exchange	-393.357	768.269
Lactobacillus_jensenii_SNUV360_xml	EX_so4_e	Sulfate exchange	-18.8486	-0.098585
Lactobacillus_jensenii_SNUV360_xml	EX_urate_e	Urate exchange	0	0
Lactobacillus_jensenii_SNUV360_xml	EX_trp__L_e	L-Tryptophan exchange	-1.3598	-1.29181
Lactobacillus_jensenii_SNUV360_xml	EX_val__L_e	L-Valine exchange	-10.1229	-9.61674
Lactobacillus_jensenii_SNUV360_xml	EX_raffin_e	Raffinose C18H32O16 exchange	-64.1259	0
Lactobacillus_jensenii_SNUV360_xml	EX_spmd_e	Spermidine exchange	0	0
Lactobacillus_jensenii_SNUV360_xml	EX_urea_e	Urea exchange	0	0
Lactobacillus_jensenii_SNUV360_xml	EX_rib__D_e	D-Ribose exchange	-24.2774	0
Lactobacillus_jensenii_SNUV360_xml	EX_salchs4fe_e	Salmochelin-S4-Fe-III exchange	-0.160611	0
Lactobacillus_jensenii_SNUV360_xml	EX_salchs4_e	Salmochelin-S4 exchange	0	0.160611
Lactobacillus_jensenii_SNUV360_xml	EX_salcn_e	Salicin exchange	-224.222	0
Lactobacillus_jensenii_SNUV360_xml	EX_sbt__D_e	D-Sorbitol exchange	-504.356	0
Lactobacillus_jensenii_SNUV360_xml	EX_skm_e	Shikimate exchange	0	20.8092
Lactobacillus_jensenii_SNUV360_xml	EX_s_e	Sulfur exchange	0	29.9119
Lactobacillus_jensenii_SNUV360_xml	EX_sucr_e	Sucrose exchange	-262.43	0
Lactobacillus_jensenii_SNUV360_xml	EX_tartr__L_e	L-tartrate exchange	-74.7719	0
Lactobacillus_jensenii_SNUV360_xml	EX_thm_e	Thiamin exchange	-0.00533461	0
Lactobacillus_jensenii_SNUV360_xml	EX_thym_e	Thymine exchange	-0.0023922	-0.00227259
Lactobacillus_jensenii_SNUV360_xml	EX_udcpp_e	Undecaprenyl phosphate exchange	0	337.887
Lactobacillus_jensenii_SNUV360_xml	EX_ura_e	Uracil exchange	-7.91089	0
Lactobacillus_jensenii_SNUV360_xml	EX_xan_e	Xanthine exchange	-15.8272	0
Lactobacillus_johnsonii_DPC_6026	EX_12dgr180_e	1,2-Diacyl-sn-glycerol (dioctadecanoyl, n-C18:0) exchange	-0.346498	0
Lactobacillus_johnsonii_DPC_6026	EX_C02528_e	chenodeoxycholate exchange	0	46.8003
Lactobacillus_johnsonii_DPC_6026	EX_ac_e	acetate exchange	773.965	1000
Lactobacillus_johnsonii_DPC_6026	EX_acald_e	acetaldehyde exchange	-504.776	539.335
Lactobacillus_johnsonii_DPC_6026	EX_acgam_e	N-acetyl-D-glucosamine exchange	-295.564	0
Lactobacillus_johnsonii_DPC_6026	EX_ahcys_e	S-Adenosyl-L-homocysteine exchange	0	1.50604
Lactobacillus_johnsonii_DPC_6026	EX_ala__D_e	D-alanine exchange	-576.815	568.929
Lactobacillus_johnsonii_DPC_6026	EX_ala__L_e	L-alanine exchange	-575.863	572.018
Lactobacillus_johnsonii_DPC_6026	EX_alaasp_e	L-alanyl-L-aspartate exchange	-75.4752	0
Lactobacillus_johnsonii_DPC_6026	EX_alagln_e	L-alanyl-L-glutamine exchange	-84.3047	0
Lactobacillus_johnsonii_DPC_6026	EX_alaglu_e	L-alanyl-L-glutamate exchange	-73.7468	0
Lactobacillus_johnsonii_DPC_6026	EX_alagly_e	L-alanylglycine exchange	-64.8112	0
Lactobacillus_johnsonii_DPC_6026	EX_alahis_e	L-alanyl-L-histidine exchange	-72.4583	0
Lactobacillus_johnsonii_DPC_6026	EX_alaleu_e	L-alanyl-L-leucine exchange	-60.7887	0
Lactobacillus_johnsonii_DPC_6026	EX_alathr_e	L-alanyl-L-threonine exchange	-72.9477	0
Lactobacillus_johnsonii_DPC_6026	EX_arbt_e	Arbutin exchange	-608.707	0
Lactobacillus_johnsonii_DPC_6026	EX_arg__L_e	L-argininium(1+) exchange	-532.831	-9.10836
Lactobacillus_johnsonii_DPC_6026	EX_asn__L_e	L-asparagine exchange	-7.11422	58.1154
Lactobacillus_johnsonii_DPC_6026	EX_asp__L_e	L-aspartate(1-) exchange	-55.0415	41.1645
Lactobacillus_johnsonii_DPC_6026	EX_ca2_e	calcium(2+) exchange	-0.380805	-0.373928
Lactobacillus_johnsonii_DPC_6026	EX_cd2_e	Cadmium exchange	0	0
Lactobacillus_johnsonii_DPC_6026	EX_cellb_e	cellobiose exchange	-315.994	0
Lactobacillus_johnsonii_DPC_6026	EX_cgly_e	L-cysteinylglycine exchange	-64.7969	0
Lactobacillus_johnsonii_DPC_6026	EX_cholate_e	Cholate exchange	0	46.8003
Lactobacillus_johnsonii_DPC_6026	EX_cl_e	Chloride exchange	-0.380805	-0.373928
Lactobacillus_johnsonii_DPC_6026	EX_co2_e	carbon dioxide exchange	292.013	1000
Lactobacillus_johnsonii_DPC_6026	EX_cobalt2_e	Co2+ exchange	-0.380805	-0.373928
Lactobacillus_johnsonii_DPC_6026	EX_cu2_e	Cu2+ exchange	-0.380805	-0.373928
Lactobacillus_johnsonii_DPC_6026	EX_cys__L_e	L-cysteine exchange	-3.86746	61.3667
Lactobacillus_johnsonii_DPC_6026	EX_dextrin_e	Dextrin exchange	-42.1874	0
Lactobacillus_johnsonii_DPC_6026	EX_dgchol_e	glycochenodeoxycholate exchange	-44.304	0
Lactobacillus_johnsonii_DPC_6026	EX_drib_e	2-deoxy-D-ribose exchange	-39.8434	0
Lactobacillus_johnsonii_DPC_6026	EX_etoh_e	ethanol exchange	-1000	188.541
Lactobacillus_johnsonii_DPC_6026	EX_fe2_e	Fe2+ exchange	-1.51926	-0.747856
Lactobacillus_johnsonii_DPC_6026	EX_fe3_e	Fe3+ exchange	-0.380749	0
Lactobacillus_johnsonii_DPC_6026	EX_fol_e	Folate exchange	-1.14241	-1.12178
Lactobacillus_johnsonii_DPC_6026	EX_for_e	Formate exchange	-191.13	33.7655
Lactobacillus_johnsonii_DPC_6026	EX_fru_e	D-Fructose exchange	-459.393	0
Lactobacillus_johnsonii_DPC_6026	EX_gal_e	D-Galactose exchange	-40.0295	0
Lactobacillus_johnsonii_DPC_6026	EX_galt_e	galactitol exchange	0	0
Lactobacillus_johnsonii_DPC_6026	EX_gam_e	D-Glucosamine exchange	-583.028	0
Lactobacillus_johnsonii_DPC_6026	EX_gchola_e	glycocholate exchange	-44.304	0
Lactobacillus_johnsonii_DPC_6026	EX_glc__D_e	D-glucose exchange	-622.413	0
Lactobacillus_johnsonii_DPC_6026	EX_gln__L_e	L-glutamine exchange	-60.5717	0
Lactobacillus_johnsonii_DPC_6026	EX_glu__L_e	L-glutamate(1-) exchange	-31.0485	56.9403
Lactobacillus_johnsonii_DPC_6026	EX_gly_e	Glycine exchange	651.151	1000
Lactobacillus_johnsonii_DPC_6026	EX_glyasn_e	Glycyl-L-asparagine exchange	-65.1011	0
Lactobacillus_johnsonii_DPC_6026	EX_glyasp_e	Glycyl-L-aspartate exchange	-67.4391	0
Lactobacillus_johnsonii_DPC_6026	EX_glyb_e	glycine betaine exchange	0	0
Lactobacillus_johnsonii_DPC_6026	EX_glyc_e	Glycerol exchange	-552.451	279.477
Lactobacillus_johnsonii_DPC_6026	EX_glyc3p_e	Glycerol 3-phosphate exchange	-60.6979	-20.1599
Lactobacillus_johnsonii_DPC_6026	EX_glycys_e	Gly-Cys exchange	-64.7969	0
Lactobacillus_johnsonii_DPC_6026	EX_glygln_e	Glycyl-L-glutamine exchange	-74.3399	0
Lactobacillus_johnsonii_DPC_6026	EX_glyglu_e	Glycyl-L-glutamate exchange	-65.9464	0
Lactobacillus_johnsonii_DPC_6026	EX_glyleu_e	Glycylleucine exchange	-1000	-748.448
Lactobacillus_johnsonii_DPC_6026	EX_glymet_e	Glycyl-L-methionine exchange	-7.63662	0
Lactobacillus_johnsonii_DPC_6026	EX_glyphe_e	Glycylphenylalanine exchange	-65.2134	0
Lactobacillus_johnsonii_DPC_6026	EX_glypro_e	Glycylproline exchange	-7.72334	0
Lactobacillus_johnsonii_DPC_6026	EX_glytyr_e	Glycyl-L-tyrosine exchange	-64.9509	0
Lactobacillus_johnsonii_DPC_6026	EX_gua_e	Guanine exchange	-9.43039	0
Lactobacillus_johnsonii_DPC_6026	EX_h_e	proton exchange	950.105	1000
Lactobacillus_johnsonii_DPC_6026	EX_h2o_e	Water exchange	-294.181	707.62
Lactobacillus_johnsonii_DPC_6026	EX_hg2_e	Hg2+ exchange	0	0
Lactobacillus_johnsonii_DPC_6026	EX_his__L_e	L-histidine exchange	-3.9304	68.5989
Lactobacillus_johnsonii_DPC_6026	EX_hxan_e	Hypoxanthine exchange	-9.32825	0
Lactobacillus_johnsonii_DPC_6026	EX_ile__L_e	L-isoleucine exchange	-21.0203	-16.652
Lactobacillus_johnsonii_DPC_6026	EX_k_e	potassium exchange	-0.380805	-0.373928
Lactobacillus_johnsonii_DPC_6026	EX_lac__D_e	(R)-lactate exchange	-569.888	719.702
Lactobacillus_johnsonii_DPC_6026	EX_lac__L_e	(S)-lactate exchange	-569.888	719.702
Lactobacillus_johnsonii_DPC_6026	EX_leu__L_e	L-leucine exchange	728.168	1000
Lactobacillus_johnsonii_DPC_6026	EX_lys__L_e	L-lysinium(1+) exchange	-15.2806	0
Lactobacillus_johnsonii_DPC_6026	EX_malt_e	Maltose exchange	-315.994	0
Lactobacillus_johnsonii_DPC_6026	EX_malthx_e	Maltohexaose exchange	-105.284	0
Lactobacillus_johnsonii_DPC_6026	EX_malttr_e	maltotriose exchange	-207.471	0
Lactobacillus_johnsonii_DPC_6026	EX_man_e	D-Mannose exchange	-596.64	0
Lactobacillus_johnsonii_DPC_6026	EX_mantr_e	mannotriose (beta-1,4) exchange	-38.519	0
Lactobacillus_johnsonii_DPC_6026	EX_met__D_e	D-Methionine exchange	0	0
Lactobacillus_johnsonii_DPC_6026	EX_met__L_e	L-methionine exchange	-7.63107	0
Lactobacillus_johnsonii_DPC_6026	EX_metala_e	L-methionyl-L-alanine exchange	-7.63773	0
Lactobacillus_johnsonii_DPC_6026	EX_metsox__R__L_e	L-methionine-R-sulfoxide exchange	0	0
Lactobacillus_johnsonii_DPC_6026	EX_metsox__S__L_e	L-Methionine Sulfoxide exchange	-7.62767	0
Lactobacillus_johnsonii_DPC_6026	EX_mg2_e	magnesium exchange	-0.380805	-0.373928
Lactobacillus_johnsonii_DPC_6026	EX_mn2_e	Mn2+ exchange	-0.380805	-0.373928
Lactobacillus_johnsonii_DPC_6026	EX_mnl_e	D-Mannitol exchange	0	0
Lactobacillus_johnsonii_DPC_6026	EX_mqn7_e	Menaquinone 7 exchange	-950.312	0
Lactobacillus_johnsonii_DPC_6026	EX_nac_e	Nicotinate exchange	-0.76161	-0.747856
Lactobacillus_johnsonii_DPC_6026	EX_nh4_e	Ammonium exchange	-25.1915	587.585
Lactobacillus_johnsonii_DPC_6026	EX_o2_e	O2 exchange	-1000	-937.4
Lactobacillus_johnsonii_DPC_6026	EX_orn_e	Ornithine exchange	-0.761244	523.349
Lactobacillus_johnsonii_DPC_6026	EX_pb_e	Lead exchange	0	0
Lactobacillus_johnsonii_DPC_6026	EX_phe__L_e	L-phenylalanine exchange	-8.45045	56.9155
Lactobacillus_johnsonii_DPC_6026	EX_pi_e	hydrogenphosphate exchange	-38.3406	0
Lactobacillus_johnsonii_DPC_6026	EX_pnto__R_e	(R)-Pantothenate exchange	-0.76161	-0.747856
Lactobacillus_johnsonii_DPC_6026	EX_pro__L_e	L-proline exchange	-7.71767	0
Lactobacillus_johnsonii_DPC_6026	EX_ptrc_e	Putrescine exchange	-0.760801	0
Lactobacillus_johnsonii_DPC_6026	EX_pydx_e	Pyridoxal exchange	-0.380802	0
Lactobacillus_johnsonii_DPC_6026	EX_pydxn_e	Pyridoxine exchange	-0.380805	0
Lactobacillus_johnsonii_DPC_6026	EX_q8_e	Ubiquinone-8 exchange	-0.380805	0
Lactobacillus_johnsonii_DPC_6026	EX_rib__D_e	D-ribose exchange	-36.7071	0
Lactobacillus_johnsonii_DPC_6026	EX_ribflv_e	Riboflavin exchange	-0.76161	-0.747856
Lactobacillus_johnsonii_DPC_6026	EX_salcn_e	Salicin exchange	-608.707	0
Lactobacillus_johnsonii_DPC_6026	EX_sbt__D_e	D-glucitol exchange	0	0
Lactobacillus_johnsonii_DPC_6026	EX_ser__D_e	D-serine exchange	0	0
Lactobacillus_johnsonii_DPC_6026	EX_ser__L_e	L-serine exchange	-238.729	178.328
Lactobacillus_johnsonii_DPC_6026	EX_sheme_e	Siroheme exchange	-0.380679	0
Lactobacillus_johnsonii_DPC_6026	EX_so4_e	sulfate exchange	-0.380805	-0.373928
Lactobacillus_johnsonii_DPC_6026	EX_spmd_e	Spermidine exchange	-0.380805	0
Lactobacillus_johnsonii_DPC_6026	EX_stys_e	Stachyose exchange	-151.174	0
Lactobacillus_johnsonii_DPC_6026	EX_succ_e	Succinate exchange	4.4965	9.10565
Lactobacillus_johnsonii_DPC_6026	EX_sucr_e	Sucrose exchange	-318.394	0
Lactobacillus_johnsonii_DPC_6026	EX_taur_e	Taurine exchange	0	46.8003
Lactobacillus_johnsonii_DPC_6026	EX_tchola_e	taurocholate exchange	-46.8003	0
Lactobacillus_johnsonii_DPC_6026	EX_tdchola_e	taurochenodeoxycholate exchange	-46.8003	0
Lactobacillus_johnsonii_DPC_6026	EX_thm_e	Thiamin exchange	-0.380805	0
Lactobacillus_johnsonii_DPC_6026	EX_thr__L_e	L-threonine exchange	-8.96124	64.1483
Lactobacillus_johnsonii_DPC_6026	EX_tre_e	Trehalose exchange	-315.994	0
Lactobacillus_johnsonii_DPC_6026	EX_trp__L_e	L-tryptophan exchange	-2.61374	-2.56654
Lactobacillus_johnsonii_DPC_6026	EX_tyr__L_e	L-tyrosine exchange	-5.69681	59.7213
Lactobacillus_johnsonii_DPC_6026	EX_ura_e	uracil exchange	-3.89563	0
Lactobacillus_johnsonii_DPC_6026	EX_urea_e	Urea exchange	0	523.723
Lactobacillus_johnsonii_DPC_6026	EX_val__L_e	L-valine exchange	-14.7589	-14.4924
Lactobacillus_johnsonii_DPC_6026	EX_xan_e	Xanthine exchange	-8.40216	0
Lactobacillus_johnsonii_DPC_6026	EX_zn2_e	Zinc exchange	-0.380805	-0.373928
Lactobacillus_reuteri_DSM_20016_xml	EX_h2o_e	H2O exchange	-1000	298.976
Lactobacillus_reuteri_DSM_20016_xml	EX_13ppd_e	1,3-Propanediol exchange	0	558.525
Lactobacillus_reuteri_DSM_20016_xml	EX_h_e	H+ exchange	-811.312	1000
Lactobacillus_reuteri_DSM_20016_xml	EX_leu__L_e	L-Leucine exchange	-13.9823	-13.628
Lactobacillus_reuteri_DSM_20016_xml	EX_3oxoadp_e	3-Oxoadipate exchange	-491.625	0
Lactobacillus_reuteri_DSM_20016_xml	EX_4abz_e	4-Aminobenzoate exchange	-0.0207622	-0.0202364
Lactobacillus_reuteri_DSM_20016_xml	EX_ala__L_e	L-Alanine exchange	-953.136	0
Lactobacillus_reuteri_DSM_20016_xml	EX_cl_e	Chloride exchange	-0.161538	-0.157445
Lactobacillus_reuteri_DSM_20016_xml	EX_LalaDgluMdapDala_e	L-alanine-D-glutamate-meso-2,6-diaminoheptanedioate-D-alanine exchange	0	4.1449
Lactobacillus_reuteri_DSM_20016_xml	EX_5mtr_e	5-Methylthio-D-ribose exchange	-7.43135	0
Lactobacillus_reuteri_DSM_20016_xml	EX_dextrin_e	Dextrin C12H20O10 exchange	-27.1128	0
Lactobacillus_reuteri_DSM_20016_xml	EX_arab__L_e	L-Arabinose exchange	-246.676	1000
Lactobacillus_reuteri_DSM_20016_xml	EX_abt__L_e	L Arabinitol C5H12O5 exchange	-1000	246.676
Lactobacillus_reuteri_DSM_20016_xml	EX_4abut_e	4-Aminobutanoate exchange	-993.841	0
Lactobacillus_reuteri_DSM_20016_xml	EX_acald_e	Acetaldehyde exchange	-251.835	1000
Lactobacillus_reuteri_DSM_20016_xml	EX_ac_e	Acetate exchange	-9.25512	1000
Lactobacillus_reuteri_DSM_20016_xml	EX_chol_e	Choline exchange	0	0
Lactobacillus_reuteri_DSM_20016_xml	EX_pi_e	Phosphate exchange	-31.3609	0
Lactobacillus_reuteri_DSM_20016_xml	EX_ribflv_e	Riboflavin exchange	-0.0138417	0
Lactobacillus_reuteri_DSM_20016_xml	EX_nh4_e	Ammonium exchange	885.737	1000
Lactobacillus_reuteri_DSM_20016_xml	EX_akg_e	2-Oxoglutarate exchange	-493.377	1000
Lactobacillus_reuteri_DSM_20016_xml	EX_mal__L_e	L-Malate exchange	-1000	493.377
Lactobacillus_reuteri_DSM_20016_xml	EX_alaala_e	D-Alanyl-D-alanine exchange	0	1000
Lactobacillus_reuteri_DSM_20016_xml	EX_ala__D_e	D-Alanine exchange	-1000	1000
Lactobacillus_reuteri_DSM_20016_xml	EX_gln__L_e	L-Glutamine exchange	-42.6508	0
Lactobacillus_reuteri_DSM_20016_xml	EX_gly_e	Glycine exchange	-208.676	876.179
Lactobacillus_reuteri_DSM_20016_xml	EX_ser__L_e	L-Serine exchange	-972.285	927.778
Lactobacillus_reuteri_DSM_20016_xml	EX_thr__L_e	L-Threonine exchange	-902.165	-7.67372
Lactobacillus_reuteri_DSM_20016_xml	EX_arg__L_e	L-Arginine exchange	-1000	-900
Lactobacillus_reuteri_DSM_20016_xml	EX_alltn_e	Allantoin exchange	0	295.252
Lactobacillus_reuteri_DSM_20016_xml	EX_cgly_e	Cys-Gly exchange	-45.8065	0
Lactobacillus_reuteri_DSM_20016_xml	EX_anhgm_e	N-Acetyl-D-glucosamine(anhydrous)N-Acetylmuramic acid exchange	0	4.1449
Lactobacillus_reuteri_DSM_20016_xml	EX_arab__D_e	D Arabinose C5H10O5 exchange	-25.1588	0
Lactobacillus_reuteri_DSM_20016_xml	EX_fe3_e	Fe3+ exchange	-772.139	-0.236182
Lactobacillus_reuteri_DSM_20016_xml	EX_lys__L_e	L-Lysine exchange	-10.65	29.4523
Lactobacillus_reuteri_DSM_20016_xml	EX_orn_e	Ornithine exchange	891.053	991.053
Lactobacillus_reuteri_DSM_20016_xml	EX_asp__L_e	L-Aspartate exchange	-895.661	973.205
Lactobacillus_reuteri_DSM_20016_xml	EX_phe__L_e	L-Phenylalanine exchange	-5.74972	441.692
Lactobacillus_reuteri_DSM_20016_xml	EX_k_e	Potassium exchange	-6.05784	-5.90435
Lactobacillus_reuteri_DSM_20016_xml	EX_pro__L_e	L-Proline exchange	-6.86047	0
Lactobacillus_reuteri_DSM_20016_xml	EX_ala_B_e	Beta-Alanine exchange	-22.1072	0
Lactobacillus_reuteri_DSM_20016_xml	EX_but_e	Butyrate (n-C4:0) exchange	-4.70389	0
Lactobacillus_reuteri_DSM_20016_xml	EX_bzalc_e	Benzyl alcohol exchange	-1000	0
Lactobacillus_reuteri_DSM_20016_xml	EX_bz_e	Benzoate exchange	0	1000
Lactobacillus_reuteri_DSM_20016_xml	EX_ca2_e	Calcium exchange	-0.161538	-0.157445
Lactobacillus_reuteri_DSM_20016_xml	EX_catechol_e	Catechol exchange	-443.284	0
Lactobacillus_reuteri_DSM_20016_xml	EX_cell6_e	Cellulose (n=6 repeating units) exchange	-7.6826	0
Lactobacillus_reuteri_DSM_20016_xml	EX_chor_e	Chorismate exchange	-447.299	23.3663
Lactobacillus_reuteri_DSM_20016_xml	EX_mg2_e	Magnesium exchange	-0.26923	-0.262408
Lactobacillus_reuteri_DSM_20016_xml	EX_mn2_e	Mn2+ exchange	-0.0214453	-0.0209019
Lactobacillus_reuteri_DSM_20016_xml	EX_cobalt2_e	Co2+ exchange	-0.00310351	-0.00302488
Lactobacillus_reuteri_DSM_20016_xml	EX_zn2_e	Zinc exchange	-0.010583	-0.0103148
Lactobacillus_reuteri_DSM_20016_xml	EX_succ_e	Succinate exchange	-0.00306607	993.838
Lactobacillus_reuteri_DSM_20016_xml	EX_co2_e	CO2 exchange	83.1001	1000
Lactobacillus_reuteri_DSM_20016_xml	EX_coa_e	Coenzyme A exchange	-0.0178417	6.1542
Lactobacillus_reuteri_DSM_20016_xml	EX_csn_e	Cytosine exchange	-10.2455	0
Lactobacillus_reuteri_DSM_20016_xml	EX_cu2_e	Cu2+ exchange	-0.0220039	-0.0214464
Lactobacillus_reuteri_DSM_20016_xml	EX_o2_e	O2 exchange	-1000	-379.958
Lactobacillus_reuteri_DSM_20016_xml	EX_glu__L_e	L-Glutamate exchange	-1000	474.412
Lactobacillus_reuteri_DSM_20016_xml	EX_cytd_e	Cytidine exchange	-10.2501	0
Lactobacillus_reuteri_DSM_20016_xml	EX_diact_e	Diacetyl exchange	0	306.041
Lactobacillus_reuteri_DSM_20016_xml	EX_dcyt_e	Deoxycytidine exchange	-1.64984	0
Lactobacillus_reuteri_DSM_20016_xml	EX_drib_e	Deoxyribose C5H10O4 exchange	-49.8275	0
Lactobacillus_reuteri_DSM_20016_xml	EX_ser__D_e	D-Serine exchange	-937.066	930.874
Lactobacillus_reuteri_DSM_20016_xml	EX_galur_e	D-Galacturonate exchange	0	0
Lactobacillus_reuteri_DSM_20016_xml	EX_etha_e	Ethanolamine exchange	0	6.77821
Lactobacillus_reuteri_DSM_20016_xml	EX_fe2_e	Fe2+ exchange	-2.19573	771.7
Lactobacillus_reuteri_DSM_20016_xml	EX_fruur_e	D-Fructuronate exchange	-797.892	1000
Lactobacillus_reuteri_DSM_20016_xml	EX_fum_e	Fumarate exchange	-993.838	0.00303755
Lactobacillus_reuteri_DSM_20016_xml	EX_gal_e	D-Galactose exchange	-16.6228	0
Lactobacillus_reuteri_DSM_20016_xml	EX_galctn__D_e	D-Galactonate exchange	0	0
Lactobacillus_reuteri_DSM_20016_xml	EX_galct__D_e	D-Galactarate exchange	0	0
Lactobacillus_reuteri_DSM_20016_xml	EX_glcn_e	D-Gluconate exchange	-53.7043	0
Lactobacillus_reuteri_DSM_20016_xml	EX_glcn__D_e	D Gluconate C6H11O7 exchange	-53.7043	0
Lactobacillus_reuteri_DSM_20016_xml	EX_glcr_e	D-Glucarate exchange	0	0
Lactobacillus_reuteri_DSM_20016_xml	EX_glcur_e	D-Glucuronate exchange	-1000	797.892
Lactobacillus_reuteri_DSM_20016_xml	EX_glyald_e	D-Glyceraldehyde exchange	-477.329	0
Lactobacillus_reuteri_DSM_20016_xml	EX_glyb_e	Glycine betaine exchange	0	0
Lactobacillus_reuteri_DSM_20016_xml	EX_glyc__R_e	(R)-Glycerate exchange	-24.0743	0
Lactobacillus_reuteri_DSM_20016_xml	EX_glyclt_e	Glycolate exchange	-32.3942	0.0176532
Lactobacillus_reuteri_DSM_20016_xml	EX_glyc_e	Glycerol exchange	-558.525	477.329
Lactobacillus_reuteri_DSM_20016_xml	EX_gua_e	Guanine exchange	-18.9356	0
Lactobacillus_reuteri_DSM_20016_xml	EX_h2s_e	Hydrogen sulfide exchange	-583.394	75.5225
Lactobacillus_reuteri_DSM_20016_xml	EX_his__L_e	L-Histidine exchange	-2.9402	-2.86571
Lactobacillus_reuteri_DSM_20016_xml	EX_4hphac_e	4-Hydroxyphenylacetate exchange	-305.417	0
Lactobacillus_reuteri_DSM_20016_xml	EX_hxan_e	Hypoxanthine exchange	-18.2496	0
Lactobacillus_reuteri_DSM_20016_xml	EX_id3acald_e	Indole 3 acetaldehyde C10H9NO exchange	-1000	-29.5175
Lactobacillus_reuteri_DSM_20016_xml	EX_ile__L_e	L-Isoleucine exchange	751.123	871.264
Lactobacillus_reuteri_DSM_20016_xml	EX_lcts_e	Lactose exchange	-12.7227	0
Lactobacillus_reuteri_DSM_20016_xml	EX_malthp_e	Maltoheptaose exchange	-7.74653	0
Lactobacillus_reuteri_DSM_20016_xml	EX_man1p_e	D-Mannose 1-phosphate exchange	-48.2907	29.556
Lactobacillus_reuteri_DSM_20016_xml	EX_murein5p5p_e	Two linked disacharide pentapeptide murein units (uncrosslinked, middle of chain) exchange	-1000	500
Lactobacillus_reuteri_DSM_20016_xml	EX_murein5px4p_e	Two disacharide linked murein units, pentapeptide crosslinked tetrapeptide (A2pm->D-ala) (middle of chain) exchange	0	1000
Lactobacillus_reuteri_DSM_20016_xml	EX_murein5px3p_e	Two disacharide linked murein units, pentapeptide corsslinked tripeptide (A2pm->A2pm) (middle of chain) exchange	0	1000
Lactobacillus_reuteri_DSM_20016_xml	EX_murein5p5p5p_e	Three linked disacharide pentapeptide murein units (uncrosslinked, middle of chain) exchange	-958.945	960.027
Lactobacillus_reuteri_DSM_20016_xml	EX_murein5px4px4p_e	Three disacharide linked murein units (pentapeptide crosslinked tetrapeptide (A2pm->D-ala) tetrapeptide corsslinked tetrapeptide (A2pm->D-ala)) (middle of chain) exchange	0	958.945
Lactobacillus_reuteri_DSM_20016_xml	EX_met__L_e	L-Methionine exchange	-8.00316	0
Lactobacillus_reuteri_DSM_20016_xml	EX_metox_e	L Methionine S oxide C5H11NO3S exchange	-7.97038	0
Lactobacillus_reuteri_DSM_20016_xml	EX_metox__R_e	L methionine R oxide C5H11NO3S exchange	-7.97038	0
Lactobacillus_reuteri_DSM_20016_xml	EX_mmet_e	S-Methyl-L-methionine exchange	-4.3219	0
Lactobacillus_reuteri_DSM_20016_xml	EX_uaagmda_e	Undecaprenyl-diphospho-N-acetylmuramoyl-(N-acetylglucosamine)-L-ala-D-glu-meso-2,6-diaminopimeloyl-D-ala-D-ala exchange	-1000	0
Lactobacillus_reuteri_DSM_20016_xml	EX_udcpdp_e	Undecaprenyl diphosphate exchange	0	1000
Lactobacillus_reuteri_DSM_20016_xml	EX_mso3_e	Methanesulfonate exchange	-21.3185	0
Lactobacillus_reuteri_DSM_20016_xml	EX_nac_e	Nicotinate exchange	-0.070698	-0.0689067
Lactobacillus_reuteri_DSM_20016_xml	EX_ump_e	UMP exchange	-30.6408	0
Lactobacillus_reuteri_DSM_20016_xml	EX_uri_e	Uridine exchange	-10.2541	29.1011
Lactobacillus_reuteri_DSM_20016_xml	EX_pdima_e	Phthiocerol dimycocerosate A (Mtb) exchange	0	1.0348
Lactobacillus_reuteri_DSM_20016_xml	EX_pnto__R_e	(R)-Pantothenate exchange	-6.17162	22.1072
Lactobacillus_reuteri_DSM_20016_xml	EX_pser__L_e	O-Phospho-L-serine exchange	-59.3318	0
Lactobacillus_reuteri_DSM_20016_xml	EX_ptrc_e	Putrescine exchange	0	0
Lactobacillus_reuteri_DSM_20016_xml	EX_so4_e	Sulfate exchange	-11.6779	-0.131219
Lactobacillus_reuteri_DSM_20016_xml	EX_urate_e	Urate exchange	-295.252	0
Lactobacillus_reuteri_DSM_20016_xml	EX_trp__L_e	L-Tryptophan exchange	27.798	998.281
Lactobacillus_reuteri_DSM_20016_xml	EX_tyr__L_e	L-Tyrosine exchange	-4.27962	-4.17119
Lactobacillus_reuteri_DSM_20016_xml	EX_val__L_e	L-Valine exchange	-34.9073	-12.8001
Lactobacillus_reuteri_DSM_20016_xml	EX_raffin_e	Raffinose C18H32O16 exchange	-10.2859	0
Lactobacillus_reuteri_DSM_20016_xml	EX_spmd_e	Spermidine exchange	0	0
Lactobacillus_reuteri_DSM_20016_xml	EX_urea_e	Urea exchange	0	100
Lactobacillus_reuteri_DSM_20016_xml	EX_rib__D_e	D-Ribose exchange	-25.3875	0
Lactobacillus_reuteri_DSM_20016_xml	EX_skm_e	Shikimate exchange	-23.4631	0
Lactobacillus_reuteri_DSM_20016_xml	EX_srb__L_e	L Sorbose C6H12O6 exchange	-56.4166	0
Lactobacillus_reuteri_DSM_20016_xml	EX_s_e	Sulfur exchange	0	578.298
Lactobacillus_reuteri_DSM_20016_xml	EX_tet_e	Tetrathionate exchange	-16.2057	0
Lactobacillus_reuteri_DSM_20016_xml	EX_thm_e	Thiamin exchange	-0.00692083	-0.00674548
Lactobacillus_reuteri_DSM_20016_xml	EX_thymd_e	Thymidine exchange	-1000	-749.776
Lactobacillus_reuteri_DSM_20016_xml	EX_thym_e	Thymine exchange	749.776	1000
Lactobacillus_reuteri_DSM_20016_xml	EX_tton_e	Trithionate exchange	-26.9509	0
Lactobacillus_reuteri_DSM_20016_xml	EX_ura_e	Uracil exchange	-10.2488	0
Lactobacillus_reuteri_DSM_20016_xml	EX_xan_e	Xanthine exchange	-15.9816	0
Lactobacillus_reuteri_DSM_20016_xml	EX_xyl__D_e	D-Xylose exchange	-52.691	0
Lactobacillus_rhamnosus_GG_GG_ATCC_53103_xml	EX_12ppd__S_e	(S)-Propane-1,2-diol exchange	0	50
Lactobacillus_rhamnosus_GG_GG_ATCC_53103_xml	EX_glc__D_e	D-Glucose exchange	-474.273	1000
Lactobacillus_rhamnosus_GG_GG_ATCC_53103_xml	EX_h2o_e	H2O exchange	-52.5814	1000
Lactobacillus_rhamnosus_GG_GG_ATCC_53103_xml	EX_23camp_e	2',3'-Cyclic AMP exchange	-30.1868	0
Lactobacillus_rhamnosus_GG_GG_ATCC_53103_xml	EX_23ccmp_e	2',3'-Cyclic CMP exchange	-30.1868	0
Lactobacillus_rhamnosus_GG_GG_ATCC_53103_xml	EX_23cgmp_e	2',3'-Cyclic GMP exchange	-30.1868	0
Lactobacillus_rhamnosus_GG_GG_ATCC_53103_xml	EX_23cump_e	2',3'-Cyclic UMP exchange	-30.1868	0
Lactobacillus_rhamnosus_GG_GG_ATCC_53103_xml	EX_2dhglcn_e	2-Dehydro-D-gluconate exchange	-147.328	0
Lactobacillus_rhamnosus_GG_GG_ATCC_53103_xml	EX_h_e	H+ exchange	-461.431	1000
Lactobacillus_rhamnosus_GG_GG_ATCC_53103_xml	EX_2hxmp_e	2 Hydroxymethyl phenol C7H8O2 exchange	0	288.646
Lactobacillus_rhamnosus_GG_GG_ATCC_53103_xml	EX_2pglyc_e	2-Phosphoglycolate exchange	-24.8597	0
Lactobacillus_rhamnosus_GG_GG_ATCC_53103_xml	EX_leu__L_e	L-Leucine exchange	-7.38409	-7.01488
Lactobacillus_rhamnosus_GG_GG_ATCC_53103_xml	EX_3amp_e	3'-AMP exchange	-52.8268	0
Lactobacillus_rhamnosus_GG_GG_ATCC_53103_xml	EX_3cmp_e	3'-cmp exchange	-5.42164	0
Lactobacillus_rhamnosus_GG_GG_ATCC_53103_xml	EX_3gmp_e	3'-GMP exchange	-52.8268	0
Lactobacillus_rhamnosus_GG_GG_ATCC_53103_xml	EX_3ump_e	3'-UMP exchange	-5.40982	0
Lactobacillus_rhamnosus_GG_GG_ATCC_53103_xml	EX_ala__L_e	L-Alanine exchange	-205.321	0
Lactobacillus_rhamnosus_GG_GG_ATCC_53103_xml	EX_cl_e	Chloride exchange	-0.0853086	-0.0810432
Lactobacillus_rhamnosus_GG_GG_ATCC_53103_xml	EX_LalaDgluMdapDala_e	L-alanine-D-glutamate-meso-2,6-diaminoheptanedioate-D-alanine exchange	0	4.54545
Lactobacillus_rhamnosus_GG_GG_ATCC_53103_xml	EX_dextrin_e	Dextrin C12H20O10 exchange	-252.89	0
Lactobacillus_rhamnosus_GG_GG_ATCC_53103_xml	EX_abt__L_e	L Arabinitol C5H12O5 exchange	0	0
Lactobacillus_rhamnosus_GG_GG_ATCC_53103_xml	EX_acald_e	Acetaldehyde exchange	-113.717	765.77
Lactobacillus_rhamnosus_GG_GG_ATCC_53103_xml	EX_chol_e	Choline exchange	0.0675438	12.5675
Lactobacillus_rhamnosus_GG_GG_ATCC_53103_xml	EX_acmana_e	N-Acetyl-D-mannosamine exchange	-50	0
Lactobacillus_rhamnosus_GG_GG_ATCC_53103_xml	EX_acmum_e	N-Acetylmuramate exchange	-50	0
Lactobacillus_rhamnosus_GG_GG_ATCC_53103_xml	EX_pi_e	Phosphate exchange	-21.1307	415.582
Lactobacillus_rhamnosus_GG_GG_ATCC_53103_xml	EX_ribflv_e	Riboflavin exchange	-0.00730982	-0.00694433
Lactobacillus_rhamnosus_GG_GG_ATCC_53103_xml	EX_adn_e	Adenosine exchange	0	30.1868
Lactobacillus_rhamnosus_GG_GG_ATCC_53103_xml	EX_nh4_e	Ammonium exchange	-707.77	509.48
Lactobacillus_rhamnosus_GG_GG_ATCC_53103_xml	EX_ade_e	Adenine exchange	-53.5324	36.4173
Lactobacillus_rhamnosus_GG_GG_ATCC_53103_xml	EX_akg_e	2-Oxoglutarate exchange	-191.912	48.9038
Lactobacillus_rhamnosus_GG_GG_ATCC_53103_xml	EX_mal__L_e	L-Malate exchange	-237.475	490.609
Lactobacillus_rhamnosus_GG_GG_ATCC_53103_xml	EX_alaala_e	D-Alanyl-D-alanine exchange	0	415.582
Lactobacillus_rhamnosus_GG_GG_ATCC_53103_xml	EX_ala__D_e	D-Alanine exchange	-44.0921	1000
Lactobacillus_rhamnosus_GG_GG_ATCC_53103_xml	EX_gln__L_e	L-Glutamine exchange	-60.2144	0
Lactobacillus_rhamnosus_GG_GG_ATCC_53103_xml	EX_gly_e	Glycine exchange	-294.076	222.266
Lactobacillus_rhamnosus_GG_GG_ATCC_53103_xml	EX_ser__L_e	L-Serine exchange	-283.19	275.009
Lactobacillus_rhamnosus_GG_GG_ATCC_53103_xml	EX_thr__L_e	L-Threonine exchange	-233.535	0
Lactobacillus_rhamnosus_GG_GG_ATCC_53103_xml	EX_arg__L_e	L-Arginine exchange	-4.84795	0
Lactobacillus_rhamnosus_GG_GG_ATCC_53103_xml	EX_cgly_e	Cys-Gly exchange	-51.4259	0
Lactobacillus_rhamnosus_GG_GG_ATCC_53103_xml	EX_malt_e	Maltose exchange	-247.695	0
Lactobacillus_rhamnosus_GG_GG_ATCC_53103_xml	EX_anhgm_e	N-Acetyl-D-glucosamine(anhydrous)N-Acetylmuramic acid exchange	0	4.54545
Lactobacillus_rhamnosus_GG_GG_ATCC_53103_xml	EX_arab__D_e	D Arabinose C5H10O5 exchange	0	144.973
Lactobacillus_rhamnosus_GG_GG_ATCC_53103_xml	EX_fe3_e	Fe3+ exchange	-587.412	-0.121573
Lactobacillus_rhamnosus_GG_GG_ATCC_53103_xml	EX_arbt_e	Arbutin exchange	-288.646	0
Lactobacillus_rhamnosus_GG_GG_ATCC_53103_xml	EX_lys__L_e	L-Lysine exchange	-5.62432	0
Lactobacillus_rhamnosus_GG_GG_ATCC_53103_xml	EX_orn_e	Ornithine exchange	-233.97	0
Lactobacillus_rhamnosus_GG_GG_ATCC_53103_xml	EX_ascb__L_e	L-Ascorbate exchange	-217.426	0
Lactobacillus_rhamnosus_GG_GG_ATCC_53103_xml	EX_phe__L_e	L-Phenylalanine exchange	-5.29653	-2.88462
Lactobacillus_rhamnosus_GG_GG_ATCC_53103_xml	EX_k_e	Potassium exchange	-3.19916	-3.0392
Lactobacillus_rhamnosus_GG_GG_ATCC_53103_xml	EX_pro__L_e	L-Proline exchange	-3.62303	0
Lactobacillus_rhamnosus_GG_GG_ATCC_53103_xml	EX_ala_B_e	Beta-Alanine exchange	-172.216	0
Lactobacillus_rhamnosus_GG_GG_ATCC_53103_xml	EX_cellb_e	Cellobiose exchange	-741.704	0
Lactobacillus_rhamnosus_GG_GG_ATCC_53103_xml	EX_meoh_e	Methanol exchange	0	554.109
Lactobacillus_rhamnosus_GG_GG_ATCC_53103_xml	EX_madg_e	Alpha Methyl D glucoside C7H14O6 exchange	-554.109	0
Lactobacillus_rhamnosus_GG_GG_ATCC_53103_xml	EX_mbdg_e	Beta Methylglucoside C7H14O6 exchange	-554.109	0
Lactobacillus_rhamnosus_GG_GG_ATCC_53103_xml	EX_but_e	Butyrate (n-C4:0) exchange	-45.8958	0
Lactobacillus_rhamnosus_GG_GG_ATCC_53103_xml	EX_bzalc_e	Benzyl alcohol exchange	-111.566	0
Lactobacillus_rhamnosus_GG_GG_ATCC_53103_xml	EX_bz_e	Benzoate exchange	0	111.566
Lactobacillus_rhamnosus_GG_GG_ATCC_53103_xml	EX_ca2_e	Calcium exchange	-0.0853086	-0.0810432
Lactobacillus_rhamnosus_GG_GG_ATCC_53103_xml	EX_chols_e	Choline sulfate exchange	-12.5675	-0.0675438
Lactobacillus_rhamnosus_GG_GG_ATCC_53103_xml	EX_chor_e	Chorismate exchange	-10.726	-0.886617
Lactobacillus_rhamnosus_GG_GG_ATCC_53103_xml	EX_cit_e	Citrate exchange	-59.0636	0
Lactobacillus_rhamnosus_GG_GG_ATCC_53103_xml	EX_citr__L_e	L-Citrulline exchange	-4.8014	0
Lactobacillus_rhamnosus_GG_GG_ATCC_53103_xml	EX_mg2_e	Magnesium exchange	-0.142181	-0.135072
Lactobacillus_rhamnosus_GG_GG_ATCC_53103_xml	EX_mn2_e	Mn2+ exchange	-0.0113253	-0.010759
Lactobacillus_rhamnosus_GG_GG_ATCC_53103_xml	EX_cobalt2_e	Co2+ exchange	-0.00163897	-0.00155703
Lactobacillus_rhamnosus_GG_GG_ATCC_53103_xml	EX_zn2_e	Zinc exchange	-0.0055889	-0.00530946
Lactobacillus_rhamnosus_GG_GG_ATCC_53103_xml	EX_succ_e	Succinate exchange	0	181.213
Lactobacillus_rhamnosus_GG_GG_ATCC_53103_xml	EX_co2_e	CO2 exchange	-4.31408	828.75
Lactobacillus_rhamnosus_GG_GG_ATCC_53103_xml	EX_coa_e	Coenzyme A exchange	-0.00944049	12.491
Lactobacillus_rhamnosus_GG_GG_ATCC_53103_xml	EX_crn_e	L-Carnitine exchange	0	0
Lactobacillus_rhamnosus_GG_GG_ATCC_53103_xml	EX_csn_e	Cytosine exchange	-5.42164	0
Lactobacillus_rhamnosus_GG_GG_ATCC_53103_xml	EX_cu2_e	Cu2+ exchange	-0.0116203	-0.0110393
Lactobacillus_rhamnosus_GG_GG_ATCC_53103_xml	EX_o2_e	O2 exchange	-536.677	0
Lactobacillus_rhamnosus_GG_GG_ATCC_53103_xml	EX_glu__L_e	L-Glutamate exchange	-50	0
Lactobacillus_rhamnosus_GG_GG_ATCC_53103_xml	EX_cytd_e	Cytidine exchange	0	30.1868
Lactobacillus_rhamnosus_GG_GG_ATCC_53103_xml	EX_diact_e	Diacetyl exchange	0	364.816
Lactobacillus_rhamnosus_GG_GG_ATCC_53103_xml	EX_dms_e	Dimethyl sulfide exchange	0	811.194
Lactobacillus_rhamnosus_GG_GG_ATCC_53103_xml	EX_dmso_e	Dimethyl sulfoxide exchange	-811.194	0
Lactobacillus_rhamnosus_GG_GG_ATCC_53103_xml	EX_drib_e	Deoxyribose C5H10O4 exchange	-50	0
Lactobacillus_rhamnosus_GG_GG_ATCC_53103_xml	EX_ser__D_e	D-Serine exchange	-281.145	277.054
Lactobacillus_rhamnosus_GG_GG_ATCC_53103_xml	EX_galur_e	D-Galacturonate exchange	0	0
Lactobacillus_rhamnosus_GG_GG_ATCC_53103_xml	EX_etha_e	Ethanolamine exchange	0	12.5
Lactobacillus_rhamnosus_GG_GG_ATCC_53103_xml	EX_fe2_e	Fe2+ exchange	-0.110057	587.186
Lactobacillus_rhamnosus_GG_GG_ATCC_53103_xml	EX_enter_e	Enterochelin exchange	0	0.110045
Lactobacillus_rhamnosus_GG_GG_ATCC_53103_xml	EX_feenter_e	Fe-enterobactin exchange	-0.110045	0
Lactobacillus_rhamnosus_GG_GG_ATCC_53103_xml	EX_fol_e	Folate exchange	-0.0109647	7.68189
Lactobacillus_rhamnosus_GG_GG_ATCC_53103_xml	EX_fru_e	D-Fructose exchange	-756.268	0
Lactobacillus_rhamnosus_GG_GG_ATCC_53103_xml	EX_fuc__L_e	L-Fucose exchange	-100.14	0
Lactobacillus_rhamnosus_GG_GG_ATCC_53103_xml	EX_fum_e	Fumarate exchange	-490.609	237.475
Lactobacillus_rhamnosus_GG_GG_ATCC_53103_xml	EX_gal_e	D-Galactose exchange	-50	0
Lactobacillus_rhamnosus_GG_GG_ATCC_53103_xml	EX_gal_bD_e	Beta D-Galactose exchange	-48.6025	0
Lactobacillus_rhamnosus_GG_GG_ATCC_53103_xml	EX_galctn__D_e	D-Galactonate exchange	-164.93	0
Lactobacillus_rhamnosus_GG_GG_ATCC_53103_xml	EX_galt_e	Galactitol exchange	-209.598	0
Lactobacillus_rhamnosus_GG_GG_ATCC_53103_xml	EX_gam_e	D-Glucosamine exchange	-542.337	0
Lactobacillus_rhamnosus_GG_GG_ATCC_53103_xml	EX_glcn_e	D-Gluconate exchange	-156.747	0
Lactobacillus_rhamnosus_GG_GG_ATCC_53103_xml	EX_glcn__D_e	D Gluconate C6H11O7 exchange	-156.747	0
Lactobacillus_rhamnosus_GG_GG_ATCC_53103_xml	EX_glcur_e	D-Glucuronate exchange	-214.631	0
Lactobacillus_rhamnosus_GG_GG_ATCC_53103_xml	EX_glucan6_e	Beta-1,3/1,4-glucan (Barley, n=6, Glc beta1->3,4 Glc) exchange	-50	0
Lactobacillus_rhamnosus_GG_GG_ATCC_53103_xml	EX_glucan4_e	Beta-1,3/1,4-glucan (Barley, n=4, Glc beta1->3,4 Glc) exchange	-50	0
Lactobacillus_rhamnosus_GG_GG_ATCC_53103_xml	EX_glyc3p_e	Glycerol 3-phosphate exchange	-30.1868	0
Lactobacillus_rhamnosus_GG_GG_ATCC_53103_xml	EX_glyald_e	D-Glyceraldehyde exchange	-591.074	437.423
Lactobacillus_rhamnosus_GG_GG_ATCC_53103_xml	EX_glyb_e	Glycine betaine exchange	0	0
Lactobacillus_rhamnosus_GG_GG_ATCC_53103_xml	EX_glyc_e	Glycerol exchange	-233.97	741.314
Lactobacillus_rhamnosus_GG_GG_ATCC_53103_xml	EX_gsn_e	Guanosine exchange	0	30.1868
Lactobacillus_rhamnosus_GG_GG_ATCC_53103_xml	EX_gua_e	Guanine exchange	-711.45	0
Lactobacillus_rhamnosus_GG_GG_ATCC_53103_xml	EX_h2s_e	Hydrogen sulfide exchange	-51.4259	50
Lactobacillus_rhamnosus_GG_GG_ATCC_53103_xml	EX_3hcinnm_e	3-hydroxycinnamic acid exchange	0	0
Lactobacillus_rhamnosus_GG_GG_ATCC_53103_xml	EX_4hphac_e	4-Hydroxyphenylacetate exchange	-28.3225	0
Lactobacillus_rhamnosus_GG_GG_ATCC_53103_xml	EX_3hpppn_e	3-(3-hydroxy-phenyl)propionate exchange	0	0
Lactobacillus_rhamnosus_GG_GG_ATCC_53103_xml	EX_hqn_e	Hydroquinone exchange	0	288.646
Lactobacillus_rhamnosus_GG_GG_ATCC_53103_xml	EX_hxan_e	Hypoxanthine exchange	-50	0
Lactobacillus_rhamnosus_GG_GG_ATCC_53103_xml	EX_taur_e	Taurine exchange	-50	0
Lactobacillus_rhamnosus_GG_GG_ATCC_53103_xml	EX_icit_e	Isocitrate exchange	0	0
Lactobacillus_rhamnosus_GG_GG_ATCC_53103_xml	EX_ile__L_e	L-Isoleucine exchange	-4.7617	72.2982
Lactobacillus_rhamnosus_GG_GG_ATCC_53103_xml	EX_inost_e	Myo-Inositol exchange	0	0
Lactobacillus_rhamnosus_GG_GG_ATCC_53103_xml	EX_lcts_e	Lactose exchange	-247.695	0
Lactobacillus_rhamnosus_GG_GG_ATCC_53103_xml	EX_lmn2_e	Laminaribiose exchange	-50	0
Lactobacillus_rhamnosus_GG_GG_ATCC_53103_xml	EX_malthp_e	Maltoheptaose exchange	-70.4867	0
Lactobacillus_rhamnosus_GG_GG_ATCC_53103_xml	EX_man_e	D-Mannose exchange	-474.273	0
Lactobacillus_rhamnosus_GG_GG_ATCC_53103_xml	EX_manglyc_e	2(alpha-D-Mannosyl)-D-glycerate exchange	-50	0
Lactobacillus_rhamnosus_GG_GG_ATCC_53103_xml	EX_murein5p5p_e	Two linked disacharide pentapeptide murein units (uncrosslinked, middle of chain) exchange	-415.582	207.791
Lactobacillus_rhamnosus_GG_GG_ATCC_53103_xml	EX_murein5px4p_e	Two disacharide linked murein units, pentapeptide crosslinked tetrapeptide (A2pm->D-ala) (middle of chain) exchange	0	415.582
Lactobacillus_rhamnosus_GG_GG_ATCC_53103_xml	EX_murein5px3p_e	Two disacharide linked murein units, pentapeptide corsslinked tripeptide (A2pm->A2pm) (middle of chain) exchange	0	415.582
Lactobacillus_rhamnosus_GG_GG_ATCC_53103_xml	EX_murein5p5p5p_e	Three linked disacharide pentapeptide murein units (uncrosslinked, middle of chain) exchange	-332.465	277.054
Lactobacillus_rhamnosus_GG_GG_ATCC_53103_xml	EX_murein5px4px4p_e	Three disacharide linked murein units (pentapeptide crosslinked tetrapeptide (A2pm->D-ala) tetrapeptide corsslinked tetrapeptide (A2pm->D-ala)) (middle of chain) exchange	0	332.465
Lactobacillus_rhamnosus_GG_GG_ATCC_53103_xml	EX_melib_e	Melibiose exchange	-50	0
Lactobacillus_rhamnosus_GG_GG_ATCC_53103_xml	EX_met__L_e	L-Methionine exchange	-3.92774	0
Lactobacillus_rhamnosus_GG_GG_ATCC_53103_xml	EX_metox_e	L Methionine S oxide C5H11NO3S exchange	-3.92774	0
Lactobacillus_rhamnosus_GG_GG_ATCC_53103_xml	EX_metox__R_e	L methionine R oxide C5H11NO3S exchange	-3.92774	0
Lactobacillus_rhamnosus_GG_GG_ATCC_53103_xml	EX_mnl_e	D-Mannitol exchange	-209.598	0
Lactobacillus_rhamnosus_GG_GG_ATCC_53103_xml	EX_uaagmda_e	Undecaprenyl-diphospho-N-acetylmuramoyl-(N-acetylglucosamine)-L-ala-D-glu-meso-2,6-diaminopimeloyl-D-ala-D-ala exchange	-415.582	0
Lactobacillus_rhamnosus_GG_GG_ATCC_53103_xml	EX_udcpdp_e	Undecaprenyl diphosphate exchange	-415.582	415.582
Lactobacillus_rhamnosus_GG_GG_ATCC_53103_xml	EX_ncam_e	Nicotinamide exchange	-0.0373358	-0.035469
Lactobacillus_rhamnosus_GG_GG_ATCC_53103_xml	EX_no2_e	Nitrite exchange	-357.956	0
Lactobacillus_rhamnosus_GG_GG_ATCC_53103_xml	EX_uri_e	Uridine exchange	0	30.1868
Lactobacillus_rhamnosus_GG_GG_ATCC_53103_xml	EX_udcpo5_e	Undecaprenyl diphosphate galactose-rhamnose-mannose-abequose-acetyl exchange	0	1.92308
Lactobacillus_rhamnosus_GG_GG_ATCC_53103_xml	EX_pdima_e	Phthiocerol dimycocerosate A (Mtb) exchange	0	1.21951
Lactobacillus_rhamnosus_GG_GG_ATCC_53103_xml	EX_pnto__R_e	(R)-Pantothenate exchange	-12.5	0
Lactobacillus_rhamnosus_GG_GG_ATCC_53103_xml	EX_ppal_e	Propanal exchange	-28.4682	44.6466
Lactobacillus_rhamnosus_GG_GG_ATCC_53103_xml	EX_pser__L_e	O-Phospho-L-serine exchange	-30.1868	0
Lactobacillus_rhamnosus_GG_GG_ATCC_53103_xml	EX_ptrc_e	Putrescine exchange	0	233.97
Lactobacillus_rhamnosus_GG_GG_ATCC_53103_xml	EX_pyr_e	Pyruvate exchange	0	271.772
Lactobacillus_rhamnosus_GG_GG_ATCC_53103_xml	EX_urate_e	Urate exchange	0	0
Lactobacillus_rhamnosus_GG_GG_ATCC_53103_xml	EX_val__L_e	L-Valine exchange	-81.34	19.9027
Lactobacillus_rhamnosus_GG_GG_ATCC_53103_xml	EX_raffin_e	Raffinose C18H32O16 exchange	-25	0
Lactobacillus_rhamnosus_GG_GG_ATCC_53103_xml	EX_rbt_e	Ribitol exchange	-144.973	0
Lactobacillus_rhamnosus_GG_GG_ATCC_53103_xml	EX_spmd_e	Spermidine exchange	0	0
Lactobacillus_rhamnosus_GG_GG_ATCC_53103_xml	EX_urea_e	Urea exchange	0	0
Lactobacillus_rhamnosus_GG_GG_ATCC_53103_xml	EX_rmn_e	L-Rhamnose exchange	-100.14	0
Lactobacillus_rhamnosus_GG_GG_ATCC_53103_xml	EX_salcn_e	Salicin exchange	-288.646	0
Lactobacillus_rhamnosus_GG_GG_ATCC_53103_xml	EX_sbt__D_e	D-Sorbitol exchange	-207.791	0
Lactobacillus_rhamnosus_GG_GG_ATCC_53103_xml	EX_skm_e	Shikimate exchange	-95.0249	0
Lactobacillus_rhamnosus_GG_GG_ATCC_53103_xml	EX_s_e	Sulfur exchange	0	50
Lactobacillus_rhamnosus_GG_GG_ATCC_53103_xml	EX_sucr_e	Sucrose exchange	-254.867	0
Lactobacillus_rhamnosus_GG_GG_ATCC_53103_xml	EX_thm_e	Thiamin exchange	-0.00365491	-0.00347217
Lactobacillus_rhamnosus_GG_GG_ATCC_53103_xml	EX_udcpp_e	Undecaprenyl phosphate exchange	0	415.582
Lactobacillus_rhamnosus_GG_GG_ATCC_53103_xml	EX_ura_e	Uracil exchange	-5.40982	0
Lactobacillus_rhamnosus_GG_GG_ATCC_53103_xml	EX_xan_e	Xanthine exchange	-15.7515	714.684
Lactobacillus_rhamnosus_GG_GG_ATCC_53103_xml	EX_xyl3_e	Xylotriose exchange	-50	0
Lactobacillus_rhamnosus_GG_GG_ATCC_53103_xml	EX_xyl__D_e	D-Xylose exchange	-317.469	0
Lactobacillus_rhamnosus_GG_GG_ATCC_53103_xml	EX_xylb_e	Xylobiose exchange	-50	0
yeastGEM_v8__46__6__46__2	EX_13BDglcn_e	(1->3)-beta-D-glucan exchange	-1000	0
yeastGEM_v8__46__6__46__2	EX_crn_e	(R)-carnitine exchange	0	0
yeastGEM_v8__46__6__46__2	EX_lac__D_e	(R)-lactate exchange	-234.411	141.35
yeastGEM_v8__46__6__46__2	EX_mev__R_e	(R)-mevalonate exchange	-48.37	187.234
yeastGEM_v8__46__6__46__2	EX_pnto__R_e	(R)-pantothenate exchange	0	128.988
yeastGEM_v8__46__6__46__2	EX_btd_RR_e	(R,R)-2,3-butanediol exchange	0	1000
yeastGEM_v8__46__6__46__2	EX_3mob_e	(S)-3-methyl-2-oxopentanoate exchange	-896.708	971.923
yeastGEM_v8__46__6__46__2	EX_lac__L_e	(S)-lactate exchange	-234.411	0
yeastGEM_v8__46__6__46__2	EX_mal__L_e	(S)-malate exchange	-1000	463.833
yeastGEM_v8__46__6__46__2	EX_g3pi_e	1-(sn-glycero-3-phospho)-1D-myo-inositol exchange	0	50.2086
yeastGEM_v8__46__6__46__2	r_1554	1-acylglycerophosphocholine exchange	0	0
yeastGEM_v8__46__6__46__2	EX_dad_2_e	2'-deoxyadenosine exchange	0	0
yeastGEM_v8__46__6__46__2	EX_dgsn_e	2'-deoxyguanosine exchange	0	0
yeastGEM_v8__46__6__46__2	EX_din_e	2'-deoxyinosine exchange	0	0
yeastGEM_v8__46__6__46__2	EX_duri_e	2'-deoxyuridine exchange	-95.2639	0
yeastGEM_v8__46__6__46__2	r_1572	2-isopropylmalate exchange	-286.045	416.345
yeastGEM_v8__46__6__46__2	EX_2mbald_e	2-methylbutanal exchange	-1000	536.555
yeastGEM_v8__46__6__46__2	EX_2mbtoh_e	2-methylbutanol exchange	-474.376	1000
yeastGEM_v8__46__6__46__2	EX_2mbac_e	2-methylbutyl acetate exchange	0	633.24
yeastGEM_v8__46__6__46__2	EX_akg_e	2-oxoglutarate exchange	-1000	1000
yeastGEM_v8__46__6__46__2	r_1589	2-phenylethanol exchange	-474.376	1000
yeastGEM_v8__46__6__46__2	EX_3mbald_e	3-methylbutanal exchange	-1000	531.198
yeastGEM_v8__46__6__46__2	EX_4abz_e	4-aminobenzoate exchange	-0.00780179	46.5052
yeastGEM_v8__46__6__46__2	EX_5aop_e	5-aminolevulinate exchange	0	0
yeastGEM_v8__46__6__46__2	EX_5fthf_e	5-formyltetrahydrofolic acid exchange	-0.00780182	0
yeastGEM_v8__46__6__46__2	EX_dann_e	7,8-diaminononanoate exchange	0	0
yeastGEM_v8__46__6__46__2	EX_8aonn_e	8-amino-7-oxononanoate exchange	0	0
yeastGEM_v8__46__6__46__2	EX_xan_e	9H-xanthine exchange	-136.57	759.678
yeastGEM_v8__46__6__46__2	EX_acald_e	acetaldehyde exchange	-1000	1000
yeastGEM_v8__46__6__46__2	EX_ac_e	acetate exchange	-1000	1000
yeastGEM_v8__46__6__46__2	EX_ade_e	adenine exchange	-502.484	0
yeastGEM_v8__46__6__46__2	EX_pap_e	adenosine 3',5'-bismonophosphate exchange	-194.595	160.13
yeastGEM_v8__46__6__46__2	EX_adn_e	adenosine exchange	-907.194	0
yeastGEM_v8__46__6__46__2	EX_alltt_e	allantoate exchange	-204.307	0
yeastGEM_v8__46__6__46__2	EX_alltn_e	allantoin exchange	-187.879	0
yeastGEM_v8__46__6__46__2	EX_tre_e	trehalose exchange	-103.892	83.6174
yeastGEM_v8__46__6__46__2	EX_gam6p_e	alpha-D-glucosamine 6-phosphate exchange	-506.429	846.419
yeastGEM_v8__46__6__46__2	EX_nh4_e	ammonium exchange	-862.689	944.925
yeastGEM_v8__46__6__46__2	r_1663	bicarbonate exchange	-1000	1000
yeastGEM_v8__46__6__46__2	EX_btn_e	biotin exchange	0	0
yeastGEM_v8__46__6__46__2	EX_co2_e	carbon dioxide exchange	-409.229	1000
yeastGEM_v8__46__6__46__2	EX_chol_e	choline exchange	-178.232	400.804
yeastGEM_v8__46__6__46__2	EX_cit_e	citrate exchange	-669.677	728.767
yeastGEM_v8__46__6__46__2	EX_cytd_e	cytidine exchange	-260.176	0
yeastGEM_v8__46__6__46__2	EX_csn_e	cytosine exchange	-235.552	0
yeastGEM_v8__46__6__46__2	EX_arab__D_e	D-arabinose exchange	-156.104	0
yeastGEM_v8__46__6__46__2	EX_fru_e	D-fructose exchange	-1000	869.604
yeastGEM_v8__46__6__46__2	EX_gal_e	D-galactose exchange	-179.505	0
yeastGEM_v8__46__6__46__2	EX_galur_e	D-galacturonate exchange	0	1000
yeastGEM_v8__46__6__46__2	EX_sbt__D_e	D-glucitol exchange	-150.489	0
yeastGEM_v8__46__6__46__2	EX_glc__D_e	D-glucose exchange	-1000	1000
yeastGEM_v8__46__6__46__2	EX_man_e	D-mannose exchange	-180.273	0
yeastGEM_v8__46__6__46__2	EX_rib__D_e	D-ribose exchange	-192.329	0
yeastGEM_v8__46__6__46__2	EX_xyl__D_e	D-xylose exchange	-604.348	0
yeastGEM_v8__46__6__46__2	EX_dca_e	decanoate exchange	-299.359	281.996
yeastGEM_v8__46__6__46__2	EX_dcyt_e	deoxycytidine exchange	-87.6861	0
yeastGEM_v8__46__6__46__2	EX_dttp_e	dTTP exchange	-165.145	76.109
yeastGEM_v8__46__6__46__2	EX_epist_e	episterol exchange	-386.283	1000
yeastGEM_v8__46__6__46__2	EX_ergst_e	ergosterol exchange	-4.61656	382.302
yeastGEM_v8__46__6__46__2	EX_etoh_e	ethanol exchange	-673.056	1000
yeastGEM_v8__46__6__46__2	EX_etha_e	ethanolamine exchange	-168.55	0
yeastGEM_v8__46__6__46__2	r_1765	ethyl acetate exchange	0	723.632
yeastGEM_v8__46__6__46__2	EX_fecost_e	fecosterol exchange	-1000	257.658
yeastGEM_v8__46__6__46__2	EX_fmn_e	FMN exchange	-238.398	0
yeastGEM_v8__46__6__46__2	EX_fol_e	folate exchange	0	0
yeastGEM_v8__46__6__46__2	EX_for_e	formate exchange	-405.883	464.94
yeastGEM_v8__46__6__46__2	EX_fum_e	fumarate exchange	-1000	680.694
yeastGEM_v8__46__6__46__2	EX_4abut_e	gamma-aminobutyrate exchange	-767.467	0
yeastGEM_v8__46__6__46__2	EX_gthox_e	glutathione disulfide exchange	-151.497	0
yeastGEM_v8__46__6__46__2	EX_gthrd_e	glutathione exchange	-326.378	0
yeastGEM_v8__46__6__46__2	EX_glyc_e	glycerol exchange	-219.087	203.823
yeastGEM_v8__46__6__46__2	EX_gly_e	L-glycine exchange	-918.726	1000
yeastGEM_v8__46__6__46__2	EX_gcald_e	glycolaldehyde exchange	0	815.508
yeastGEM_v8__46__6__46__2	EX_glx_e	glyoxylate exchange	-928.932	914.512
yeastGEM_v8__46__6__46__2	EX_gua_e	guanine exchange	-553.807	1000
yeastGEM_v8__46__6__46__2	EX_gsn_e	guanosine exchange	-1000	0
yeastGEM_v8__46__6__46__2	EX_h_e	H+ exchange	-928.709	1000
yeastGEM_v8__46__6__46__2	r_1834	hexadecanal exchange	0	0
yeastGEM_v8__46__6__46__2	EX_hxan_e	hypoxanthine exchange	-98.8096	1000
yeastGEM_v8__46__6__46__2	EX_id3acald_e	indol-3-ylacetaldehyde exchange	-1000	531.198
yeastGEM_v8__46__6__46__2	EX_ins_e	inosine exchange	-1000	0
yeastGEM_v8__46__6__46__2	EX_fe2_e	iron(2+) exchange	-0.00371718	-0.00365721
yeastGEM_v8__46__6__46__2	EX_iamac_e	isoamyl acetate exchange	0	633.24
yeastGEM_v8__46__6__46__2	EX_iamoh_e	isoamylol exchange	-474.376	1000
yeastGEM_v8__46__6__46__2	EX_ibtol_e	isobutanol exchange	-474.376	1000
yeastGEM_v8__46__6__46__2	EX_ibutac_e	isobutyl acetate exchange	0	633.24
yeastGEM_v8__46__6__46__2	r_1870	isobutyraldehyde exchange	-1000	531.198
yeastGEM_v8__46__6__46__2	EX_ala__L_e	L-alanine exchange	-933.023	1000
yeastGEM_v8__46__6__46__2	EX_abt_e	L-arabinitol exchange	-359.342	604.348
yeastGEM_v8__46__6__46__2	EX_arab__L_e	L-arabinose exchange	-604.348	0
yeastGEM_v8__46__6__46__2	EX_arg__L_e	L-arginine exchange	-349.963	382.333
yeastGEM_v8__46__6__46__2	EX_asn__L_e	L-asparagine exchange	-815.251	504.879
yeastGEM_v8__46__6__46__2	EX_asp__L_e	L-aspartate exchange	-335.595	1000
yeastGEM_v8__46__6__46__2	EX_cys__L_e	L-cysteine exchange	-506.287	732.115
yeastGEM_v8__46__6__46__2	EX_sbt__L_e	L-glucitol exchange	-531.198	0
yeastGEM_v8__46__6__46__2	EX_glu__L_e	L-glutamate exchange	-1000	990.972
yeastGEM_v8__46__6__46__2	EX_gln__L_e	L-glutamine exchange	-897.65	483.053
yeastGEM_v8__46__6__46__2	EX_his__L_e	L-histidine exchange	-9.41736	411.245
yeastGEM_v8__46__6__46__2	EX_hom__L_e	L-homoserine exchange	-299.084	113.33
yeastGEM_v8__46__6__46__2	EX_ile__L_e	L-isoleucine exchange	-981.686	903.58
yeastGEM_v8__46__6__46__2	EX_leu__L_e	L-leucine exchange	-1000	388.983
yeastGEM_v8__46__6__46__2	EX_lys__L_e	L-lysine exchange	-40.6523	80.1044
yeastGEM_v8__46__6__46__2	EX_met__L_e	L-methionine exchange	-1000	1000
yeastGEM_v8__46__6__46__2	EX_phe__L_e	L-phenylalanine exchange	-997.684	27.5573
yeastGEM_v8__46__6__46__2	EX_pro__L_e	L-proline exchange	-188.768	512.604
yeastGEM_v8__46__6__46__2	EX_ser__L_e	L-serine exchange	-846.689	312.76
yeastGEM_v8__46__6__46__2	EX_srb__L_e	L-sorbose exchange	0	531.198
yeastGEM_v8__46__6__46__2	EX_thr__L_e	L-threonine exchange	-1000	398.285
yeastGEM_v8__46__6__46__2	EX_trp__L_e	L-tryptophan exchange	-864.4	43.3634
yeastGEM_v8__46__6__46__2	EX_tyr__L_e	L-tyrosine exchange	-1000	191.364
yeastGEM_v8__46__6__46__2	EX_val__L_e	L-valine exchange	-897.04	254.361
yeastGEM_v8__46__6__46__2	EX_lanost_e	lanosterol exchange	-251.067	8.06166
yeastGEM_v8__46__6__46__2	r_1916	laurate exchange	-281.996	281.996
yeastGEM_v8__46__6__46__2	EX_malt_e	maltose exchange	-87.2572	936.037
yeastGEM_v8__46__6__46__2	EX_inost_e	myo-inositol exchange	-51.2388	0
yeastGEM_v8__46__6__46__2	EX_Nbfortyr_e	N,N'-diformyldityrosine exchange	0	323.203
yeastGEM_v8__46__6__46__2	EX_nac_e	nicotinate exchange	-61.7571	0
yeastGEM_v8__46__6__46__2	EX_nmn_e	NMN exchange	-220.672	0
yeastGEM_v8__46__6__46__2	EX_octa_e	octanoate exchange	-176.572	311.335
yeastGEM_v8__46__6__46__2	EX_orn_e	ornithine exchange	-781.398	446.865
yeastGEM_v8__46__6__46__2	EX_oaa_e	oxaloacetate exchange	-662.045	1000
yeastGEM_v8__46__6__46__2	EX_o2_e	oxygen exchange	-1000	-180.308
yeastGEM_v8__46__6__46__2	EX_hdca_e	palmitate exchange	-572.312	278.971
yeastGEM_v8__46__6__46__2	EX_hdcea_e	palmitoleate exchange	-121.767	525.628
yeastGEM_v8__46__6__46__2	EX_pect_e	pectin exchange	-1000	0
yeastGEM_v8__46__6__46__2	EX_pheac_e	phenethyl acetate exchange	0	633.24
yeastGEM_v8__46__6__46__2	EX_pacald_e	phenylacetaldehyde exchange	-1000	590.221
yeastGEM_v8__46__6__46__2	EX_pi_e	phosphate exchange	707.45	1000
yeastGEM_v8__46__6__46__2	EX_k_e	potassium exchange	-0.448874	-0.4367
yeastGEM_v8__46__6__46__2	EX_ptrc_e	putrescine exchange	-178.727	772.863
yeastGEM_v8__46__6__46__2	EX_pydxn_e	pyridoxine exchange	-410.585	0
yeastGEM_v8__46__6__46__2	EX_pyr_e	pyruvate exchange	-957.81	1000
yeastGEM_v8__46__6__46__2	EX_ribflv_e	riboflavin exchange	-0.123656	238.277
yeastGEM_v8__46__6__46__2	EX_amet_e	S-adenosyl-L-methionine exchange	-480.008	0
yeastGEM_v8__46__6__46__2	EX_mmet_e	S-methyl-L-methionine exchange	0	0
yeastGEM_v8__46__6__46__2	EX_g3pc_e	sn-glycero-3-phosphocholine exchange	-400.804	41.5307
yeastGEM_v8__46__6__46__2	EX_na1_e	sodium exchange	-0.490918	-0.477603
yeastGEM_v8__46__6__46__2	EX_spmd_e	spermidine exchange	-178.727	277.628
yeastGEM_v8__46__6__46__2	EX_sprm_e	spermine exchange	-277.628	178.727
yeastGEM_v8__46__6__46__2	r_2055	stearate exchange	-566.848	69.7516
yeastGEM_v8__46__6__46__2	EX_succ_e	succinate exchange	-727.178	1000
yeastGEM_v8__46__6__46__2	EX_sucr_e	sucrose exchange	-1000	0
yeastGEM_v8__46__6__46__2	EX_so4_e	sulphate exchange	-162.536	0
yeastGEM_v8__46__6__46__2	EX_so3_e	sulphite exchange	0	1000
yeastGEM_v8__46__6__46__2	EX_taur_e	taurine exchange	0	394.365
yeastGEM_v8__46__6__46__2	r_2066	TDP exchange	-126.395	0
yeastGEM_v8__46__6__46__2	EX_thm_e	thiamine exchange	-0.000148261	238.389
yeastGEM_v8__46__6__46__2	EX_thmmp_e	TMP exchange	-238.389	0
yeastGEM_v8__46__6__46__2	EX_thymd_e	thymidine exchange	-61.4101	203.823
yeastGEM_v8__46__6__46__2	EX_ind3eth_e	tryptophol exchange	0	1000
yeastGEM_v8__46__6__46__2	EX_ura_e	uracil exchange	-272.656	0
yeastGEM_v8__46__6__46__2	EX_urea_e	urea exchange	-91.468	446.865
yeastGEM_v8__46__6__46__2	EX_uri_e	uridine exchange	-304.546	0
yeastGEM_v8__46__6__46__2	EX_h2o_e	H2O exchange	-1000	859.009
yeastGEM_v8__46__6__46__2	EX_xtsn_e	xanthosine exchange	0	0
yeastGEM_v8__46__6__46__2	EX_xylt_e	xylitol exchange	-173.942	604.348
yeastGEM_v8__46__6__46__2	EX_zymst_e	zymosterol exchange	-288.516	73.5575
yeastGEM_v8__46__6__46__2	r_2134	14-demethyllanosterol exchange	-73.5575	251.067
yeastGEM_v8__46__6__46__2	r_2137	ergosta-5,7,22,24(28)-tetraen-3beta-ol exchange	-386.794	447.867
yeastGEM_v8__46__6__46__2	EX_but_e	butyrate exchange	0	236.994
yeastGEM_v8__46__6__46__2	EX_hxcoa_e	hexanoate exchange	0	248.584
yeastGEM_v8__46__6__46__2	EX_ocdcea_e	oleate exchange	-114.416	531.326
yeastGEM_v8__46__6__46__2	EX_ttdca_e	myristate exchange	-281.996	281.996
yeastGEM_v8__46__6__46__2	EX_raffin_e	raffinose exchange	-936.037	0
yeastGEM_v8__46__6__46__2	EX_melib_e	melibiose exchange	0	936.037
yeastGEM_v8__46__6__46__2	EX_cysam_e	cysteamine exchange	-394.365	193.94
yeastGEM_v8__46__6__46__2	EX_meoh_e	methanol exchange	0	158.143
yeastGEM_v8__46__6__46__2	EX_alagly_e	Ala-Gly exchange	-398.914	960.894
yeastGEM_v8__46__6__46__2	r_4497	3-oxalomalate(3-) exchange	-920.58	821.962
yeastGEM_v8__46__6__46__2	r_4498	6-O-alpha-D-glucopyranosyl-D-fructofuranose exchange	-86.2651	0
yeastGEM_v8__46__6__46__2	EX_5dglcn_e	5-dehydro-D-gluconate exchange	-173.942	0
yeastGEM_v8__46__6__46__2	EX_tag__D_e	D-tagatose exchange	-167.213	0
yeastGEM_v8__46__6__46__2	r_4501	turanose exchange	-869.604	1000
yeastGEM_v8__46__6__46__2	EX_g6p_e	D-glucose 6-phosphate exchange	-1000	1000
yeastGEM_v8__46__6__46__2	EX_malttr_e	alpha-maltotriose exchange	-936.037	0
yeastGEM_v8__46__6__46__2	EX_g1p_e	D-glucose 1-phosphate exchange	-1000	915.708
yeastGEM_v8__46__6__46__2	EX_madg_e	methyl alpha-D-glucopyranoside exchange	-158.143	0
yeastGEM_v8__46__6__46__2	EX_gam_e	D-Glucosamine exchange	-174.779	0
yeastGEM_v8__46__6__46__2	EX_dha_e	glycerone exchange	-320.549	0
yeastGEM_v8__46__6__46__2	EX_ala_L_gln__L_e	Ala-Gln exchange	-449.484	0
yeastGEM_v8__46__6__46__2	EX_alaleu_e	Ala-Leu exchange	-429.943	961.099
yeastGEM_v8__46__6__46__2	EX_glygln_e	Gly-Gln exchange	-555.383	0
yeastGEM_v8__46__6__46__2	EX_alahis_e	Ala-His exchange	-420.407	0
yeastGEM_v8__46__6__46__2	r_4512	Gly-Asn exchange	-493.577	0
yeastGEM_v8__46__6__46__2	EX_ala_L_glu__L_e	Ala-Glu exchange	-503.103	0
yeastGEM_v8__46__6__46__2	EX_gly_met_e	Gly-Met exchange	-511.172	0
yeastGEM_v8__46__6__46__2	EX_ala_L_asp__L_e	Ala-Asp exchange	-393.241	0
yeastGEM_v8__46__6__46__2	EX_glyglu_e	Gly-Glu exchange	-650.068	0
yeastGEM_v8__46__6__46__2	EX_alathr_e	Ala-Thr exchange	-510.064	0
yeastGEM_v8__46__6__46__2	EX_met_L_ala__L_e	Met-Ala exchange	-406.607	964.443
yeastGEM_v8__46__6__46__2	EX_citr__L_e	L-citrulline exchange	595.46	1000
yeastGEM_v8__46__6__46__2	EX_C02356_e	2-aminobutanoate exchange	-915.907	702.966
yeastGEM_v8__46__6__46__2	EX_cholp_e	choline phosphate exchange	-61.1796	181.916
yeastGEM_v8__46__6__46__2	EX_glyc3p_e	glycerol 1-phosphate exchange	-203.823	0
[truncated: 67 more rows]

## Sheet: Amino Acids
GSMM ID	Amino acid	Producer	Consumer	Essential consumer
B_longum_subsp_infantis_xml	L-Alanine	1	1	0
L_acidophilus_xml	L-Alanine	0	1	0
L_delbrueckii_subsp_delbrueckii_xml	L-Alanine	1	1	0
L_gasseri_xml	L-Alanine	0	1	0
L_paracasei_xml	L-Alanine	0	1	0
L_salivarius_xml	L-Alanine	0	1	0
Lactobacillus_brevis_ATCC_367_xml	L-Alanine	0	1	0
Lactobacillus_buchneri_CD034_xml	L-Alanine	1	1	0
Lactobacillus_crispatus_ST1_xml	L-Alanine	0	1	0
Lactobacillus_jensenii_SNUV360_xml	L-Alanine	0	1	0
Lactobacillus_johnsonii_DPC_6026	L-alanine	1	1	0
Lactobacillus_reuteri_DSM_20016_xml	L-Alanine	0	1	0
Lactobacillus_rhamnosus_GG_GG_ATCC_53103_xml	L-Alanine	0	1	0
yeastGEM_v8__46__6__46__2	L-alanine	1	1	0
B_longum_subsp_infantis_xml	L-Arginine	0	1	0
L_acidophilus_xml	L-Arginine	0	1	1
L_delbrueckii_subsp_delbrueckii_xml	L-Arginine	0	1	1
L_gasseri_xml	L-Arginine	0	1	1
L_paracasei_xml	L-Arginine	0	1	0
L_salivarius_xml	L-Arginine	0	1	0
Lactobacillus_brevis_ATCC_367_xml	L-Arginine	0	1	1
Lactobacillus_buchneri_CD034_xml	L-Arginine	0	1	1
Lactobacillus_crispatus_ST1_xml	L-Arginine	0	1	1
Lactobacillus_jensenii_SNUV360_xml	L-Arginine	0	1	1
Lactobacillus_reuteri_DSM_20016_xml	L-Arginine	0	1	1
Lactobacillus_rhamnosus_GG_GG_ATCC_53103_xml	L-Arginine	0	1	0
yeastGEM_v8__46__6__46__2	L-arginine	1	1	0
L_gasseri_xml	L-Asparagine	0	1	1
Lactobacillus_brevis_ATCC_367_xml	L-Asparagine	0	1	1
Lactobacillus_johnsonii_DPC_6026	L-asparagine	1	1	0
yeastGEM_v8__46__6__46__2	L-asparagine	1	1	0
B_longum_subsp_infantis_xml	L-Aspartate	1	1	0
L_salivarius_xml	L-Aspartate	1	1	0
Lactobacillus_buchneri_CD034_xml	L-Aspartate	0	1	0
Lactobacillus_crispatus_ST1_xml	L-Aspartate	0	1	1
Lactobacillus_reuteri_DSM_20016_xml	L-Aspartate	1	1	0
yeastGEM_v8__46__6__46__2	L-aspartate	1	1	0
B_longum_subsp_infantis_xml	L-Cysteine	0	1	0
L_delbrueckii_subsp_delbrueckii_xml	L-Cysteine	0	1	0
L_salivarius_xml	L-Cysteine	1	0	0
Lactobacillus_jensenii_SNUV360_xml	L-Cysteine	0	1	0
Lactobacillus_johnsonii_DPC_6026	L-cysteine	1	1	0
yeastGEM_v8__46__6__46__2	L-cysteine	1	1	0
B_longum_subsp_infantis_xml	L-Glutamate	1	0	0
L_acidophilus_xml	L-Glutamate	1	1	0
L_delbrueckii_subsp_delbrueckii_xml	L-Glutamate	0	1	0
L_gasseri_xml	L-Glutamate	1	1	0
L_paracasei_xml	L-Glutamate	0	1	0
L_salivarius_xml	L-Glutamate	1	1	0
Lactobacillus_brevis_ATCC_367_xml	L-Glutamate	1	1	0
Lactobacillus_buchneri_CD034_xml	L-Glutamate	1	1	0
Lactobacillus_crispatus_ST1_xml	L-Glutamate	1	1	0
Lactobacillus_jensenii_SNUV360_xml	L-Glutamate	1	1	0
Lactobacillus_reuteri_DSM_20016_xml	L-Glutamate	1	1	0
Lactobacillus_rhamnosus_GG_GG_ATCC_53103_xml	L-Glutamate	0	1	0
yeastGEM_v8__46__6__46__2	L-glutamate	1	1	0
B_longum_subsp_infantis_xml	L-Glutamine	0	1	0
L_acidophilus_xml	L-Glutamine	0	1	0
L_delbrueckii_subsp_delbrueckii_xml	L-Glutamine	0	1	0
L_gasseri_xml	L-Glutamine	0	1	0
L_paracasei_xml	L-Glutamine	0	1	0
L_salivarius_xml	L-Glutamine	0	1	0
Lactobacillus_brevis_ATCC_367_xml	L-Glutamine	0	1	0
Lactobacillus_buchneri_CD034_xml	L-Glutamine	0	1	0
Lactobacillus_crispatus_ST1_xml	L-Glutamine	0	1	0
Lactobacillus_jensenii_SNUV360_xml	L-Glutamine	0	1	0
Lactobacillus_johnsonii_DPC_6026	L-glutamine	0	1	0
Lactobacillus_reuteri_DSM_20016_xml	L-Glutamine	0	1	0
Lactobacillus_rhamnosus_GG_GG_ATCC_53103_xml	L-Glutamine	0	1	0
yeastGEM_v8__46__6__46__2	L-glutamine	1	1	0
yeastGEM_v8__46__6__46__2	L-glycine	1	1	0
B_longum_subsp_infantis_xml	L-Histidine	1	1	0
L_acidophilus_xml	L-Histidine	0	1	1
L_delbrueckii_subsp_delbrueckii_xml	L-Histidine	0	1	1
L_gasseri_xml	L-Histidine	0	1	1
L_salivarius_xml	L-Histidine	0	1	1
Lactobacillus_brevis_ATCC_367_xml	L-Histidine	0	1	1
Lactobacillus_crispatus_ST1_xml	L-Histidine	0	1	1
Lactobacillus_jensenii_SNUV360_xml	L-Histidine	0	1	1
Lactobacillus_johnsonii_DPC_6026	L-histidine	1	1	0
Lactobacillus_reuteri_DSM_20016_xml	L-Histidine	0	1	1
yeastGEM_v8__46__6__46__2	L-histidine	1	1	0
B_longum_subsp_infantis_xml	L-Isoleucine	1	1	0
L_acidophilus_xml	L-Isoleucine	0	1	1
L_delbrueckii_subsp_delbrueckii_xml	L-Isoleucine	0	1	1
L_gasseri_xml	L-Isoleucine	0	1	1
L_paracasei_xml	L-Isoleucine	1	1	0
L_salivarius_xml	L-Isoleucine	1	1	0
Lactobacillus_brevis_ATCC_367_xml	L-Isoleucine	0	1	1
Lactobacillus_buchneri_CD034_xml	L-Isoleucine	0	1	1
Lactobacillus_crispatus_ST1_xml	L-Isoleucine	0	1	1
Lactobacillus_jensenii_SNUV360_xml	L-Isoleucine	0	1	1
Lactobacillus_johnsonii_DPC_6026	L-isoleucine	0	1	1
Lactobacillus_reuteri_DSM_20016_xml	L-Isoleucine	1	0	0
Lactobacillus_rhamnosus_GG_GG_ATCC_53103_xml	L-Isoleucine	1	1	0
yeastGEM_v8__46__6__46__2	L-isoleucine	1	1	0
B_longum_subsp_infantis_xml	L-Leucine	1	1	0
L_acidophilus_xml	L-Leucine	1	1	0
L_delbrueckii_subsp_delbrueckii_xml	L-Leucine	0	1	1
L_gasseri_xml	L-Leucine	0	1	1
L_paracasei_xml	L-Leucine	0	1	1
L_salivarius_xml	L-Leucine	0	1	1
Lactobacillus_brevis_ATCC_367_xml	L-Leucine	0	1	1
Lactobacillus_buchneri_CD034_xml	L-Leucine	0	1	1
Lactobacillus_crispatus_ST1_xml	L-Leucine	0	1	1
Lactobacillus_jensenii_SNUV360_xml	L-Leucine	0	1	1
Lactobacillus_johnsonii_DPC_6026	L-leucine	1	0	0
Lactobacillus_reuteri_DSM_20016_xml	L-Leucine	0	1	1
Lactobacillus_rhamnosus_GG_GG_ATCC_53103_xml	L-Leucine	0	1	1
yeastGEM_v8__46__6__46__2	L-leucine	1	1	0
L_acidophilus_xml	L-Lysine	1	1	0
L_delbrueckii_subsp_delbrueckii_xml	L-Lysine	0	1	0
L_gasseri_xml	L-Lysine	0	1	1
L_paracasei_xml	L-Lysine	0	1	0
L_salivarius_xml	L-Lysine	0	1	0
Lactobacillus_brevis_ATCC_367_xml	L-Lysine	0	1	1
Lactobacillus_buchneri_CD034_xml	L-Lysine	1	1	0
Lactobacillus_crispatus_ST1_xml	L-Lysine	1	1	0
Lactobacillus_jensenii_SNUV360_xml	L-Lysine	0	1	1
Lactobacillus_reuteri_DSM_20016_xml	L-Lysine	1	1	0
Lactobacillus_rhamnosus_GG_GG_ATCC_53103_xml	L-Lysine	0	1	0
yeastGEM_v8__46__6__46__2	L-lysine	1	1	0
B_longum_subsp_infantis_xml	L-Methionine	0	1	0
L_acidophilus_xml	L-Methionine	0	1	0
L_delbrueckii_subsp_delbrueckii_xml	L-Methionine	0	1	0
L_gasseri_xml	L-Methionine	0	1	1
L_paracasei_xml	L-Methionine	0	1	0
L_salivarius_xml	L-Methionine	0	1	0
Lactobacillus_brevis_ATCC_367_xml	L-Methionine	0	1	0
Lactobacillus_buchneri_CD034_xml	L-Methionine	0	1	0
Lactobacillus_crispatus_ST1_xml	L-Methionine	0	1	1
Lactobacillus_jensenii_SNUV360_xml	L-Methionine	0	1	1
Lactobacillus_johnsonii_DPC_6026	L-methionine	0	1	0
Lactobacillus_reuteri_DSM_20016_xml	L-Methionine	0	1	0
Lactobacillus_rhamnosus_GG_GG_ATCC_53103_xml	L-Methionine	0	1	0
yeastGEM_v8__46__6__46__2	L-methionine	1	1	0
B_longum_subsp_infantis_xml	L-Phenylalanine	1	1	0
L_acidophilus_xml	L-Phenylalanine	0	1	1
L_delbrueckii_subsp_delbrueckii_xml	L-Phenylalanine	0	1	1
L_gasseri_xml	L-Phenylalanine	0	1	1
L_paracasei_xml	L-Phenylalanine	1	1	0
Lactobacillus_brevis_ATCC_367_xml	L-Phenylalanine	0	1	1
Lactobacillus_crispatus_ST1_xml	L-Phenylalanine	0	1	1
Lactobacillus_jensenii_SNUV360_xml	L-Phenylalanine	0	1	1
Lactobacillus_johnsonii_DPC_6026	L-phenylalanine	1	1	0
Lactobacillus_reuteri_DSM_20016_xml	L-Phenylalanine	1	1	0
Lactobacillus_rhamnosus_GG_GG_ATCC_53103_xml	L-Phenylalanine	0	1	1
yeastGEM_v8__46__6__46__2	L-phenylalanine	1	1	0
B_longum_subsp_infantis_xml	L-Proline	1	1	0
L_delbrueckii_subsp_delbrueckii_xml	L-Proline	0	1	0
L_gasseri_xml	L-Proline	0	1	1
Lactobacillus_brevis_ATCC_367_xml	L-Proline	0	1	0
Lactobacillus_buchneri_CD034_xml	L-Proline	0	1	0
Lactobacillus_crispatus_ST1_xml	L-Proline	0	1	1
Lactobacillus_johnsonii_DPC_6026	L-proline	0	1	0
Lactobacillus_reuteri_DSM_20016_xml	L-Proline	0	1	0
Lactobacillus_rhamnosus_GG_GG_ATCC_53103_xml	L-Proline	0	1	0
yeastGEM_v8__46__6__46__2	L-proline	1	1	0
B_longum_subsp_infantis_xml	L-Serine	1	1	0
L_acidophilus_xml	L-Serine	1	1	0
L_delbrueckii_subsp_delbrueckii_xml	L-Serine	1	1	0
L_gasseri_xml	L-Serine	1	1	0
L_paracasei_xml	L-Serine	1	1	0
L_salivarius_xml	L-Serine	1	1	0
Lactobacillus_brevis_ATCC_367_xml	L-Serine	1	1	0
Lactobacillus_buchneri_CD034_xml	L-Serine	1	1	0
Lactobacillus_crispatus_ST1_xml	L-Serine	1	1	0
Lactobacillus_jensenii_SNUV360_xml	L-Serine	1	1	0
Lactobacillus_johnsonii_DPC_6026	L-serine	1	1	0
Lactobacillus_reuteri_DSM_20016_xml	L-Serine	1	1	0
Lactobacillus_rhamnosus_GG_GG_ATCC_53103_xml	L-Serine	1	1	0
yeastGEM_v8__46__6__46__2	L-serine	1	1	0
B_longum_subsp_infantis_xml	L-Threonine	1	1	0
L_delbrueckii_subsp_delbrueckii_xml	L-Threonine	0	1	0
L_paracasei_xml	L-Threonine	0	1	0
Lactobacillus_brevis_ATCC_367_xml	L-Threonine	0	1	1
Lactobacillus_jensenii_SNUV360_xml	L-Threonine	0	1	1
Lactobacillus_johnsonii_DPC_6026	L-threonine	1	1	0
Lactobacillus_reuteri_DSM_20016_xml	L-Threonine	0	1	1
Lactobacillus_rhamnosus_GG_GG_ATCC_53103_xml	L-Threonine	0	1	0
yeastGEM_v8__46__6__46__2	L-threonine	1	1	0
B_longum_subsp_infantis_xml	L-Tryptophan	1	1	0
L_acidophilus_xml	L-Tryptophan	1	1	0
L_delbrueckii_subsp_delbrueckii_xml	L-Tryptophan	0	1	1
L_gasseri_xml	L-Tryptophan	0	1	1
L_salivarius_xml	L-Tryptophan	0	1	1
Lactobacillus_brevis_ATCC_367_xml	L-Tryptophan	1	1	0
Lactobacillus_crispatus_ST1_xml	L-Tryptophan	1	1	0
Lactobacillus_jensenii_SNUV360_xml	L-Tryptophan	0	1	1
Lactobacillus_johnsonii_DPC_6026	L-tryptophan	0	1	1
Lactobacillus_reuteri_DSM_20016_xml	L-Tryptophan	1	0	0
yeastGEM_v8__46__6__46__2	L-tryptophan	1	1	0
B_longum_subsp_infantis_xml	L-Tyrosine	1	1	0
L_acidophilus_xml	L-Tyrosine	0	1	1
L_gasseri_xml	L-Tyrosine	0	1	1
L_paracasei_xml	L-Tyrosine	1	1	0
Lactobacillus_brevis_ATCC_367_xml	L-Tyrosine	0	1	1
Lactobacillus_crispatus_ST1_xml	L-Tyrosine	0	1	1
Lactobacillus_johnsonii_DPC_6026	L-tyrosine	1	1	0
Lactobacillus_reuteri_DSM_20016_xml	L-Tyrosine	0	1	1
yeastGEM_v8__46__6__46__2	L-tyrosine	1	1	0
B_longum_subsp_infantis_xml	L-Valine	1	1	0
L_acidophilus_xml	L-Valine	1	1	0
L_delbrueckii_subsp_delbrueckii_xml	L-Valine	1	1	0
L_gasseri_xml	L-Valine	0	1	1
L_paracasei_xml	L-Valine	0	1	1
L_salivarius_xml	L-Valine	0	1	1
Lactobacillus_brevis_ATCC_367_xml	L-Valine	1	0	0
Lactobacillus_buchneri_CD034_xml	L-Valine	1	1	0
Lactobacillus_crispatus_ST1_xml	L-Valine	0	1	1
Lactobacillus_jensenii_SNUV360_xml	L-Valine	0	1	1
Lactobacillus_johnsonii_DPC_6026	L-valine	0	1	1
Lactobacillus_reuteri_DSM_20016_xml	L-Valine	0	1	1
Lactobacillus_rhamnosus_GG_GG_ATCC_53103_xml	L-Valine	1	1	0
yeastGEM_v8__46__6__46__2	L-valine	1	1	0

## Sheet: Description
Gene Association -> provides information on whether metabolizing reactions of exchanged metabolites of the models are associated with genes
Flux Variability Analysis -> flux variability analysis of the exchange reactions in each model to predict production/consumption capacity of the exchanged metabolites when the growth rate is maximized
FVA setup
fraction of optimum = 0.95 (Biomass rate is at 95% of its maximum)
pFBA factor = 1.1 (total reaction fluxes are not higher than 10% of what parsimonious FBA predicts)
for each exchange reaction: lower bound = -1000 & upper bound = 1000
negative values -> consumption
positive values -> production
Amino Acids -> Based on FVA results, it demonstrates which species are potential producer/consumer/essential consumer of amino acids
1 -> yes; 0 -> no
producer -> if maximum FVA value greater than zero
consumer -> if minimum FVA value less than zero
essential consumer -> if maximum FVA value less than zero
