# Supplementary material for: Saccharomyces boulardii enhances anti-inflammatory effectors and AhR activation via metabolic interactions in probiotic communities
Source: ISME J. 2024 Nov 3;18(1):wrae212. doi: 10.1093/ismejo/wrae212 (PMC11631509; doi:10.1093/ismejo/wrae212)
Supplement: Table_S6_wrae212 [file table_s6_wrae212.xlsx]

## Sheet: Smetana_media
Medium	Description	Compound	Name
SC	SC	so4	Sulfate
SC	SC	nh4	Ammonium
SC	SC	btn	Biotin
SC	SC	ca2	Calcium
SC	SC	pnto__R	(R)-Pantothenate
SC	SC	fol	Folate
SC	SC	inost	Myo-Inositol
SC	SC	nac	Nicotinate
SC	SC	anth	Anthranilate
SC	SC	pydxn	Pyridoxine
SC	SC	cl	Chloride
SC	SC	ribflv	Riboflavin C17H20N4O6
SC	SC	thm	Thiamin
SC	SC	cu2	Copper
SC	SC	k	Potassium
SC	SC	i	I c
SC	SC	fe3	Iron (Fe3+)
SC	SC	fe2	Fe2+
SC	SC	mn2	Manganese
SC	SC	na1	Sodium
SC	SC	mobd	Molybdate
SC	SC	zn2	Zinc
SC	SC	pi	Phosphate
SC	SC	mg2	Magnesium
SC	SC	ac	Acetate
SC	SC	glc__D	D-Glucose
SC	Yeast_anaerobe	lanost	Lanosterol C30H50O
SC	Yeast_anaerobe	ergst	Ergosterol C28H44O
SC	Yeast_anaerobe	hdcea	Hexadecenoate (n-C16:1)
SC	Yeast_anaerobe	zymst	Zymosterol C27H44O
SC	Yeast_anaerobe	ocdcea	Octadecenoate (n-C18:1)
SC	Essential	3mb	3-Methylbutanoic acid
SC	Essential	gthrd	Reduced glutathione
SC	Essential	glytyr	Gly-Tyr
SC	Essential	gal	D-Galactose
SC	Essential	thym	Thymine C5H6N2O2
SC	Essential	ibt	Isobutyrate
SC	Essential	his__L	L-Histidine
SC	Essential	ura	Uracil
SC	Essential	glypro	Glycylproline
SC	Essential	asp__L	L-Aspartate
SC	Essential	cit	Citrate
SC	Essential	arg__L	L-Arginine
SC	Essential	hxan	Hypoxanthine
SC	Essential	asn__L	L-Asparagine
SC	Essential	glyc3p	Glycerol 3-phosphate
SC	Essential	glcur	D-Glucuronate
SC	Essential	id3acald	Indole 3 acetaldehyde C10H9NO
SC	Essential	4abz	4-Aminobenzoate
SC	Essential	lys__L	L-Lysine
SC	Essential	cyst__L	L-Cystathionine
SC	Essential	hdca	Hexadecanoate (n-C16:0)
SC	Essential	csn	Cytosine
SC	Essential	fum	Fumarate
SC	Essential	but	Butyrate (n-C4:0)
SC	Essential	glyphe	Glycylphenylalanine
SC	Essential	chor	Chorismate
SC	Essential	bzal	Benzaldehyde
SC	Essential	leu__L	L-Leucine
SC	Essential	arbt	Arbutin C12H16O7
SC	Essential	gln__L	L-Glutamine
SC	Essential	glyglu	L glycinylglutamate
SC	Essential	phe__L	L-Phenylalanine
SC	Essential	thr__L	L-Threonine
SC	Essential	glu__L	L-Glutamate
SC	Essential	tyr__L	L-Tyrosine
SC	Essential	trp__L	L-Tryptophan
SC	Essential	fru	D-Fructose
SC	Essential	succ	Succinate
SC	Essential	cellb	Cellobiose
SC	Essential	airs	Aminoimidazole-riboside
SC	Essential	nmn	NMN C11H14N2O8P
SC	Essential	cu	Cu+
SC	Essential	26dap__M	Meso-2,6-Diaminoheptanedioate
SC	Essential	alahis	L alaninylhistidine
SC	Essential	glcn__D	D Gluconate C6H11O7
SC	Essential	val__L	L-Valine
SC	Essential	fald	Formaldehyde
SC	Essential	cgly	Cys Gly C5H10N2O3S
SC	Essential	glymet	L Glycinylmethionine
SC	Essential	citr__L	L-Citrulline
SC	Essential	akg	2-Oxoglutarate
SC	Essential	glyc__R	(R)-Glycerate
SC	Essential	for	Formate
SC	Essential	bz	Benzoate
SC	Essential	o2	O2 O2
SC	Essential	glu__D	D-Glutamate
SC	Essential	glyald	D-Glyceraldehyde
SC	Essential	cobalt2	Co2+
SC	Essential	murein5p3p	Two linked disacharide pentapeptide and tripeptide murein units (uncrosslinked, middle of chain)
SC	Essential	chols	Choline sulfate
SC	Essential	orn	Ornithine
SC	Essential	4hphac	4-Hydroxyphenylacetate
SC	Essential	ncam	Nicotinamide
SC	Essential	alathr	L alaninylthreonine
SC	Essential	ocdca	Octadecanoate (n-C18:0)
SC	Essential	met__L	L-Methionine
SC	Essential	glycys	Gly-Cys
SC	Essential	mmet	S-Methyl-L-methionine
SC	Essential	ile__L	L-Isoleucine
SC	Essential	pydx	Pyridoxal
SC	Essential	ttdcea	Tetradecenoate (n-C14:1)
SC	Essential	glyc	Glycerol
SC	Essential	pro__L	L-Proline
SC	Essential	ade	Adenine
SC	Essential	cytd	Cytidine
SC	Essential	glyleu	Glycylleucine
SC	Essential	glyasp	Gly-Asp
SC	Essential	ala_B	Beta-Alanine
MRS	for running SMETANA, --mediadb attribute was not considered. i.e. all potential metabolite consumptions were taken into account
Description column in smetana_media sheet
SC -> defined SC media composition
Yeast_anaerobe -> compounds necessary for anaerobic setup for the Yeast model [1,2]
Esential -> In addition to the defined SC media, all the metabolic models were checked for consumption of minimum number of additional metabolites to make them able to grow.
[1] Lu, H., Li, F., Sánchez, B.J. et al. A consensus S. cerevisiae metabolic model Yeast8 and its ecosystem for comprehensively probing cellular metabolism. Nat Commun 10, 3586 (2019). https://doi.org/10.1038/s41467-019-11581-3
[2] detailed information can be found at https://github.com/SysBioChalmers/yeast-GEM/blob/main/code/otherChanges/anaerobicModel.m

## Sheet: Description
Description column in smetana_media sheet
SC -> defined SC media composition
Yeast_anaerobe -> compounds necessary for anaerobic setup for the Yeast model [1,2]
Esential -> In addition to the defined SC media, all the metabolic models were checked for consumption of minimum number of additional metabolites to make them able to grow.
[1] Lu, H., Li, F., Sánchez, B.J. et al. A consensus S. cerevisiae metabolic model Yeast8 and its ecosystem for comprehensively probing cellular metabolism. Nat Commun 10, 3586 (2019). https://doi.org/10.1038/s41467-019-11581-3
[2] detailed information can be found at https://github.com/SysBioChalmers/yeast-GEM/blob/main/code/otherChanges/anaerobicModel.m
